# Supplementary material for: Dachshund Homolog 1: Unveiling Its Potential Role in Megakaryopoiesis and Bacillus anthracis Lethal Toxin-Induced Thrombocytopenia
Source: Int J Mol Sci. 2024 Mar 7;25(6):3102. doi: 10.3390/ijms25063102 (PMC10970148; doi:10.3390/ijms25063102)
Supplement: Supplementary file 1 [file ijms-25-03102-s001.zip]

Archive with 3 entries (3 files):
- ijms-2867285-supplementary.pdf
- Supplementary Table S1.xls
- Supplementary Table S2.xls
