# Supplementary material for: Dachshund Homolog 1: Unveiling Its Potential Role in Megakaryopoiesis and Bacillus anthracis Lethal Toxin-Induced Thrombocytopenia
Source: Int J Mol Sci. 2024 Mar 7;25(6):3102. doi: 10.3390/ijms25063102 (PMC10970148; doi:10.3390/ijms25063102)
Supplement: Supplementary file 1 [file ijms-25-03102-s001.zip › Supplementary Table S1.xls]

## Sheet: Slide lists
	No	Sample	Name	Gpr
	1	DMSO	C	H02-0603008539 630 33 460 10 10_0635
	2	TPA	T1	H03-0603008533 630 33 460 10 10_0635
	3	LT+TPA	T2	H05-0603008544 630 33 460 10 10_0635

## Sheet: Normalized data
Index	Block	Column	Row	Name	Flags	Normalized Intensity		Log2 ratio(Fold change)	UniGene_ID	Entrez_Gene_ID	Entrez_Gene_Name	Entrez_Gene_Description	GI	GB	Go Number	Entrez Chromosome Map Position
						Untreated	TPA	TPA/Untreated
17958	1	38	161	PH_hs_0000198	1	17.1763	5927.56	8.43088	1478	3053	SERPIND1	serine (or cysteine) proteinase inhibitor, clade D (heparin cofactor), member 1	34783473	NM_000185.2	GO:0004867|GO:0005576|GO:0006935|GO:0007596|GO:0008201|	22q11.2|22q11.21
								0
1531	1	75	14	PH_hs_0018993	1	11.4691	2512.27	7.77509	397255	946	SIGLEC6	sialic acid binding Ig-like lectin 6	2913994	NM_001245.2	GO:0005515|GO:0005529|GO:0005624|GO:0005887|GO:0007155|GO:0007267|	19q13.3
13061	1	69	117	PH_hs_0012958	1	268.544	52949.4	7.62331	241570	7124	TNF	tumor necrosis factor (TNF superfamily, member 2)	20381341	NM_000594.2	GO:0005164|GO:0005625|GO:0006355|GO:0006915|GO:0006916|GO:0006954|GO:0007159|GO:0007165|GO:0007267|GO:0008219|GO:0009615|GO:0016021|	6p21.3
28439	1	103	254	PH_hs_0002883	1	92.3472	11311.5	6.9365	NA	25907	RIS1	Ras-induced senescence 1	22001414	NM_015444.1	NA	3p21.3
22441	1	41	201	PH_hs_0030879	1	17.1763	1649.79	6.58571	2164	5473	PPBP	pro-platelet basic protein (chemokine (C-X-C motif) ligand 7)	46556701	NM_002704.2	GO:0005355|GO:0000074|GO:0042742|GO:0015758|GO:0008283|GO:0008083|GO:0008009|GO:0006955|GO:0006935|GO:0005576|	4q12-q13
32953	1	25	295	PH_hs_0018874	1	44.6302	3092.49	6.11461	NA	90843	TCEAL8	transcription elongation factor A (SII)-like 8	55749465	NM_001006684.1	GO:0003746|	Xq22.1
6578	1	82	59	PH_hs_0033883	1	53.8516	3271.53	5.92483	456273	388428	FLJ44861	FLJ44861 protein	34533446	NM_207389.1	NA	17q25.3
31565	1	93	282	PH_hs_0019278	1	83.6182	4986.78	5.89815	368002	10079	ATP9A	ATPase, Class II, type 9A	51475094	XM_030577.9	GO:0000287|GO:0004012|GO:0005524|GO:0006812|GO:0008152|GO:0016021|GO:0016787|GO:0016887|	20q13.11-q13.2
9729	1	97	87	PH_hs_0010440	1	204.927	10444.9	5.67155	174142	1436	CSF1R	colony stimulating factor 1 receptor, formerly McDonough feline sarcoma viral (v-fms) oncogene homolog	29899	NM_005211.2	GO:0004872|GO:0005011|GO:0005524|GO:0005887|GO:0006468|GO:0007165|GO:0007169|GO:0007275|GO:0008283|GO:0016740|GO:0019735|	5q33-q35
17956	1	36	161	PH_hs_0000819	1	22	1112.76	5.66049	7912	4897	NRCAM	neuronal cell adhesion molecule	31874097	NM_005010.2	GO:0001764|GO:0005515|GO:0005887|GO:0007413|GO:0007416|GO:0007417|GO:0009897|GO:0016337|GO:0030506|GO:0030516|GO:0043005|GO:0045162|GO:0045666|	7q31.1-q31.2
27565	1	13	247	PH_hs_0029008	1	567.805	27723.6	5.60957	NA	NA	NA	NA	4505732	NA	NA	NA
14979	1	83	134	PH_hs_0031298	1	5.2915	239.802	5.50202	72933	5197	PF4V1	platelet factor 4 variant 1	4505734	NM_002620.1	GO:0005576|GO:0006955|GO:0008009|GO:0008201|	4q12-q21
19809	1	97	177	PH_hs_0028945	1	227.739	9709.05	5.41388	NA	NA	NA	NA	4505734	NA	NA	NA
23166	1	94	207	PH_hs_0024184	1	680.905	27695.8	5.34607	371468	595	CCND1	cyclin D1 (PRAD1: parathyroid adenomatosis 1)	16950654	NM_053056.1	GO:0000074|GO:0000082|GO:0000910|GO:0005634|	11q13
20182	1	22	181	PH_hs_0009143	1	59.4475	2381.36	5.32403	151738	4318	MMP9	matrix metalloproteinase 9 (gelatinase B, 92kDa gelatinase, 92kDa type IV collagenase)	13543892	NM_004994.1	GO:0004229|GO:0005578|GO:0005615|GO:0008133|GO:0008270|GO:0016787|GO:0030574|	20q11.2-q13.1
3103	1	79	28	PH_hs_0006257	1	11.4691	447.941	5.28748	113916	643	BLR1	Burkitt lymphoma receptor 1, GTP binding protein (chemokine (C-X-C motif) receptor 5)	14589868	NM_001716.2	GO:0001584|GO:0004945|GO:0005887|GO:0006928|GO:0007186|GO:0016494|GO:0042113|	11q23.3
28398	1	62	254	PH_hs_0010556	1	19.975	763.467	5.2563	177687	1109	AKR1C4	aldo-keto reductase family 1, member C4 (chlordecone reductase; 3-alpha hydroxysteroid dehydrogenase, type I; dihydrodiol dehydrogenase 4)	18088445	NM_001818.2	GO:0004033|GO:0005489|GO:0005737|GO:0008209|GO:0015125|GO:0015721|GO:0047042|GO:0047743|	10p15-p14
7047	1	103	63	PH_hs_0000040	1	61.6633	2132.81	5.1122	NA	NA	NA	NA	24430213	NA	NA	NA
1841	1	49	17	PH_hs_0026492	1	1143.85	38921.7	5.08861	NA	6352	CCL5	chemokine (C-C motif) ligand 5	22538813	NM_002985.2	GO:0005576|GO:0006874|GO:0006887|GO:0006928|GO:0006935|GO:0006954|GO:0006968|GO:0006979|GO:0007155|GO:0007165|GO:0007267|GO:0008009|GO:0009615|	17q11.2-q12
19679	1	79	176	PH_hs_0002882	1	54.8544	1788.89	5.02732	35841	4784	NFIX	nuclear factor I/X (CCAAT-binding transcription factor)	31873766	NM_002501.1	GO:0003700|GO:0003700|GO:0003705|GO:0005634|GO:0005634|GO:0006260|GO:0006260|GO:0006350|GO:0006355|GO:0006355|GO:0006366|	19p13.3
29288	1	56	262	PH_hs_0010852	1	87.5386	2804.19	5.00152	184194	9032	TM4SF5	transmembrane 4 superfamily member 5	21771819	NM_003963.2	GO:0005887|GO:0006487|GO:0016021|	17p13.3
21775	1	47	195	PH_hs_0009178	1	17.1763	544.068	4.9853	152595	NA	NA	NA	27502834	BC042469	NA	NA
24625	1	97	220	PH_hs_0004189	1	11.4691	343.22	4.90331	72918	6346	CCL1	chemokine (C-C motif) ligand 1	4506832	NM_002981.1	GO:0005615|GO:0006874|GO:0006935|GO:0006954|GO:0007165|GO:0007267|GO:0008009|GO:0016032|	17q12
15447	1	103	138	PH_hs_0029519	1	118.743	3364.58	4.82451	249741	89858	SIGLEC12	sialic acid binding Ig-like lectin 12	37181385	NM_033329.1	GO:0005515|GO:0005529|GO:0007155|GO:0016021|	19q13.4
7969	1	17	72	PH_hs_0003202	1	17.1763	480.122	4.80491	44099	NA	NA	NA	20071967	BC027461	NA	NA
25375	1	63	227	PH_hs_0007746	1	69.8856	1800.46	4.68722	131037	400238	LOC400238	hypothetical gene supported by AK093266	51493149	XM_378473.2	NA	14q32.12
12335	1	15	111	PH_hs_0007159	1	88.9944	2207.28	4.63241	NA	NA	NA	NA	22477336	NA	NA	NA
32120	1	88	287	PH_hs_0035320	1	268.544	6475.05	4.59166	2605	10871	CMRF35	CMRF35 leukocyte immunoglobulin-like receptor	19372365	NM_006678.2	GO:0004888|GO:0005887|GO:0006968|	17q25.1
35676	1	60	319	PH_hs_0000226	1	13.8564	331.26	4.57934	1652	1236	CCR7	chemokine (C-C motif) receptor 7	30795213	NM_001838.2	GO:0001584|GO:0005887|GO:0006935|GO:0006954|GO:0007186|GO:0007204|GO:0016493|GO:0019735|	17q12-q21.2
33379	1	3	299	PH_hs_0029009	1	118.743	2801.9	4.56048	NA	4832	NME3	non-metastatic cells 3, protein expressed in	37693992	NM_002513.2	GO:0016301|GO:0006241|GO:0006915|GO:0006917|GO:0009117|GO:0016740|GO:0000166|GO:0000287|GO:0004550|GO:0005524|GO:0006183|GO:0006228|	16q13
10037	1	69	90	PH_hs_0031533	1	351.713	8066.9	4.51954	111967	7781	SLC30A3	solute carrier family 30 (zinc transporter), member 3	34534155	NM_003459.4	GO:0005624|GO:0005768|GO:0005887|GO:0006810|GO:0006812|GO:0006829|GO:0008021|GO:0008324|GO:0015633|GO:0016020|	2p23.3
34108	1	60	305	PH_hs_0000867	1	856.766	19055.3	4.47515	NA	64754	SMYD3	SET and MYND domain containing 3	12232400	NM_022743.1	GO:0005634|GO:0008168|GO:0016568|GO:0018024|GO:0016740|	1q44
22559	1	47	202	PH_hs_0033133	1	993.321	21768.9	4.45386	405479	64499	TPSB2	tryptase beta 2	19022389	NM_024164.2	GO:0004263|GO:0004295|GO:0006508|GO:0006952|GO:0008233|GO:0016787|GO:0030019|GO:0030019|	16p13.3
12950	1	70	116	PH_hs_0031378	1	770.636	16525.7	4.42252	85155	677	ZFP36L1	zinc finger protein 36, C3H type-like 1	10436523	NM_004926.2	GO:0003700|GO:0005634|	14q22-q24
23497	1	89	210	PH_hs_0020106	1	129.306	2706.43	4.38753	433279	91461	LOC91461	hypothetical protein BC007901	42656295	XM_038576.7	NA	2p21
28362	1	26	254	PH_hs_0027182	1	22	438.086	4.31564	NA	3782	KCNN3	potassium intermediate/small conductance calcium-activated channel, subfamily N, member 3	25777648	NM_002249.3	GO:0016286|GO:0005216|GO:0005516|GO:0005624|GO:0006813|GO:0006813|GO:0007268|GO:0007399|GO:0008076|GO:0015269|GO:0015269|GO:0016021|	1q21.3
1402	1	58	13	PH_hs_0003460	1	1099.75	21752.2	4.30591	49890	492307	C8orf22	chromosome 8 open reading frame 22?	18073351	NM_001007176.1	NA	8q11
83	1	83	1	PH_hs_0036854	1	163.009	3164.81	4.27909	520774	445347	TARP	TCR gamma alternate reading frame protein	51702235	NM_001003799.1	NA	7p15-p14
25403	1	91	227	PH_hs_0009489	1	85.0764	1617.06	4.24847	157007	151261	LOC151261	hypothetical LOC151261	47000918	XM_098030.3	NA	2p24.3
11684	1	36	105	PH_hs_0020407	1	53.8516	1017.24	4.23952	NA	54209	TREM2	triggering receptor expressed on myeloid cells 2	9507202	NM_018965.1	GO:0016021|GO:0004872|GO:0006959|	6p21.1
36527	1	15	327	PH_hs_0007593	1	13.8564	256.133	4.20827	129712	11181	TREH	trehalase (brush-border membrane glycoprotein)	6005913	NM_007180.1	GO:0004555|GO:0005886|GO:0005975|GO:0005993|GO:0016798|GO:0046658|	11q23.3
9163	1	91	82	PH_hs_0009588	1	52.3832	961.156	4.19759	158315	8807	IL18RAP	interleukin 18 receptor accessory protein	3851059	NM_003853.2	GO:0004888|GO:0006954|GO:0007166|GO:0016021|	2p24.3-p24.1
10741	1	101	96	PH_hs_0010647	1	116.713	2140.53	4.19693	179838	91010	FMNL3	formin-like 3	40217838	NM_175736.3	GO:0003743|GO:0003779|GO:0006413|GO:0016043|GO:0017048|GO:0030036|	12q13.12
22630	1	6	203	PH_hs_0015587	1	1971.16	35802.3	4.18294	301989	23166	STAB1	stabilin 1	22779436	NM_015136.1	NA	3p21.1
38461	1	45	344	PH_hs_0036424	1	72.3602	1302.47	4.16991	209637	79933	SYNPO2L	synaptopodin 2-like	51534919	AB188489	GO:0003779|GO:0005515|GO:0005856|	10q22.2
34336	1	64	307	PH_hs_0007601	1	389.795	6883.33	4.14232	129780	7293	TNFRSF4	tumor necrosis factor receptor superfamily, member 4	26007879	NM_003327.2	GO:0004872|GO:0005031|GO:0005887|GO:0006955|	1p36
7988	1	36	72	PH_hs_0004626	1	63.4035	1111.29	4.13153	80342	3866	KRT15	keratin 15	34528061	NM_002275.2	GO:0005200|GO:0005882|GO:0008544|	17q21.2
3846	1	38	35	PH_hs_0001737	1	29	485.827	4.06632	19985	NA	NA	NA	27836118	BX109986	NA	NA
34853	1	21	312	PH_hs_0023714	1	116.713	1942.31	4.05674	310897	64072	CDH23	cadherin-like 23	16507961	NM_022124.2	GO:0005509|GO:0005515|GO:0007155|GO:0007156|GO:0007601|GO:0007605|GO:0016020|GO:0016021|GO:0016339|	10q21-q22
3993	1	73	36	PH_hs_0018979	1	76.7659	1259.5	4.03624	396941	349408	LOC349408	hypothetical protein LOC349408	22902197	BC037548	NA	Xp22.31
32806	1	102	293	PH_hs_0001218	1	60.9262	994.324	4.02858	200666	8853	DDEF2	development and differentiation enhancing factor 2	4502248	NM_003887.1	GO:0005096|GO:0005794|GO:0043087|	2p25|2p24
11734	1	86	105	PH_hs_0032422	1	65.4523	1060.37	4.01798	274470	27036	SIGLEC7	sialic acid binding Ig-like lectin 7	20380099	NM_014385.1	GO:0004872|GO:0005515|GO:0005529|GO:0005887|GO:0007155|	19q13.3
20494	1	110	183	PH_hs_0012868	1	39.9875	642.106	4.00519	NA	115362	GBP5	guanylate binding protein 5	31377630	NM_052942.2	GO:0005525|GO:0006955|GO:0003924|	1p22.2
26795	1	27	240	PH_hs_0000909	1	317.289	4996.6	3.97708	NA	10411	RAPGEF3	Rap guanine nucleotide exchange factor (GEF) 3	45269150	NM_006105.3	GO:0005085|GO:0005624|GO:0005952|GO:0006468|GO:0007264|GO:0008283|GO:0030552|GO:0008603|	12q13.1
305	1	81	3	PH_hs_0004330	1	294.265	4573.11	3.95799	75462	7832	BTG2	BTG family, member 2	28872718	NM_006763.2	GO:0003700|GO:0006281|GO:0006355|GO:0008285|	1q32
33532	1	44	300	PH_hs_0007594	1	167.481	2566.43	3.93769	129719	9333	TGM5	transglutaminase 5	42518071	NM_004245.1	GO:0003810|GO:0005509|GO:0008415|GO:0008544|GO:0016740|GO:0018149|	15q15.2
38363	1	59	343	PH_hs_0005276	1	20.4939	313.267	3.93412	NA	145788	LOC145788	hypothetical LOC145788	51472395	XM_085236.6	NA	15q21.3
24870	1	6	223	PH_hs_0000277	1	936.38	14101.2	3.91258	2062	7421	VDR	vitamin D (1,25- dihydroxyvitamin D3) receptor	4507882	NM_000376.1	GO:0003700|GO:0003707|GO:0005634|GO:0006355|GO:0007165|GO:0008434|	12q12-q14
38632	1	104	345	PH_hs_0017143	1	107.926	1620.53	3.90835	353208	257101	MGC33414	hypothetical protein MGC33414	27734832	NM_173574.1	GO:0003676|GO:0005634|GO:0008270|	1p36.11
35513	1	9	318	PH_hs_0040692	1	8.94427	133.94	3.90448	57690	1413	CRYBA4	crystallin, beta A4	23662657	BU734590	GO:0005212|GO:0007601|	22q11.2-q13.1|22q12.1
38861	1	109	347	PH_hs_0030759	1	1394.42	20303.2	3.86397	NA	NA	NA	NA	34013529	NA	NA	NA
11664	1	16	105	PH_hs_0010823	1	24.98	358.748	3.84413	183506	79899	FLJ14213	hypothetical protein FLJ14213	34365298	NM_024841.2	NA	11p13-p12
24260	1	68	217	PH_hs_0005998	1	510.2	7239.74	3.8268	108219	7481	WNT11	wingless-type MMTV integration site family, member 11	3850705	NM_004626.2	GO:0004871|GO:0005576|GO:0007165|GO:0007223|GO:0007267|GO:0007275|GO:0009653|	11q13.5
17013	1	101	152	PH_hs_0023240	1	62.4019	870.269	3.8018	252451	10371	SEMA3A	sema domain, immunoglobulin domain (Ig), short basic domain, secreted, (semaphorin) 3A	5174672	NM_006080.1	GO:0004872|GO:0005576|GO:0007275|GO:0007399|GO:0016020|	7p12.1
14861	1	77	133	PH_hs_0018894	1	11.4691	156.41	3.7695	390600	NA	NA	NA	12240361	BF852617	NA	NA
721	1	49	7	PH_hs_0030555	1	1296.6	17071.9	3.71882	NA	NA	NA	NA	33386700	NA	NA	NA
28804	1	20	258	PH_hs_0007735	1	185.478	2394.2	3.69023	130979	161502	C15orf26	chromosome 15 open reading frame 26	27734946	NM_173528.1	NA	15q25.1
7024	1	80	63	PH_hs_0004332	1	562.509	7232.77	3.6846	75497	94241	TP53INP1	tumor protein p53 inducible nuclear protein 1	34532143	NM_033285.2	GO:0005634|	8q22
7331	1	51	66	PH_hs_0034343	1	1269.64	16030.8	3.65835	512633	5553	PRG2	proteoglycan 2, bone marrow (natural killer cell activator, eosinophil granule major basic protein)	50502400	NM_002728.4	GO:0005529|GO:0005576|GO:0005737|GO:0006954|GO:0008201|GO:0042742|	11q12
9050	1	90	81	PH_hs_0025078	1	483.818	6107.78	3.65811	417962	1846	DUSP4	dual specificity phosphatase 4	21536335	NM_001394.4	GO:0000074|GO:0000165|GO:0005634|GO:0006470|GO:0008330|GO:0016787|GO:0017017|	8p12-p11
36276	1	100	324	PH_hs_0004816	1	311.256	3862.28	3.63328	NA	677	ZFP36L1	zinc finger protein 36, C3H type-like 1	15812179	NM_004926.2	GO:0003700|GO:0005634|	14q22-q24
192	1	80	2	PH_hs_0034676	1	40.7292	500.25	3.61851	528941	388397	LOC388397	hypothetical LOC388397	50483687	XM_373737.2	NA	17q21.32
15038	1	30	135	PH_hs_0019774	1	53.8516	649.676	3.59266	422870	338785	KRT6L	keratin 6L	25058049	NM_175834.2	GO:0005198|GO:0005882|	12q13.13
20109	1	61	180	PH_hs_0001000	1	1076.03	12946.9	3.58882	9688	11314	CMRF-35H	leukocyte membrane antigen	21595376	NM_007261.1	NA	17q25.1
35557	1	53	318	PH_hs_0032493	1	1441	17297.8	3.58545	283961	94235	GNG8	guanine nucleotide binding protein (G protein), gamma 8	29485454	NM_033258.1	GO:0003924|GO:0004871|GO:0005576|GO:0005834|GO:0007165|GO:0007186|	19q13.2-q13.3
1053	1	45	10	PH_hs_0004109	1	2626.8	30139.7	3.52029	69745	2232	FDXR	ferredoxin reductase	22902160	NM_004110.2	GO:0004324|GO:0005739|GO:0006118|GO:0006694|GO:0008203|GO:0016491|	17q24-q25
31694	1	110	283	PH_hs_0010387	1	2180.57	24875.4	3.51194	173288	9646	SH2BP1	SH2 domain binding protein 1 (tetratricopeptide repeat containing)	37590625	NM_014633.2	GO:0005488|	11p15.3
18285	1	29	164	PH_hs_0036716	1	87.5386	985.764	3.49325	149504	7483	WNT9A	wingless-type MMTV integration site family, member 9A	34528292	AK131041	GO:0007275|GO:0004871|GO:0007267|GO:0007223|GO:0005576|GO:0005201|	1q42
18710	1	6	168	PH_hs_0030747	1	3357.9	36613.9	3.44676	NA	NA	NA	NA	33386702	NA	NA	NA
19971	1	35	179	PH_hs_0010498	1	71.3583	776.113	3.44312	176109	NA	NA	NA	34191678	BC043257	NA	NA
5933	1	109	53	PH_hs_0030798	1	195.428	2097.06	3.42366	NA	NA	NA	NA	33386698	NA	NA	NA
23331	1	35	209	PH_hs_0016395	1	159.43	1649.79	3.37128	334146	NA	NA	NA	13718708	BG197021	NA	NA
36085	1	21	323	PH_hs_0031726	1	1869.16	19138.8	3.35604	131743	202775	LOC202775	hypothetical LOC202775	42658645	XM_380151.1	NA	7q34
7694	1	78	69	PH_hs_0010276	1	105.641	1075.03	3.34713	171695	1843	DUSP1	dual specificity phosphatase 1	34534692	NM_004417.2	GO:0004726|GO:0006470|GO:0006979|GO:0007049|GO:0016787|GO:0017017|	5q34
13367	1	39	120	PH_hs_0035478	1	103.774	1045.31	3.33242	82422	822	CAPG	capping protein (actin filament), gelsolin-like	11976236	NM_001747.1	GO:0009613|GO:0008290|GO:0006461|GO:0005634|GO:0051016|GO:0003779|	2cen-q24
10821	1	69	97	PH_hs_0033413	1	56.6556	560.5	3.30642	437574	140685	BTBD4	BTB (POZ) domain containing 4	47077478	NM_025224.2	NA	20q13.33
21514	1	10	193	PH_hs_0029239	1	895.028	8818.83	3.30058	152944	4013	LOH11CR2A	loss of heterozygosity, 11, chromosomal region 2, gene A	37596293	NM_014622.4	NA	11q23
31869	1	61	285	PH_hs_0022884	1	164.015	1614.12	3.29885	NA	NA	NA	NA	31874709	NA	NA	NA
11383	1	71	102	PH_hs_0037472	1	380.849	3665.8	3.26684	187199	29005	PRO1073	PRO1073 protein	31874709	BX538238	NA	11cen-q12.3
22524	1	12	202	PH_hs_0024352	1	125.252	1187.67	3.24523	382151	140706	C20orf160	chromosome 20 open reading frame 160	31542254	NM_080625.2	NA	20q11.2
7747	1	19	70	PH_hs_0010283	1	218.344	2066.16	3.24228	171825	8553	BHLHB2	basic helix-loop-helix domain containing, class B, 2	4503298	NM_003670.1	GO:0003700|GO:0005634|GO:0006355|	3p26
4995	1	67	45	PH_hs_0032595	1	52.8488	498.241	3.2369	306278	960	CD44	CD44 antigen (homing function and Indian blood group system)	48255934	NM_000610.3	GO:0004872|GO:0005515|GO:0005518|GO:0005540|GO:0005540|GO:0005887|GO:0007155|GO:0007160|GO:0016020|GO:0016021|GO:0016337|	11p13
32213	1	69	288	PH_hs_0035915	1	3039.25	28455.2	3.2269	407909	3956	LGALS1	lectin, galactoside-binding, soluble, 1 (galectin 1)	11644647	NM_002305.2	GO:0004871|GO:0005529|GO:0006915|GO:0043123|	22q13.1
6382	1	110	57	PH_hs_0006063	1	182.011	1667.5	3.19559	NA	26548	ITGB1BP2	integrin beta 1 binding protein (melusin) 2	6912437	NM_012278.1	GO:0007517|GO:0005515|GO:0007165|	Xq12-q13.1
36987	1	27	331	PH_hs_0029000	1	92.7901	832.308	3.16507	NA	NA	NA	NA	34304385	NA	NA	NA
29610	1	42	265	PH_hs_0001383	1	2140.76	18427	3.10562	14623	10437	IFI30	interferon, gamma-inducible protein 30	34529030	NM_006332.3	GO:0005576|GO:0005764|GO:0006955|GO:0016491|	19p13.1
10044	1	76	90	PH_hs_0001354	1	977.547	8355.81	3.09554	14161	84215	ZNF541	zinc finger protein 541	12053196	NM_032255.1	GO:0003676|GO:0003677|GO:0005634|GO:0006355|GO:0008270|	19q13.32
37575	1	55	336	PH_hs_0003985	1	29	246.284	3.0862	63931	1602	DACH1	dachshund homolog 1 (Drosophila)	46276871	NM_004392.4	GO:0003677|GO:0005634|GO:0006355|GO:0007275|	13q22
1368	1	24	13	PH_hs_0038961	1	24.98	211.861	3.08427	516352	389028	LOC389028	hypothetical LOC389028	21754229	AK095040	NA	2q14.3
38204	1	12	342	PH_hs_0005813	1	717.036	6049.05	3.07659	104717	7461	CYLN2	cytoplasmic linker 2	14702160	NM_003388.3	GO:0005875|	7q11.23
14735	1	63	132	PH_hs_0031490	1	173.966	1382.23	2.99012	104305	22861	NALP1	NACHT, leucine rich repeat and PYD (pyrin domain) containing 1	24081069	XM_498654.1	GO:0042981|GO:0042829|GO:0019899|GO:0008656|GO:0006919|GO:0006917|GO:0005622|GO:0005524|	17p13.2
28518	1	70	255	PH_hs_0004713	1	178.994	1401.83	2.96933	82318	10810	WASF3	WAS protein family, member 3	29792147	NM_006646.3	GO:0003779|GO:0006461|GO:0015629|GO:0030041|	13q12
8941	1	93	80	PH_hs_0003661	1	455.977	3522.44	2.94954	NA	11013	TMSNB	thymosin, beta, identified in neuroblastoma cells	11496272	NM_021992.1	GO:0003779|GO:0005737|GO:0005856|GO:0007010|	Xq21.33-q22.3
17053	1	29	153	PH_hs_0009342	1	27.2373	210.404	2.94951	NA	NA	NA	NA	21314757	NA	NA	NA
19825	1	1	178	PH_hs_0036700	1	23	175.977	2.93568	448528	256227	MGC87042	similar to Six transmembrane epithelial antigen of prostate	42490850	BC066301	GO:0003735|GO:0005622|GO:0005840|GO:0006412|	7p15.3
27306	1	90	244	PH_hs_0005023	1	29	219.349	2.9191	521258	2041	EPHA1	EPH receptor A1	339716	NM_005232.3	GO:0004674|GO:0004872|GO:0005003|GO:0005524|GO:0005887|GO:0006468|GO:0007165|GO:0007169|GO:0016740|	7q34
18464	1	96	165	PH_hs_0022303	1	33.9411	256.687	2.9189	356925	28232	SLCO3A1	solute carrier organic anion transporter family, member 3A1	11990590	NM_013272.2	GO:0005215|GO:0006811|GO:0016021|	15q26
34618	1	10	310	PH_hs_0002520	1	43.8976	329.249	2.90697	NA	57413	AD026	AD026 protein	46559768	NM_020683.5	GO:0001584|GO:0001613|GO:0004872|GO:0007186|GO:0016021|	1p13.2
17788	1	92	159	PH_hs_0013061	1	372.263	2785.6	2.90359	NA	83758	RBP5	retinol binding protein 5, cellular	13899351	NM_031491.1	GO:0008289|GO:0005478|GO:0005737|GO:0006810|GO:0019841|	12p13.31
11705	1	57	105	PH_hs_0004390	1	138.996	1035.91	2.89778	NA	NA	NA	NA	16554596	NA	NA	NA
35870	1	30	321	PH_hs_0019763	1	65.4523	483.363	2.88459	422311	NA	NA	NA	14069974	BG759321	NA	NA
17386	1	26	156	PH_hs_0009841	1	383.862	2810.67	2.87226	162189	11139	TRAD	serine/threonine kinase with Dbl- and pleckstrin homology domains	4521277	NM_007064.1	GO:0004674|GO:0005524|GO:0006468|GO:0015629|GO:0016740|	3q21.2
37869	1	13	339	PH_hs_0000323	1	2452.87	17798.1	2.85918	2399	4323	MMP14	matrix metalloproteinase 14 (membrane-inserted)	13027797	NM_004995.2	GO:0004222|GO:0005578|GO:0005887|GO:0006508|GO:0008270|GO:0016787|	14q11-q12
10360	1	56	93	PH_hs_0002340	1	196.987	1374.74	2.80299	26530	8436	SDPR	serum deprivation response (phosphatidylserine binding protein)	20070361	NM_004657.3	GO:0005543|GO:0005624|GO:0005901|	2q32-q33
29981	1	77	268	PH_hs_0036186	1	32.9393	228.744	2.79585	534726	284001	LOC284001	hypothetical protein LOC284001	18676465	NM_198082.1	NA	17q25.3
19770	1	58	177	PH_hs_0028753	1	8947.31	60330.8	2.75337	9963	7305	TYROBP	TYRO protein tyrosine kinase binding protein	19376919	NM_003332.2	GO:0004872|GO:0005057|GO:0005887|GO:0006968|GO:0007242|	19q13.1
9628	1	108	86	PH_hs_0029791	1	442.464	2970.59	2.74712	339845	113091	TIP39	tuberoinfundibular 39 residue protein precursor	31341960	NM_178449.2	NA	19q13.33
528	1	80	5	PH_hs_0010391	1	4620.74	30672.2	2.73073	173380	51177	CKIP-1	CK2 interacting protein 1; HQ0024c protein	34531758	NM_016274.3	NA	1q21.2
2268	1	28	21	PH_hs_0016563	1	321.31	2132.81	2.73072	337557	90332	XTP7	protein 7 transactivated by hepatitis B virus X antigen (HBxAg)	29788775	NM_138568.2	NA	19q13.32
26845	1	77	240	PH_hs_0036173	1	40.7292	268.544	2.72102	534436	22822	PHLDA1	pleckstrin homology-like domain, family A, member 1	7107358	NM_007350.2	GO:0005634|	12q15
26711	1	55	239	PH_hs_0014262	1	302.761	1970.43	2.70226	NA	10637	LEFTY1	left-right determination factor 1	27436943	NM_020997.2	GO:0005160|GO:0007179|GO:0008083|GO:0005125|GO:0016049|	1q42.1
19344	1	80	173	PH_hs_0004720	1	90.4489	587.615	2.6997	82401	969	CD69	CD69 antigen (p60, early T-cell activation antigen)	4502680	NM_001781.1	GO:0004888|GO:0005529|GO:0005887|GO:0006952|GO:0007166|	12p13-p12
31975	1	55	286	PH_hs_0033243	1	244.274	1574.63	2.68844	415067	11151	CORO1A	coronin, actin binding protein, 1A	34528938	NM_007074.1	GO:0003779|GO:0005198|GO:0005765|GO:0006810|GO:0006928|GO:0007067|GO:0015629|	16p11.2
15607	1	39	140	PH_hs_0004564	1	83.1625	534.667	2.68464	79033	25797	QPCT	glutaminyl-peptide cyclotransferase (glutaminyl cyclase)	34192940	NM_012413.2	GO:0006464|GO:0006508|GO:0008233|GO:0008415|GO:0016603|GO:0016740|	2p22.2
29202	1	82	261	PH_hs_0009265	1	85.0764	545.3	2.68022	NA	7262	PHLDA2	pleckstrin homology-like domain, family A, member 2	21071004	NM_003311.2	GO:0006349|GO:0006915|	11p15.5
24681	1	41	221	PH_hs_0030701	1	27.2373	173.966	2.67515	NA	NA	NA	NA	31377728	NA	NA	NA
33311	1	47	298	PH_hs_0010698	1	515.856	3275.43	2.66664	NA	3017	HIST1H2BD	histone 1, H2bd	20336751	NM_138720.1	GO:0005634|GO:0005694|GO:0006334|GO:0007001|GO:0000786|GO:0003677|	6p21.3
27388	1	60	245	PH_hs_0009022	1	10465.8	65464	2.64502	NA	3693	ITGB5	integrin, beta 5	34147573	NM_002213.3	GO:0007275|GO:0008305|GO:0004872|GO:0005515|GO:0007160|GO:0007229|GO:0016021|	3q21.2
34223	1	63	306	PH_hs_0016971	1	83.1625	518.595	2.6406	351316	4071	TM4SF1	transmembrane 4 superfamily member 1	21733362	NM_014220.1	GO:0000004|GO:0005554|GO:0005887|GO:0016021|	3q21-q25
21448	1	56	192	PH_hs_0001789	1	541.604	3376.35	2.64015	20792	NA	NA	NA	10435762	AK023739	NA	NA
33214	1	62	297	PH_hs_0003955	1	30.4959	189.499	2.63551	62813	84684	INSM2	insulinoma-associated 2	13925612	NM_032594.2	GO:0003676|GO:0005634|GO:0008270|	14q13.2
27717	1	53	248	PH_hs_0036494	1	509.195	3124.2	2.61719	534418	10220	GDF11	growth differentiation factor 11	21749378	AK091091	GO:0040007|GO:0008372|GO:0008083|GO:0007498|GO:0007399|GO:0005125|GO:0001501|	12q13.2
17336	1	88	155	PH_hs_0008174	1	97.1339	595.964	2.61718	135343	9715	KIAA0773	KIAA0773 gene product	40254853	NM_014690.2	NA	7q34
17454	1	94	156	PH_hs_0004361	1	190.955	1169.23	2.61425	75678	2354	FOSB	FBJ murine osteosarcoma viral oncogene homolog B	23331155	NM_006732.1	GO:0000074|GO:0000122|GO:0003677|GO:0005634|GO:0006355|GO:0007275|GO:0007610|GO:0008134|	19q13.32
970	1	74	9	PH_hs_0002073	1	215.882	1320.52	2.61279	23585	23271	KIAA1078	KIAA1078 protein	44955928	NM_203459.1	NA	1q32.1
5282	1	18	48	PH_hs_0005552	1	399.745	2438.96	2.60911	99491	10235	RASGRP2	RAS guanyl releasing protein 2 (calcium and DAG-regulated)	21751584	NM_005825.2	GO:0001558|GO:0005085|GO:0005088|GO:0005509|GO:0005509|GO:0005829|GO:0005886|GO:0007264|GO:0007265|GO:0016301|GO:0019992|	11q13
3697	1	1	34	PH_hs_0014210	1	127.279	753.914	2.5664	275924	1762	DMWD	dystrophia myotonica-containing WD repeat motif	51474745	XM_496318.1	GO:0005554|GO:0007126|GO:0008372|	19q13.3
17046	1	22	153	PH_hs_0009662	1	7903.2	46477.3	2.55602	159142	3955	LFNG	lunatic fringe homolog (Drosophila)	51466021	XM_499250.1	GO:0005794|GO:0007275|GO:0016021|GO:0016757|	7p22
26327	1	7	236	PH_hs_0003032	1	622.117	3655.73	2.5549	NA	8905	AP1S2	adaptor-related protein complex 1, sigma 2 subunit	22027654	NM_003916.3	GO:0030121|GO:0005802|GO:0005905|GO:0006810|GO:0006886|GO:0006898|GO:0008565|GO:0030119|GO:0030125|	Xp22.2
11297	1	97	101	PH_hs_0025551	1	54.8544	321.31	2.55029	436944	10252	SPRY1	sprouty homolog 1, antagonist of FGF signaling (Drosophila)	39645850	NM_005841.1	GO:0005737|GO:0007275|GO:0008543|GO:0009966|GO:0016020|GO:0030027|GO:0030324|	4q28.1
10414	1	110	93	PH_hs_0038975	1	631.337	3658.73	2.53486	381008	3133	HLA-E	major histocompatibility complex, class I, E	433491	X56841	GO:0016021|GO:0019883|GO:0019885|GO:0030106|GO:0042612|	6p21.3
29343	1	111	262	PH_hs_0006486	1	4861.12	28138.8	2.5332	118126	5476	PPGB	protective protein for beta-galactosidase (galactosialidosis)	47077814	NM_000308.1	GO:0004186|GO:0005478|GO:0005764|GO:0005783|GO:0006508|GO:0006886|GO:0008047|GO:0016787|	20q13.1
27402	1	74	245	PH_hs_0033191	1	113.666	655.697	2.52823	408316	259215	C6orf21	chromosome 6 open reading frame 21	32812820	NM_001003693.1	NA	6p21.3
7920	1	80	71	PH_hs_0025823	1	46.8295	268.544	2.51967	440973	79974	FLJ21986	hypothetical protein FLJ21986	31542726	NM_024913.3	NA	7q31.31
2310	1	70	21	PH_hs_0023990	1	164.015	939.538	2.51812	356086	157506	RDH10	retinol dehydrogenase 10 (all-trans)	45501281	NM_172037.2	GO:0008152|GO:0016491|	8q21.11
2246	1	6	21	PH_hs_0016176	1	2385.54	13588.3	2.50997	326035	1958	EGR1	early growth response 1	31317226	NM_001964.2	GO:0003700|GO:0005634|GO:0006355|GO:0008270|	5q31.1
3773	1	77	34	PH_hs_0029558	1	252.214	1431.44	2.50475	272216	51206	GP6	glycoprotein VI (platelet)	9955913	NM_016363.3	GO:0004872|GO:0005518|GO:0016021|GO:0030168|	19q13.4
15876	1	84	142	PH_hs_0002166	1	100.025	567.531	2.50434	24640	8482	SEMA7A	sema domain, immunoglobulin domain (Ig), and GPI membrane anchor, (semaphorin) 7A	3947939	NM_003612.1	GO:0004872|GO:0005615|GO:0006955|GO:0007275|GO:0007399|GO:0016020|	15q22.3-q23
8428	1	28	76	PH_hs_0005594	1	1229.56	6945.4	2.49791	373623	5990	RFX2	regulatory factor X, 2 (influences HLA class II expression)	19743880	NM_000635.2	GO:0003677|GO:0003702|GO:0005634|GO:0006355|	19p13.3-p13.2
36595	1	83	327	PH_hs_0033341	1	38.9872	219.349	2.49216	434271	400621	LOC400621	hypothetical LOC400621	34531770	XM_378706.2	NA	17q25.1
37187	1	3	333	PH_hs_0017697	1	83.1625	461.909	2.4736	NA	NA	NA	NA	4436159	NA	NA	NA
15971	1	67	143	PH_hs_0000094	1	370.254	2054.1	2.47192	799	1839	DTR	diphtheria toxin receptor (heparin-binding epidermal growth factor-like growth factor)	21620101	NM_001945.1	GO:0004872|GO:0005154|GO:0005615|GO:0005887|GO:0007165|GO:0007517|GO:0008083|GO:0008201|GO:0008284|	5q23
35462	1	70	317	PH_hs_0002901	1	4961.63	27224.5	2.45602	NA	3984	LIMK1	LIM domain kinase 1	8051616	NM_002314.2	GO:0016740|GO:0007165|GO:0007266|GO:0007399|GO:0008270|GO:0004674|GO:0004713|GO:0005515|GO:0005524|GO:0005737|GO:0006468|GO:0006928|GO:0030036|	7q11.23
10066	1	98	90	PH_hs_0003542	1	36.7269	201.46	2.45558	53155	5199	PFC	properdin P factor, complement	34528400	NM_002621.1	GO:0005615|GO:0006955|GO:0006957|GO:0042742|	Xp11.3-p11.23
19383	1	7	174	PH_hs_0012664	1	100.459	548.635	2.44924	227817	597	BCL2A1	BCL2-related protein A1	11950924	NM_004049.2	GO:0005622|GO:0006916|GO:0042981|	15q24.3
8014	1	62	72	PH_hs_0014078	1	66.6698	363.673	2.44754	272499	10202	DHRS2	dehydrogenase/reductase (SDR family) member 2	21751527	NM_182908.3	GO:0004022|GO:0005489|GO:0005634|GO:0005975|GO:0008152|GO:0016491|	14q11.2
520	1	72	5	PH_hs_0001744	1	425.671	2311	2.44071	20029	84519	ACRBP	acrosin binding protein	34783873	NM_032489.2	GO:0000004|GO:0005554|GO:0008372|	12p13.31
13877	1	101	124	PH_hs_0019360	1	32.4654	175.977	2.43842	406998	6820	SULT2B1	sulfotransferase family, cytosolic, 2B, member 1	1923290	NM_004605.2	GO:0004027|GO:0008202|GO:0016740|	19q13.3
34508	1	12	309	PH_hs_0024415	1	98.5799	526.082	2.41592	387222	10783	NEK6	NIMA (never in mitosis gene a)-related kinase 6	34147501	NM_014397.3	GO:0000287|GO:0004674|GO:0004713|GO:0004871|GO:0005524|GO:0005634|GO:0006468|GO:0016740|GO:0043123|	9q33.3-q34.11
8243	1	67	74	PH_hs_0029645	1	42.4264	224.827	2.40578	289092	23406	COTL1	coactosin-like 1 (Dictyostelium)	34534223	NM_021149.2	GO:0000004|GO:0003779|GO:0003779|GO:0005622|GO:0005856|GO:0019899|	16q24.1
12053	1	69	108	PH_hs_0032275	1	321.31	1698.62	2.40233	242721	6581	SLC22A3	solute carrier family 22 (extraneuronal monoamine transporter), member 3	34365306	NM_021977.2	GO:0005624|GO:0005887|GO:0006811|GO:0015075|GO:0015101|GO:0015695|	6q26-q27
30790	1	102	275	PH_hs_0020769	1	2004.24	10465.8	2.38455	438683	56833	SLAMF8	SLAM family member 8	9910341	NM_020125.1	NA	1q23.2
26446	1	14	237	PH_hs_0018100	1	385.322	2008.13	2.38171	374027	164153	LOC164153	similar to RIKEN cDNA 4930522D07	37589136	NM_203412.1	GO:0006464|	1p13.3
28838	1	54	258	PH_hs_0005104	1	205.932	1073.02	2.38144	91930	284076	FLJ35808	hypothetical protein FLJ35808	34783354	NM_173623.1	GO:0004835|GO:0006464|	17q21.32
14840	1	56	133	PH_hs_0008837	1	386.326	2011.6	2.38045	147507	NA	NA	NA	34531360	AK125308	NA	NA
6255	1	95	56	PH_hs_0026600	1	109.955	565.522	2.36268	511397	4162	MCAM	melanoma cell adhesion molecule	5729917	NM_006500.1	GO:0005515|GO:0005887|GO:0007155|GO:0009653|	11q23.3
9185	1	1	83	PH_hs_0016980	1	1283.1	6598.67	2.36254	NA	NA	NA	NA	31343330	NA	NA	NA
33690	1	90	301	PH_hs_0018129	1	8431.74	43163.2	2.3559	374353	81615	DKFZP566N034	hypothetical protein DKFZp566N034	21734415	NM_030923.2	NA	2q21.3
499	1	51	5	PH_hs_0027430	1	866.718	4419.77	2.35034	NA	NA	NA	NA	7661757	NA	NA	NA
8842	1	106	79	PH_hs_0004397	1	351.713	1763.11	2.32565	76206	1003	CDH5	cadherin 5, type 2, VE-cadherin (vascular epithelium)	14589894	NM_001795.2	GO:0005509|GO:0005515|GO:0005624|GO:0005886|GO:0007155|GO:0007156|GO:0016021|	16q22.1
13635	1	83	122	PH_hs_0028376	1	93.2309	466.382	2.32263	416385	3638	INSIG1	insulin induced gene 1	38327528	NM_005542.3	GO:0008152|GO:0008283|	7q36
33120	1	80	296	PH_hs_0004322	1	2096.26	10412.4	2.31242	NA	6503	SLA	Src-like-adaptor	5803170	NM_006748.1	GO:0005070|GO:0007242|	8q22.3-qter|8q24
35904	1	64	321	PH_hs_0007166	1	10412.4	51650.9	2.31049	126256	3553	IL1B	interleukin 1, beta	14250476	NM_000576.2	GO:0000074|GO:0004871|GO:0005149|GO:0005615|GO:0006915|GO:0006954|GO:0007165|GO:0007267|GO:0008283|GO:0008285|GO:0019735|	2q14
30440	1	88	272	PH_hs_0012791	1	41.9524	207.942	2.30936	234434	23462	HEY1	hairy/enhancer-of-split related with YRPW motif 1	5802652	NM_012258.2	GO:0003677|GO:0003700|GO:0005634|GO:0006355|GO:0007399|	8q21
6185	1	25	56	PH_hs_0029662	1	657.161	3255.46	2.30854	296310	2701	GJA4	gap junction protein, alpha 4, 37kDa (connexin 37)	47940516	NM_002060.1	GO:0015285|GO:0007154|GO:0015285|GO:0005887|GO:0005922|GO:0006810|GO:0007043|	1p35.1
782	1	110	7	PH_hs_0022289	1	3105.46	15366.5	2.30691	110855	6574	SLC20A1	solute carrier family 20 (phosphate transporter), member 1	31543629	NM_005415.3	GO:0004872|GO:0005436|GO:0005887|GO:0006796|GO:0006810|GO:0006817|GO:0016020|GO:0043123|	2q11-q14
15445	1	101	138	PH_hs_0013661	1	49.4368	243.269	2.2989	264610	130589	GALM	galactose mutarotase (aldose 1-epimerase)	17939436	NM_138801.1	GO:0004034|GO:0005975|GO:0006012|GO:0016853|	2p22.1
18339	1	83	164	PH_hs_0028782	1	74.5644	365.683	2.29403	16695	7318	UBE1L	ubiquitin-activating enzyme E1-like	38045947	NM_003335.2	GO:0004839|GO:0004840|GO:0005524|GO:0006512|GO:0008047|GO:0016874|	3p21
23667	1	35	212	PH_hs_0032608	1	304.215	1476.59	2.27911	307905	5971	RELB	v-rel reticuloendotheliosis viral oncogene homolog B, nuclear factor of kappa light polypeptide gene enhancer in B-cells 3 (avian)	186549	NM_006509.2	GO:0003700|GO:0003714|GO:0005515|GO:0005634|GO:0006355|	19q13.31-q13.32
28060	1	60	251	PH_hs_0001172	1	1776.39	8589.42	2.27361	12373	112	ADCY6	adenylate cyclase 6	10947059	NM_015270.2	GO:0007242|GO:0000287|GO:0004016|GO:0004383|GO:0006171|GO:0016021|GO:0016829|	12q12-q13
36485	1	85	326	PH_hs_0036906	1	75.8353	366.235	2.27183	254194	401561	LOC401561	FP7915 protein	37547462	AY129027	NA	9q34.3
36219	1	43	324	PH_hs_0026097	1	3938.88	18925.2	2.26445	446450	9445	ITM2B	integral membrane protein 2B	31874510	NM_021999.2	GO:0005624|GO:0005887|GO:0007399|GO:0007605|	13q14.3
33366	1	102	298	PH_hs_0006422	1	7735.22	37146.8	2.26373	132327	8787	RGS9	regulator of G-protein signalling 9	18490913	NM_003835.1	GO:0004871|GO:0005096|GO:0005834|GO:0007242|GO:0007601|GO:0008277|	17q23-q24
9333	1	37	84	PH_hs_0024935	1	70.8872	335.506	2.24274	NA	486	FXYD2	FXYD domain containing ion transport regulator 2	27754766	NM_021603.2	GO:0016021|GO:0005215|GO:0005216|GO:0005216|GO:0005391|GO:0005890|GO:0006811|GO:0006811|GO:0006813|GO:0006814|GO:0016020|	11q23
3440	1	80	31	PH_hs_0002624	1	87.5386	412.252	2.23554	30751	55924	LOC55924	hypothetical protein LOC55924	39545578	NM_019099.3	NA	1pter-q31.3
9583	1	63	86	PH_hs_0032663	1	159.43	743.335	2.22109	323833	9751	SNPH	syntaphilin	6856405	NM_014723.2	GO:0007269|GO:0016021|GO:0016081|GO:0017075|GO:0019717|	20p13
512	1	64	5	PH_hs_0024260	1	2308.53	10751.4	2.21949	NA	4050	LTB	lymphotoxin beta (TNF superfamily, member 3)	4505034	NM_002341.1	GO:0007267|GO:0016021|GO:0005164|GO:0006955|GO:0007165|	6p21.3
27609	1	57	247	PH_hs_0033830	1	249.752	1154.88	2.20917	453549	441139	LOC441139	LOC441139	51465534	XM_499030.1	NA	6p22.1
13049	1	57	117	PH_hs_0008993	1	69.8856	322.766	2.20742	149342	57379	AICDA	activation-induced cytidine deaminase	9988409	NM_020661.1	GO:0004126|GO:0006397|GO:0008270|GO:0008372|GO:0016787|GO:0030183|	12p13
14450	1	2	130	PH_hs_0024620	1	72.3602	333.27	2.20342	403921	266727	MDGA1	MAM domain containing glycosylphosphatidylinositol anchor 1	21744724	NM_153487.2	GO:0016020|	6p21
30534	1	70	273	PH_hs_0025606	1	2956.77	13521.4	2.19315	NA	4057	LTF	lactotransferrin	54607119	NM_002343.2	GO:0006879|GO:0006959|GO:0008199|GO:0042742|GO:0004252|GO:0005615|GO:0006810|GO:0006826|	3q21-q23
8304	1	16	75	PH_hs_0020642	1	656.429	2957.04	2.17144	437099	84988	PPP1R16A	protein phosphatase 1, regulatory (inhibitor) subunit 16A	21748629	NM_032902.5	GO:0016020|	8q24.3
4587	1	107	41	PH_hs_0032789	1	406.319	1822.11	2.16493	351413	326624	RAB37	RAB37, member RAS oncogene family	34533818	NM_001006637.1	GO:0005525|GO:0007264|GO:0015031|	17q25.1
27551	1	111	246	PH_hs_0033427	1	3148.36	14053.7	2.15828	438649	8459	TPST2	tyrosylprotein sulfotransferase 2	16552765	NM_003595.2	GO:0005794|GO:0016740|GO:0016021|GO:0008476|GO:0006478|GO:0005624|	22q12.1
10618	1	90	95	PH_hs_0024995	1	37.9868	169.493	2.15766	414795	5054	SERPINE1	serine (or cysteine) proteinase inhibitor, clade E (nexin, plasminogen activator inhibitor type 1), member 1	34368336	NM_000602.1	GO:0004867|GO:0005576|GO:0007596|GO:0008243|	7q21.3-q22
31647	1	63	283	PH_hs_0037520	1	75.8353	338.194	2.15691	470489	401944	LOC401944	hypothetical gene supported by AK127275	34534119	AK127275	NA	1p36.12
32569	1	89	291	PH_hs_0009139	1	558.491	2485.34	2.15384	151641	2615	GARP	glycoprotein A repetitions predominant	30353753	NM_005512.1	GO:0005887|	11q13.5-q14
10519	1	103	94	PH_hs_0020618	1	388.335	1728.09	2.15381	436983	3914	LAMB3	laminin, beta 3	49903713	NM_000228.1	GO:0005198|GO:0005515|GO:0005578|GO:0005604|GO:0005610|GO:0007155|GO:0008544|	1q32
35729	1	1	320	PH_hs_0007610	1	68.6175	304.215	2.14845	129829	326	AIRE	autoimmune regulator (autoimmune polyendocrinopathy candidiasis ectodermal dystrophy)	4557290	NM_000658.1	GO:0003700|GO:0005634|GO:0005737|GO:0006355|GO:0006959|GO:0045182|	21q22.3
7020	1	76	63	PH_hs_0004480	1	260.154	1152.87	2.14779	NA	4061	LY6E	lymphocyte antigen 6 complex, locus E	4505048	NM_002346.1	GO:0005887|GO:0006952|GO:0007166|GO:0016020|	8q24.3
34323	1	51	307	PH_hs_0025044	1	120.179	530.65	2.14257	NA	NA	NA	NA	6005726	NA	NA	NA
24670	1	30	221	PH_hs_0000003	1	230.027	1014.3	2.14062	36	4049	LTA	lymphotoxin alpha (TNF superfamily, member 1)	6806892	NM_000595.2	GO:0005164|GO:0006917|GO:0006955|GO:0007165|GO:0007267|GO:0016020|	6p21.3
13098	1	106	117	PH_hs_0012136	1	98.1428	432.608	2.14011	NA	124359	CDYL2	chromodomain protein, Y-like 2	22748742	NM_152342.1	GO:0000785|GO:0003682|GO:0003824|GO:0005634|GO:0006333|GO:0008152|	16q23.2
10041	1	73	90	PH_hs_0035711	1	746.805	3273.96	2.13223	233936	10627	MRCL3	myosin regulatory light chain MRCL3	11980263	NM_006471.2	GO:0006940|GO:0005859|GO:0016459|GO:0007517|GO:0005509|	18p11.31
24432	1	16	219	PH_hs_0005058	1	1981.24	8674.82	2.13043	90786	8714	ABCC3	ATP-binding cassette, sub-family C (CFTR/MRP), member 3	9955973	NM_003786.2	GO:0005524|GO:0005624|GO:0005887|GO:0006810|GO:0008514|GO:0016887|GO:0042626|	17q22
28537	1	89	255	PH_hs_0033615	1	77.2269	332.265	2.10516	447786	389667	LOC389667	similar to tropomyosin 4	51467147	XM_372046.2	NA	8q13.2
30214	1	86	270	PH_hs_0020913	1	5535.04	23775.8	2.10283	439671	4681	NBL1	neuroblastoma, suppression of tumorigenicity 1	33519446	NM_005380.3	GO:0045786|	1p36.13-p36.11
36400	1	112	325	PH_hs_0025080	1	218.344	937.071	2.10156	NA	1298	COL9A2	collagen, type IX, alpha 2	31083125	NM_001852.3	GO:0001501|GO:0005198|GO:0005578|GO:0005594|GO:0005737|GO:0006817|	1p33-p32
23716	1	84	212	PH_hs_0022089	1	770.636	3291.87	2.09478	31653	22836	RHOBTB3	Rho-related BTB domain containing 3	41281538	NM_014899.2	GO:0000004|GO:0003924|GO:0005515|	5q15
35656	1	40	319	PH_hs_0010248	1	92.7901	396.276	2.09446	171192	NA	NA	NA	21595446	BC032407	NA	NA
28103	1	103	251	PH_hs_0003375	1	225.555	958.147	2.08677	47578	NA	NA	NA	19048830	BM727497	NA	NA
9683	1	51	87	PH_hs_0010181	1	408.235	1733.18	2.08595	170421	NA	NA	NA	21758350	AK098354	NA	NA
35563	1	59	318	PH_hs_0023498	1	294.265	1243.92	2.0797	NA	2537	G1P3	interferon, alpha-inducible protein (clone IFI-6-16)	13259547	NM_022872.1	GO:0006955|GO:0009613|GO:0016021|	1p35
6439	1	55	58	PH_hs_0030720	1	1488.62	6292.06	2.07955	512820	9034	CCRL2	chemokine (C-C motif) receptor-like 2	3550069	NM_003965.3	GO:0001584|GO:0004872|GO:0005887|GO:0006935|GO:0007186|GO:0007186|GO:0016021|GO:0016493|GO:0019735|	3p21
15331	1	99	137	PH_hs_0010222	1	1740.79	7329.5	2.07398	170843	NA	NA	NA	19008301	BM695043	NA	NA
17990	1	70	161	PH_hs_0000120	1	2167.55	9125.57	2.07385	936	6569	SLC34A1	solute carrier family 34 (sodium phosphate), member 1	22902168	NM_003052.2	GO:0005887|GO:0006796|GO:0006810|GO:0006814|GO:0006817|GO:0007589|GO:0015293|GO:0015321|	5q35
37579	1	59	336	PH_hs_0024262	1	101.469	426.676	2.0721	376289	85463	KIAA1726	KIAA1726 protein	30314564	XM_370654.2	NA	11q22.3
572	1	12	6	PH_hs_0022075	1	4906.37	20526.4	2.06475	28368	26020	LRP10	low density lipoprotein receptor-related protein 10	37181922	NM_014045.2	GO:0004872|GO:0005905|GO:0006897|GO:0016021|	14q11.2
38738	1	98	346	PH_hs_0018787	1	74.5644	311.256	2.06154	386567	2634	GBP2	guanylate binding protein 2, interferon-inducible	38327557	NM_004120.3	GO:0003924|GO:0005525|GO:0006955|	1p22.2
13138	1	34	118	PH_hs_0000957	1	145.767	606.689	2.05729	9070	91252	SLC39A13	solute carrier family 39 (zinc transporter), member 13	34366648	NM_152264.2	GO:0016021|GO:0030001|GO:0046873|	11p11.2
37946	1	90	339	PH_hs_0001307	1	77.2269	320.305	2.05227	13528	79614	FLJ14054	hypothetical protein FLJ14054	31542688	NM_024563.2	NA	5p13.3
10808	1	56	97	PH_hs_0020456	1	3375.87	13906.4	2.04241	436000	26579	MYEOV	myeloma overexpressed gene (in a subset of t(11;14) positive multiple myelomas)	6691913	NM_138768.2	NA	11q13
3306	1	58	30	PH_hs_0002223	1	3176.92	13085.3	2.04225	25277	64411	ARAP3	ARF-GAP, RHO-GAP, ankyrin repeat and plekstrin homology domains-containing protein 3	21264336	NM_022481.4	GO:0007165|GO:0043087|	5q31.3
12269	1	61	110	PH_hs_0005267	1	280.4	1154.88	2.04218	97199	22918	C1QR1	complement component 1, q subcomponent, receptor 1	11496985	NM_012072.2	GO:0004872|GO:0005509|GO:0005515|GO:0005529|GO:0006909|GO:0016021|GO:0016337|GO:0042116|	20p11.21
19724	1	12	177	PH_hs_0005837	1	1577.1	6488.51	2.04061	104972	NA	NA	NA	34526930	AK130181	NA	NA
11225	1	25	101	PH_hs_0029612	1	99.5892	409.24	2.03888	283565	8061	FOSL1	FOS-like antigen 1	34734076	NM_005438.2	GO:0003700|GO:0005634|GO:0006357|GO:0006935|GO:0006968|GO:0008284|GO:0009615|	11q13
33339	1	75	298	PH_hs_0006862	1	90.8955	372.263	2.03404	NA	29992	PILRA	paired immunoglobin-like type 2 receptor alpha	30179904	NM_178272.1	GO:0004872|GO:0005515|GO:0007171|GO:0005887|	7q22.1
32241	1	97	288	PH_hs_0031247	1	125.252	512.209	2.0319	55067	84959	STS-1	Cbl-interacting protein Sts-1	24497611	NM_032873.3	GO:0003824|GO:0008152|	11q24.1
2156	1	28	20	PH_hs_0001856	1	757.844	3073.94	2.02012	21431	51684	SUFU	suppressor of fused homolog (Drosophila)	19923478	NM_016169.2	GO:0001501|GO:0003714|GO:0004871|GO:0005634|GO:0005737|GO:0006508|GO:0007165|GO:0007275|	10q24.32
22398	1	110	200	PH_hs_0000122	1	78.2304	317.289	2.01999	NA	NA	NA	NA	34147575	NA	NA	NA
8974	1	14	81	PH_hs_0024155	1	53.8516	217.338	2.01288	370771	1026	CDKN1A	cyclin-dependent kinase inhibitor 1A (p21, Cip1)	17978494	NM_000389.2	GO:0000079|GO:0004672|GO:0004861|GO:0004861|GO:0005634|GO:0005634|GO:0007050|GO:0007050|GO:0008285|GO:0008629|GO:0016301|	6p21.2
22625	1	1	203	PH_hs_0003507	1	167.481	675.515	2.01199	NA	NA	NA	NA	22748954	NA	NA	NA
32032	1	112	286	PH_hs_0033958	1	1085.79	4371.19	2.00928	462777	4642	MYO1D	myosin ID	27529733	NM_015194.1	GO:0003774|GO:0003779|GO:0005516|GO:0005524|GO:0016459|	17q11-q12
34651	1	43	310	PH_hs_0026013	1	474.323	1907.71	2.0079	444960	55670	PEX26	peroxisome biogenesis factor 26	7020954	NM_017929.2	GO:0005515|GO:0005777|GO:0005779|GO:0015031|GO:0045046|	22q11.21
19280	1	16	173	PH_hs_0004721	1	72.3602	289.793	2.00175	534552	58191	CXCL16	chemokine (C-X-C motif) ligand 16	14042030	NM_022059.1	GO:0005044|GO:0005125|GO:0005576|GO:0006898|GO:0006935|GO:0016021|GO:0048247|	17p13
19227	1	75	172	PH_hs_0015417	1	59.925	239.802	2.00061	NA	85407	NKD1	naked cuticle homolog 1 (Drosophila)	31982882	NM_033119.3	GO:0004462|GO:0005509|GO:0005975|	16q12
19408	1	32	174	PH_hs_0000604	1	54.8544	219.349	1.99955	5978	4008	LMO7	LIM domain 7	33598967	NM_005358.3	GO:0005515|GO:0008270|	13q22.2
16159	1	31	145	PH_hs_0004186	1	175.977	702.527	1.99716	72912	1543	CYP1A1	cytochrome P450, family 1, subfamily A, polypeptide 1	13325053	NM_000499.2	GO:0005783|GO:0005792|GO:0006118|GO:0016020|GO:0019825|GO:0050381|	15q22-q24
14426	1	90	129	PH_hs_0004711	1	225.555	895.028	1.98846	82294	5998	RGS3	regulator of G-protein signalling 3	34535343	NM_021106.2	GO:0000188|GO:0004871|GO:0005096|GO:0005515|GO:0005829|GO:0007165|GO:0008277|	9q32
18543	1	63	166	PH_hs_0007291	1	83.6182	331.26	1.98607	127216	79812	MMRN2	multimerin 2	10435486	NM_024756.1	GO:0005578|	10q23.2
28637	1	77	256	PH_hs_0018829	1	171.505	676.518	1.97988	388126	26038	CHD5	chromodomain helicase DNA binding protein 5	19773959	NM_015557.1	GO:0000151|GO:0000785|GO:0003677|GO:0003682|GO:0003682|GO:0004386|GO:0004842|GO:0005524|GO:0005634|GO:0005634|GO:0006333|GO:0006338|GO:0006355|GO:0006355|GO:0007399|GO:0008026|GO:0008270|GO:0016567|GO:0016568|	1p36.31
33266	1	2	298	PH_hs_0024619	1	99.5892	392.352	1.97809	NA	4063	LY9	lymphocyte antigen 9	55925577	NM_002348.2	GO:0016064|GO:0005887|GO:0007155|GO:0005515|	1q21.3-q22
33894	1	70	303	PH_hs_0003174	1	3841.18	15130.2	1.97781	43697	2119	ETV5	ets variant gene 5 (ets-related molecule)	4758315	NM_004454.1	GO:0003700|GO:0005634|GO:0006355|	3q28
34449	1	65	308	PH_hs_0032020	1	233.32	918.632	1.97718	179657	5329	PLAUR	plasminogen activator, urokinase receptor	4505864	NM_002659.2	GO:0005515|GO:0005886|GO:0006935|GO:0007166|GO:0007596|GO:0019898|GO:0030377|	19q13
12328	1	8	111	PH_hs_0010548	1	116.713	459.445	1.97692	177534	11221	DUSP10	dual specificity phosphatase 10	21594978	NM_007207.3	GO:0005634|GO:0005737|GO:0006470|GO:0006470|GO:0006950|GO:0007254|GO:0016787|GO:0017017|	1q41
4451	1	83	40	PH_hs_0041180	1	322.766	1267.6	1.97354	410774	861	RUNX1	runt-related transcription factor 1 (acute myeloid leukemia 1; aml1 oncogene)	49574545	NM_001001890.1	GO:0006355|GO:0005634|GO:0007275|GO:0005524|GO:0003700|	21q22.3
33614	1	14	301	PH_hs_0000109	1	256.687	1003.58	1.96708	898	1760	DMPK	dystrophia myotonica-protein kinase	189037	NM_004409.2	GO:0004674|GO:0005524|GO:0006468|GO:0006936|GO:0016740|	19q13.3
30296	1	56	271	PH_hs_0014393	1	12467.6	48489.9	1.9595	NA	51393	TRPV2	transient receptor potential cation channel, subfamily V, member 2	22547178	NM_016113.3	GO:0007600|GO:0015075|GO:0004872|GO:0005261|GO:0005887|GO:0006812|	17p11.2
30718	1	30	275	PH_hs_0016224	1	655.153	2547.21	1.95901	327451	NA	NA	NA	34192091	BC030091	NA	NA
36203	1	27	324	PH_hs_0030526	1	127.279	494.318	1.95744	180919	3398	ID2	inhibitor of DNA binding 2, dominant negative helix-loop-helix protein	50503845	NM_002166.4	GO:0007275|GO:0005634|	2p25
4336	1	80	39	PH_hs_0004093	1	5706.2	22058.6	1.95074	69089	2717	GLA	galactosidase, alpha	4504008	NM_000169.1	GO:0004553|GO:0004557|GO:0005764|GO:0005975|	Xq22
26011	1	27	233	PH_hs_0001459	1	173.966	670.037	1.94544	NA	NA	NA	NA	4507544	NA	NA	NA
7751	1	23	70	PH_hs_0024428	1	155.403	594.96	1.93678	NA	928	CD9	CD9 antigen (p24)	21237762	NM_001769.2	GO:0007342|GO:0030168|GO:0030913|GO:0005515|GO:0005887|GO:0006928|GO:0007155|	12p13.3
7501	1	109	67	PH_hs_0025111	1	140.584	536.354	1.93175	NA	NA	NA	NA	5902089	NA	NA	NA
23302	1	6	209	PH_hs_0000287	1	596.739	2272.98	1.92942	NA	5473	PPBP	pro-platelet basic protein (chemokine (C-X-C motif) ligand 7)	41872408	NM_002704.2	GO:0000074|GO:0005355|GO:0005576|GO:0006935|GO:0006955|GO:0008009|GO:0008083|GO:0008283|GO:0015758|GO:0042742|	4q12-q13
168	1	56	2	PH_hs_0022138	1	66.6698	253.671	1.92785	NA	29767	TMOD2	tropomodulin 2 (neuronal)	40789262	NM_014548.2	GO:0003779|GO:0005523|GO:0005856|GO:0008290|GO:0007399|	15q21.1-q21.2
13823	1	47	124	PH_hs_0003726	1	78.2304	297.283	1.92603	57988	64285	RHBDF1	rhomboid family 1 (Drosophila)	16552188	NM_022450.2	GO:0005507|	16p13.3
32969	1	41	295	PH_hs_0013112	1	801.475	3036.72	1.92179	188319	85236	HIST1H2BK	histone 1, H2bk?	18105047	NM_080593.1	GO:0007001|GO:0005694|GO:0006334|GO:0000786|GO:0003677|GO:0005634|	6p21.33
37472	1	64	335	PH_hs_0006548	1	4361.57	16499.9	1.91954	118721	4758	NEU1	sialidase 1 (lysosomal sialidase)	50478478	NM_000434.2	GO:0004308|GO:0005764|GO:0005975|GO:0016798|	6p21.3
7272	1	104	65	PH_hs_0003291	1	13935.9	52619.9	1.9168	46465	10312	TCIRG1	T-cell, immune regulator 1, ATPase, H+ transporting, lysosomal V0 protein a isoform 3	21619617	NM_006053.2	GO:0005215|GO:0005887|GO:0006968|GO:0008284|GO:0015078|GO:0015992|GO:0015992|GO:0016020|	11q13.4-q13.5
30004	1	100	268	PH_hs_0028193	1	1731.44	6530.38	1.91519	245372	126321	C19orf28	chromosome 19 open reading frame 28	46249747	NM_174983.2	NA	19p13.3
523	1	75	5	PH_hs_0030188	1	184.472	693.409	1.9103	433750	1981	EIF4G1	eukaryotic translation initiation factor 4 gamma, 1	38201620	NM_004953.2	GO:0003723|GO:0003743|GO:0006412|GO:0006446|GO:0016281|	3q27-qter
27396	1	68	245	PH_hs_0006012	1	16675.8	62410.3	1.90403	108557	83441	PP1067	hypothetical protein PP1057	10441864	NM_031285.1	NA	12p13.3
13034	1	42	117	PH_hs_0022753	1	1391.95	5192.09	1.89921	160918	201595	SIMP	source of immunodominant MHC-associated peptides	22761428	NM_178862.1	GO:0004576|GO:0006486|GO:0016020|	3p24.1
33198	1	46	297	PH_hs_0001260	1	2592.22	9661.06	1.898	13131	10019	LNK	lymphocyte adaptor protein	3845720	NM_005475.1	GO:0007242|	12q24
6307	1	35	57	PH_hs_0034264	1	169.493	631.064	1.89656	512059	441032	LOC441032	similar to elongation factor 1 alpha	50488841	XM_496711.1	NA	4q24
10539	1	11	95	PH_hs_0028192	1	151.374	559.495	1.88601	NA	NA	NA	NA	5453787	NA	NA	NA
2760	1	72	25	PH_hs_0039701	1	1401.83	5168	1.88229	438726	3184	HNRPD	heterogeneous nuclear ribonucleoprotein D (AU-rich element RNA binding protein 1, 37kDa)	21733303	AL832723	GO:0000398|GO:0000781|GO:0003676|GO:0003677|GO:0003723|GO:0003729|GO:0005634|GO:0005634|GO:0005737|GO:0006355|GO:0006396|GO:0006401|GO:0006402|GO:0007004|GO:0030529|	4q21.1-q21.2
34273	1	1	307	PH_hs_0002941	1	231.761	847.737	1.87098	NA	NA	NA	NA	21536279	NA	NA	NA
33113	1	73	296	PH_hs_0000938	1	166.027	603.765	1.86257	8881	NA	NA	NA	16552209	AK056725	NA	NA
15482	1	26	139	PH_hs_0002391	1	325.782	1181.73	1.85892	26996	27148	STK36	serine/threonine kinase 36 (fused homolog, Drosophila)	34191803	NM_015690.2	GO:0004674|GO:0005488|GO:0005524|GO:0006468|GO:0008372|GO:0016740|	2q35
5591	1	103	50	PH_hs_0033647	1	122.209	441.459	1.85293	448353	58512	DLGAP3	discs, large (Drosophila) homolog-associated protein 3	51458944	XM_035601.7	GO:0007267|	1p35.3-p34.1
33526	1	38	300	PH_hs_0016638	1	225.555	814.33	1.85214	343586	7538	ZFP36	zinc finger protein 36, C3H type, homolog (mouse)	50477908	NM_003407.1	GO:0003677|GO:0003727|GO:0005634|GO:0005737|GO:0006402|	19q13.1
18231	1	87	163	PH_hs_0009854	1	202.465	730.917	1.85204	162411	389081	LOC389081	hypothetical LOC389081	33874171	XM_374026.1	NA	2q37.1
11278	1	78	101	PH_hs_0000036	1	70.8872	253.671	1.83936	270	9595	PSCDBP	pleckstrin homology, Sec7 and coiled-coil domains, binding protein	47933391	NM_004288.3	GO:0005515|	2q11.2
20792	1	72	186	PH_hs_0015651	1	11436.7	40896.9	1.83832	303116	23753	SDF2L1	stromal cell-derived factor 2-like 1	23240309	NM_022044.2	GO:0016020|GO:0016787|	22q11.21
34945	1	1	313	PH_hs_0025267	1	119.758	427.68	1.83641	433103	835	CASP2	caspase 2, apoptosis-related cysteine protease (neural precursor cell expressed, developmentally down-regulated 2)	39995058	NM_001224.3	GO:0005515|GO:0005622|GO:0006508|GO:0006508|GO:0006916|GO:0008234|GO:0008632|GO:0016787|GO:0019899|GO:0030693|GO:0030693|GO:0030693|GO:0042981|	7q34-q35
33689	1	89	301	PH_hs_0001961	1	457.986	1633.96	1.835	NA	NA	NA	NA	31377849	NA	NA	NA
5912	1	88	53	PH_hs_0003513	1	738.13	2629.75	1.83298	50868	5002	SLC22A18	solute carrier family 22 (organic cation transporter), member 18	3158348	NM_002555.3	GO:0005215|GO:0005886|GO:0006810|GO:0007588|GO:0015101|GO:0015520|GO:0015904|GO:0016021|GO:0042493|	11p15.5
7844	1	4	71	PH_hs_0022733	1	273.467	973.962	1.8325	158515	63827	BCAN	brevican	38372934	NM_021948.3	GO:0005529|GO:0005540|GO:0007155|	1q31
22518	1	6	202	PH_hs_0000789	1	1791.36	6376.86	1.83179	NA	3006	HIST1H1C	histone 1, H1c	21071025	NM_005319.3	GO:0000786|GO:0003677|GO:0007001|GO:0005634|GO:0005694|GO:0006334|	6p21.3
6660	1	52	60	PH_hs_0000806	1	1876.91	6620.45	1.81857	NA	NA	NA	NA	5174484	NA	NA	NA
27499	1	59	246	PH_hs_0019508	1	107.503	377.836	1.81338	409794	51266	CLEC2	C-type lectin-like receptor-2	34366349	NM_016509.1	GO:0004888|GO:0005529|GO:0005887|GO:0006952|GO:0007166|	12p13.31
13494	1	54	121	PH_hs_0009346	1	84.6227	297.283	1.81272	155182	22846	KIAA1036	KIAA1036	40254856	NM_014909.2	NA	14q24.3
36185	1	9	324	PH_hs_0011818	1	100.459	352.718	1.81191	201554	158035	C9orf14	chromosome 9 open reading frame 14	42659172	XM_376821.1	NA	9p21
16458	1	106	147	PH_hs_0003356	1	336.737	1179.8	1.80884	47208	NA	NA	NA	34534006	AK127194	NA	NA
29215	1	95	261	PH_hs_0028980	1	3750.79	13122.1	1.80673	NA	NA	NA	NA	17986263	NA	NA	NA
7617	1	1	69	PH_hs_0030614	1	88.9944	311.256	1.80631	NA	NA	NA	NA	5729965	NA	NA	NA
23833	1	89	213	PH_hs_0033710	1	57.9224	201.46	1.7983	449194	285321	LOC285321	similar to tropomyosin 4	51463928	XM_208313.5	NA	3p24.1
5693	1	93	51	PH_hs_0025483	1	13679.8	47553.8	1.79751	436200	7805	LAPTM5	lysosomal associated multispanning membrane protein 5	50487844	NM_006762.1	GO:0005764|GO:0005887|	1p34
34243	1	83	306	PH_hs_0006446	1	18700.1	64793	1.79279	NA	10870	HCST	hematopoietic cell signal transducer	33667066	NM_014266.3	GO:0016021|	19q13.1
33233	1	81	297	PH_hs_0013718	1	63.4035	219.349	1.79059	267871	535	ATP6V0A1	ATPase, H+ transporting, lysosomal V0 subunit a isoform 1	34532205	NM_005177.2	GO:0015078|GO:0015992|GO:0016021|	17q21
7633	1	17	69	PH_hs_0019568	1	97.1339	334.275	1.78299	412825	NA	NA	NA	11591559	BF508261	NA	NA
14514	1	66	130	PH_hs_0010477	1	550.643	1887.87	1.77757	175515	440111	LOC440111	LOC440111	51471329	XM_498547.1	NA	12q24.12
16176	1	48	145	PH_hs_0027956	1	126.266	430.6	1.76989	189105	117144	CATSPER1	cation channel, sperm associated 1	34194283	NM_053054.2	GO:0005261|GO:0006812|GO:0016020|	11q12.1
1486	1	30	14	PH_hs_0004347	1	19246.3	65469	1.76623	75615	344	APOC2	apolipoprotein C-II	13575705	NM_000483.3	GO:0004465|GO:0005319|GO:0005576|GO:0006869|GO:0008015|GO:0008047|GO:0016042|GO:0042627|	19q13.2
36133	1	69	323	PH_hs_0038876	1	12203.7	41357.9	1.76084	529672	4502	MT2A	metallothionein 2A	24134137	NM_005953.2	NA	4q13.2
31514	1	42	282	PH_hs_0040326	1	522.338	1768.98	1.75986	76038	3422	IDI1	isopentenyl-diphosphate delta isomerase	31874516	NM_004508.2	GO:0000287|GO:0004452|GO:0005777|GO:0006695|GO:0008299|GO:0016117|GO:0016853|	10p15.3
35408	1	16	317	PH_hs_0021537	1	86.6314	293.259	1.75921	444908	NA	NA	NA	6140528	AW136468	NA	NA
11407	1	95	102	PH_hs_0024518	1	6833.79	23126.9	1.75882	390162	10133	OPTN	optineurin	21619682	NM_021980.3	GO:0005737|GO:0007165|GO:0008219|	10p13
12193	1	97	109	PH_hs_0010046	1	3324.76	11162.5	1.74733	167167	NA	NA	NA	21752816	AK093872	NA	NA
12235	1	27	110	PH_hs_0026004	1	88.9944	298.737	1.74709	NA	55831	LOC55831	30 kDa protein	8923856	NM_018447.1	NA	3p25.3
13609	1	57	122	PH_hs_0032900	1	163.009	544.068	1.73883	368823	23254	KIAA1026	KIAA1026 protein	5689388	XM_048825.10	NA	1p36.21
16761	1	73	150	PH_hs_0002909	1	765.704	2554.8	1.73835	NA	57408	HT017	HT017 protein	24476006	NM_020678.2	NA	3p14.3
10868	1	4	98	PH_hs_0027878	1	73.8309	246.284	1.73803	NA	64065	PERP	PERP, TP53 apoptosis effector	31377721	NM_022121.2	GO:0016021|	6q24
25455	1	31	228	PH_hs_0033223	1	176.983	586.611	1.72879	412406	152273	FGD5	FYVE, RhoGEF and PH domain containing 5	34526500	NM_152536.2	GO:0008270|	3p25.1
8140	1	76	73	PH_hs_0006772	1	322.766	1068.7	1.7273	121558	2241	FER	fer (fps/fes related) tyrosine kinase (phosphoprotein NCP94)	4885230	NM_005246.1	GO:0004713|GO:0005524|GO:0005634|GO:0006468|GO:0007242|GO:0016740|	5q21
3751	1	55	34	PH_hs_0031573	1	4990.43	16504.5	1.72562	119000	87	ACTN1	actinin, alpha 1	34365004	NM_001102.2	GO:0005509|GO:0005200|GO:0003779|GO:0015629|	14q24.1-q24.2|14q24|14q22-q24
14680	1	8	132	PH_hs_0030833	1	233.32	771.64	1.72562	24725	246330	MGC35521	pellino 3 alpha	21740082	NM_145065.1	NA	11q13.2
7403	1	11	67	PH_hs_0006994	1	285.878	945.41	1.72554	NA	NA	NA	NA	31006176	NA	NA	NA
30972	1	60	277	PH_hs_0015726	1	132.929	439.545	1.72536	325890	59269	HIVEP3	human immunodeficiency virus type I enhancer binding protein 3	12658304	NM_024503.1	NA	1p34
11654	1	6	105	PH_hs_0004498	1	370.254	1223.55	1.72448	77890	2983	GUCY1B3	guanylate cyclase 1, soluble, beta 3	28839460	NM_000857.1	GO:0004383|GO:0004872|GO:0005737|GO:0006182|GO:0007263|GO:0008015|GO:0008074|GO:0016829|	4q31.3-q33
37668	1	36	337	PH_hs_0019636	1	5934.89	19600.9	1.72363	416848	1521	CTSW	cathepsin W (lymphopain)	29476893	NM_001335.2	GO:0004197|GO:0006508|GO:0006955|GO:0016787|	11q13.1
11094	1	6	100	PH_hs_0038722	1	408.235	1345.58	1.72076	25951	50650	ARHGEF3	Rho guanine nucleotide exchange factor (GEF) 3	21733855	AL833224	GO:0007266|GO:0005089|	3p21-p13
29654	1	86	265	PH_hs_0010768	1	108.94	358.748	1.71943	NA	7125	TNNC2	troponin C2, fast	40807466	NM_003279.2	GO:0005509|GO:0005861|GO:0006937|GO:0007517|	20q12-q13.11
36412	1	12	326	PH_hs_0030385	1	958.147	3144.36	1.71445	NA	NA	NA	NA	27481442	NA	NA	NA
25690	1	42	230	PH_hs_0004005	1	1015.23	3326.23	1.71208	65135	23053	KIAA0913	KIAA0913	6599256	NM_015037.1	NA	10q22.2
23283	1	99	208	PH_hs_0000822	1	322.766	1057.27	1.71179	NA	192683	SCAMP5	secretory carrier membrane protein 5	42544128	NM_138967.2	GO:0015031|GO:0016021|	15q23
25494	1	70	228	PH_hs_0030874	1	137.986	450.955	1.70847	1908	5552	PRG1	proteoglycan 1, secretory granule	31130438	NM_002727.2	NA	10q22.1
34904	1	72	312	PH_hs_0000776	1	2296.18	7503.25	1.70828	7486	23474	ETHE1	ethylmalonic encephalopathy 1	19011980	NM_014297.3	NA	19q13.31
35065	1	9	314	PH_hs_0038646	1	149.359	487.286	1.70599	139876	6203	RPS9	ribosomal protein S9	21754245	AK095055	GO:0003735|GO:0005843|GO:0005622|GO:0006412|GO:0003723|	19q13.4
2415	1	63	22	PH_hs_0000308	1	126.266	411.248	1.70355	2281	1114	CHGB	chromogranin B (secretogranin 1)	33875365	NM_001819.1	GO:0005179|GO:0005615|	20pter-p12
21032	1	88	188	PH_hs_0001037	1	1164.29	3790.09	1.70278	10056	54414	CSE-C	cytosolic sialic acid 9-O-acetylesterase homolog	46250397	NM_170601.3	NA	11q24
36186	1	10	324	PH_hs_0002514	1	71.3583	230.304	1.69039	28788	NA	NA	NA	11288136	BF341640	NA	NA
38411	1	107	343	PH_hs_0005355	1	263.067	847.737	1.68819	97927	148932	MOBKL2C	MOB1, Mps One Binder kinase activator-like 2C (yeast)	41406058	NM_145279.3	GO:0016301|	1p33
34957	1	13	313	PH_hs_0011646	1	57.9224	186.483	1.68685	NA	NA	NA	NA	8261112	NA	NA	NA
26230	1	22	235	PH_hs_0024812	1	552.377	1772.69	1.68221	409925	115361	GBP4	guanylate binding protein 4	31377633	NM_052941.2	NA	1p22.2
12796	1	28	115	PH_hs_0034684	1	96.1249	308.239	1.68106	529909	8339	HIST1H2BG	histone 1, H2bg	10159024	NM_003518.3	NA	6p21.3
26331	1	11	236	PH_hs_0029138	1	427.68	1370.5	1.6801	NA	79930	DOK3	docking protein 3	13376307	NM_024872.1	GO:0005158|	5q35.3
16947	1	35	152	PH_hs_0014235	1	1286.57	4114.15	1.67706	245342	203260	MGC31967	hypothetical protein MGC31967	19014820	NM_174923.1	NA	9p13.3
36024	1	72	322	PH_hs_0015715	1	51.4393	164.015	1.67289	305971	81031	SLC2A10	solute carrier family 2 (facilitated glucose transporter), member 10	13603726	NM_030777.3	GO:0005215|GO:0005351|GO:0008643|GO:0015758|GO:0016021|	20q13.1
25748	1	100	230	PH_hs_0003718	1	257.692	820.811	1.6714	57922	7512	XPNPEP2	X-prolyl aminopeptidase (aminopeptidase P) 2, membrane-bound	10880125	NM_003399.3	GO:0006508|GO:0008235|GO:0008451|GO:0016020|GO:0016787|GO:0030145|	Xq25
35398	1	6	317	PH_hs_0006975	1	332.265	1057.27	1.66994	NA	414061	HCG3	HCG3 gene	51592070	NM_001001394.2	GO:0006457|GO:0031072|GO:0051082|	2q37
30230	1	102	270	PH_hs_0030166	1	73.3621	233.32	1.6692	432840	8613	PPAP2B	phosphatidic acid phosphatase type 2B	29422122	NM_003713.3	GO:0004721|GO:0006629|GO:0008195|GO:0008354|GO:0016021|GO:0016787|	1pter-p22.1
29291	1	59	262	PH_hs_0019951	1	464.827	1475.59	1.66653	NA	59342	SCPEP1	serine carboxypeptidase 1	11055991	NM_021626.1	GO:0006508|GO:0004185|GO:0016787|	17q23.2
13531	1	91	121	PH_hs_0001510	1	371.259	1176.25	1.6637	NA	NA	NA	NA	22137645	NA	NA	NA
4852	1	36	44	PH_hs_0004662	1	14581.1	46121.3	1.66133	NA	4792	NFKBIA	nuclear factor of kappa light polypeptide gene enhancer in B-cells inhibitor, alpha	10092618	NM_020529.1	GO:0005737|GO:0006915|GO:0007253|GO:0008134|GO:0009618|	14q13
4375	1	7	40	PH_hs_0003673	1	5242.47	16571.6	1.66039	56607	7462	WBSCR5	Williams-Beuren syndrome chromosome region 5	21751610	NM_014146.2	GO:0000004|GO:0005554|GO:0008372|	7q11.23
9802	1	58	88	PH_hs_0024238	1	10345.9	32646.9	1.65788	374596	7178	TPT1	tumor protein, translationally-controlled 1	12426097	NM_003295.1	GO:0005554|GO:0005615|GO:0005737|	13q12-q14
16608	1	32	149	PH_hs_0004400	1	174.971	551.648	1.65663	NA	203	AK1	adenylate kinase 1	4502010	NM_000476.1	GO:0004017|GO:0005524|GO:0005829|GO:0016301|GO:0016740|GO:0046034|	9q34.1
2267	1	27	21	PH_hs_0007854	1	87.5386	275.478	1.65395	131918	285344	LOC285344	similar to hypothetical protein MG11009.4	46571493	XM_211853.2	NA	3p21.32
6380	1	108	57	PH_hs_0025203	1	3209.44	10096.9	1.65351	429658	1200	TPP1	tripeptidyl peptidase I	5597012	NM_000391.2	GO:0004252|GO:0005764|GO:0006508|GO:0006629|GO:0007399|GO:0008233|GO:0019131|	11p15
28445	1	109	254	PH_hs_0033207	1	265.528	835.317	1.65346	409826	11343	MGLL	monoglyceride lipase	51242951	NM_007283.5	GO:0004622|GO:0004759|GO:0006629|GO:0006725|GO:0006954|GO:0016787|GO:0047372|	3q21.3
16366	1	14	147	PH_hs_0000110	1	85.0764	267.539	1.65292	NA	962	CD48	CD48 antigen (B-cell membrane protein)	21361570	NM_001778.2	GO:0005515|GO:0005887|GO:0006952|	1q21.3-q22
109	1	109	1	PH_hs_0023711	1	341.21	1070.48	1.64952	310769	3309	HSPA5	heat shock 70kDa protein 5 (glucose-regulated protein, 78kDa)	21361242	NM_005347.2	GO:0005524|GO:0005788|GO:0030674|	9q33-q34.1
36578	1	66	327	PH_hs_0025909	1	2079.69	6521.77	1.64889	374303	81	ACTN4	actinin, alpha 4	34452697	NM_004924.3	GO:0003779|GO:0005200|GO:0005509|GO:0005634|GO:0005737|GO:0006928|GO:0015629|GO:0051017|	19q13
16652	1	76	149	PH_hs_0017647	1	140.584	439.545	1.64457	368948	NA	NA	NA	27879161	BX113107	NA	NA
11404	1	92	102	PH_hs_0011681	1	124.238	388.335	1.6442	198288	5801	PTPRR	protein tyrosine phosphatase, receptor type, R	19743915	NM_002849.2	GO:0001701|GO:0004888|GO:0005001|GO:0005887|GO:0006470|GO:0007167|GO:0016787|GO:0019901|	12q15
14860	1	76	133	PH_hs_0005587	1	10046.3	31237.4	1.63661	99947	6252	RTN1	reticulon 1	45827774	NM_021136.2	GO:0004871|GO:0005783|GO:0007165|GO:0030176|GO:0030182|	14q23.1
34435	1	51	308	PH_hs_0033506	1	196.987	611.621	1.63453	444697	8548	BLZF1	basic leucine zipper nuclear factor 1 (JEM-1)	2257753	NM_003666.2	NA	1q24
23149	1	77	207	PH_hs_0010683	1	287.781	893.333	1.63423	180559	NA	NA	NA	19388527	BM929354	NA	NA
1778	1	98	16	PH_hs_0002134	1	1566.73	4863.13	1.63412	24178	24139	EML2	echinoderm microtubule associated protein like 2	4406217	NM_012155.1	GO:0005875|GO:0007601|GO:0007605|	19q13.32
33516	1	28	300	PH_hs_0024488	1	459.9	1421.93	1.62846	389023	8496	PPFIBP1	PTPRF interacting protein, binding protein 1 (liprin beta 1)	29294626	NM_003622.2	NA	12p11.23-p11.22
28762	1	90	257	PH_hs_0028584	1	405.862	1253.02	1.62634	469633	96626	LIMS3	LIM and senescent cell antigen-like domains 3	21755591	NM_033514.1	GO:0008270|	2q14-q21
35255	1	87	315	PH_hs_0038709	1	60.9262	187.489	1.62167	16346	388114	LOC388114	hypothetical LOC388114	22137645	BC036424	NA	15q15.1
13119	1	15	118	PH_hs_0003527	1	138.996	427.68	1.62148	74369	196410	MGC17301	hypothetical protein MGC17301	18088168	NM_152637.1	GO:0008757|GO:0016740|	12q13.2
2337	1	97	21	PH_hs_0035262	1	88.5438	271.006	1.61386	535308	442204	LOC442204	similar to myosin:SUBUNIT=regulatory light chain	51465653	XM_498088.1	NA	6p21.32
3511	1	39	32	PH_hs_0027086	1	4215.83	12872.2	1.61037	16165	11322	EVER1	epidermodysplasia verruciformis 1	18676477	NM_007267.5	GO:0016021|	17q25.3
8962	1	2	81	PH_hs_0035769	1	90.8955	276.933	1.60726	301612	2355	FOSL2	FOS-like antigen 2	34366979	NM_005253.3	GO:0003700|GO:0005634|GO:0006357|GO:0008219|	2p23.3
12768	1	112	114	PH_hs_0024612	1	287.333	873.199	1.60359	NA	8672	EIF4G3	eukaryotic translation initiation factor 4 gamma, 3	10092600	NM_003760.2	GO:0000339|GO:0003743|GO:0006446|GO:0016281|	1p36.12
22706	1	82	203	PH_hs_0014926	1	5055.92	15345.6	1.60178	287921	10488	CREB3	cAMP responsive element binding protein 3	38327637	NM_006368.4	GO:0003677|GO:0005634|GO:0005783|GO:0006350|GO:0006355|GO:0006366|GO:0006935|GO:0007600|GO:0008494|GO:0016021|	9pter-p22.1
19364	1	100	173	PH_hs_0033446	1	3930.04	11928.2	1.60176	439776	2040	STOM	stomatin	38016910	NM_004099.4	GO:0005856|GO:0005887|	9q34.1
26757	1	101	239	PH_hs_0031607	1	90.4489	274.472	1.60149	123547	440274	LOC440274	LOC440274	51472368	XM_498608.1	NA	15q14
35287	1	7	316	PH_hs_0020185	1	133.94	406.319	1.60102	434131	170425	LOC170425	hypothetical protein LOC170425	42659345	XM_378240.1	NA	10q23.1
4810	1	106	43	PH_hs_0019327	1	2136.22	6475.05	1.59983	406790	285628	LOC285628	hypothetical protein LOC285628	9367848	AL389942	NA	5q34
12627	1	83	113	PH_hs_0037808	1	329.249	997.87	1.59967	396963	11274	USP18	ubiquitin specific protease 18	13741847	NM_017414.2	NA	22q11.21
25254	1	54	226	PH_hs_0029969	1	327.793	988.772	1.59285	NA	1052	CEBPD	CCAAT/enhancer binding protein (C/EBP), delta	28872797	NM_005195.2	GO:0006366|GO:0003677|GO:0005634|GO:0006355|	8p11.2-p11.1
1640	1	72	15	PH_hs_0024996	1	388.335	1171.16	1.59257	414880	50848	F11R	F11 receptor	21464110	NM_016946.3	GO:0004721|GO:0005923|GO:0006928|GO:0006954|GO:0016021|GO:0016787|	1q21.2-q21.3
29419	1	75	263	PH_hs_0025775	1	182.011	548.635	1.59182	440263	112858	TP53RK	TP53 regulating kinase	41327714	NM_033550.3	GO:0004674|GO:0005515|GO:0005524|GO:0005634|GO:0006468|GO:0016740|	20q13.2
29766	1	86	266	PH_hs_0037042	1	183.016	551.648	1.59177	6217	126298	FKSG27	FKSG27 protein	34535983	AK128554	NA	19q13.31
33410	1	34	299	PH_hs_0002461	1	357.743	1069.71	1.58022	28029	79174	MGC11256	hypothetical protein MGC11256	19584543	NM_024324.2	GO:0005198|GO:0005509|	22p13
9866	1	10	89	PH_hs_0025141	1	60.9262	182.011	1.57889	421430	149478	LOC149478	hypothetical protein LOC149478	51458982	XM_378860.2	NA	1p34.1
11514	1	90	103	PH_hs_0006462	1	159.43	475.877	1.57766	117865	26503	SLC17A5	solute carrier family 17 (anion/sugar transporter), member 5	34222139	NM_012434.3	GO:0005215|GO:0005764|GO:0006810|GO:0015293|GO:0016021|	6q14-q15
12445	1	13	112	PH_hs_0026572	1	256.687	766.163	1.57764	505806	57326	PBXIP1	pre-B-cell leukemia transcription factor interacting protein 1	19923829	NM_020524.2	GO:0003714|GO:0005634|GO:0005829|GO:0016481|GO:0030154|	1q22
24399	1	95	218	PH_hs_0026116	1	75.8353	226.283	1.57719	NA	120534	FLJ38968	hypothetical protein FLJ38968	22748692	NM_152316.1	NA	11p14.1
32649	1	57	292	PH_hs_0023332	1	94.6784	281.855	1.57384	269898	29950	SERTAD1	SERTA domain containing 1	22760232	NM_013376.1	GO:0000079|GO:0006355|GO:0008284|	19q13.1-q13.2
34129	1	81	305	PH_hs_0023747	1	3454.79	10277.7	1.57285	NA	NA	NA	NA	4826939	NA	NA	NA
14645	1	85	131	PH_hs_0012275	1	866.256	2575.4	1.57193	211600	7128	TNFAIP3	tumor necrosis factor, alpha-induced protein 3	40353017	NM_006290.2	GO:0003677|GO:0005515|GO:0005634|GO:0006512|GO:0006915|GO:0006916|GO:0008234|GO:0008270|GO:0016481|GO:0016787|	6q23
2121	1	105	19	PH_hs_0003879	1	102.333	302.761	1.56491	NA	54436	SH3TC1	SH3 domain and tetratricopeptide repeats 1	21361603	NM_018986.2	GO:0005488|	4p16.1
32583	1	103	291	PH_hs_0017289	1	757.844	2237.28	1.56178	356509	51523	CXXC5	CXXC finger 5	31542945	NM_016463.5	GO:0003677|GO:0004871|GO:0008270|GO:0043123|	5q31.2
10271	1	79	92	PH_hs_0002474	1	68.6175	202.465	1.56102	28264	219654	C10orf56	chromosome 10 open reading frame 56	20306814	NM_153367.1	GO:0003676|	10q22.3
9456	1	48	85	PH_hs_0010316	1	59.4475	174.971	1.55743	172510	128344	LOC128344	hypothetical protein LOC128344	29791901	NM_181643.1	NA	1p13.2
38539	1	11	345	PH_hs_0003442	1	148.351	435.621	1.55406	49427	51291	GMIP	GEM interacting protein	7380946	NM_016573.1	GO:0005100|GO:0005515|GO:0005622|GO:0007242|GO:0019992|	19p11-p12
33542	1	54	300	PH_hs_0023007	1	853.756	2504.71	1.55275	NA	51738	GHRL	ghrelin precursor	49574538	NM_016362.2	GO:0005131|GO:0005576|GO:0005615|GO:0005625|GO:0050791|GO:0007186|GO:0007267|GO:0016608|	3p26-p25
37091	1	19	332	PH_hs_0025361	1	100.025	293.259	1.55182	434937	5479	PPIB	peptidylprolyl isomerase B (cyclophilin B)	13043835	NM_000942.4	GO:0003755|GO:0005788|GO:0006457|GO:0016853|GO:0051082|	15q21-q22
18179	1	35	163	PH_hs_0001277	1	82.1584	240.807	1.5514	13281	NA	NA	NA	21756108	AK096580	NA	NA
18666	1	74	167	PH_hs_0000009	1	81.7007	238.344	1.54463	62	5782	PTPN12	protein tyrosine phosphatase, non-receptor type 12	29476876	NM_002835.2	GO:0004726|GO:0005625|GO:0005737|GO:0006470|GO:0016787|	7q11.23
6626	1	18	60	PH_hs_0030096	1	21236.3	61941	1.54436	NA	3134	HLA-F	major histocompatibility complex, class I, F	9665231	NM_018950.1	GO:0016021|GO:0042612|GO:0019883|GO:0019885|GO:0030106|	6p21.3
33388	1	12	299	PH_hs_0036829	1	175.977	513.213	1.54417	131243	93273	LEMD1	LEM domain containing 1	34365321	BX640973	GO:0005635|	1q32.1
36328	1	40	325	PH_hs_0001652	1	88.9944	259.149	1.54199	18676	10253	SPRY2	sprouty homolog 2 (Drosophila)	34367744	NM_005842.2	GO:0007267|GO:0007275|GO:0009887|GO:0009966|GO:0016020|	13q31.1
15841	1	49	142	PH_hs_0032590	1	119.758	348.698	1.54185	305882	26873	OPLAH	5-oxoprolinase (ATP-hydrolysing)	46020039	NM_017570.1	GO:0003824|GO:0016787|GO:0017168|	8q24.3
13177	1	73	118	PH_hs_0036434	1	298.737	869.266	1.54092	253790	333929	SNAI3	snail homolog 3 (Drosophila)	37782409	AY203928	GO:0003676|GO:0005634|GO:0008270|	16q24.3
13911	1	23	125	PH_hs_0010986	1	301.755	877.291	1.53968	NA	NA	NA	NA	19044643	NA	NA	NA
36404	1	4	326	PH_hs_0008790	1	331.26	962.159	1.53831	146979	NA	NA	NA	28390832	CB250399	NA	NA
28960	1	64	259	PH_hs_0017930	1	287.781	835.317	1.53735	371949	NA	NA	NA	20362098	BQ186547	NA	NA
14246	1	22	128	PH_hs_0004611	1	153.951	446.027	1.53466	79856	NA	NA	NA	20365258	BQ189707	NA	NA
4978	1	50	45	PH_hs_0031798	1	65.9318	190.955	1.53419	143545	7780	SLC30A2	solute carrier family 30 (zinc transporter), member 2	50473611	NM_001004434.1	GO:0006812|GO:0008324|GO:0016020|	-
20063	1	15	180	PH_hs_0003361	1	85.0764	246.284	1.53349	47312	255631	COL24A1	collagen, type XXIV, alpha 1	32364064	NM_152890.4	GO:0003677|GO:0003899|GO:0005201|GO:0005581|GO:0005737|GO:0006350|GO:0006817|GO:0007155|	1p22.3
33450	1	74	299	PH_hs_0024786	1	995.327	2876.88	1.53126	409202	182	JAG1	jagged 1 (Alagille syndrome)	2228792	NM_000214.1	GO:0005509|GO:0001525|GO:0001709|GO:0005112|GO:0005198|GO:0005509|GO:0005576|GO:0005887|GO:0007154|GO:0007219|GO:0007275|GO:0007399|GO:0008083|GO:0030097|GO:0030216|GO:0030334|GO:0042127|GO:0045445|GO:0045446|	20p12.1-p11.23
37169	1	97	332	PH_hs_0023340	1	203.47	587.615	1.53006	270411	10979	PLEKHC1	pleckstrin homology domain containing, family C (with FERM domain) member 1	51476671	NM_006832.1	GO:0000902|GO:0001725|GO:0005515|GO:0005856|GO:0007155|GO:0030036|	14q22.1
36451	1	51	326	PH_hs_0030134	1	87.0862	251.209	1.52837	NA	120379	LOC120379	hypothetical protein BC019238	37059737	NM_138789.2	NA	11q23.1
16144	1	16	145	PH_hs_0031830	1	107.503	309.8	1.52695	147434	80342	T3JAM	TRAF3-interacting Jun N-terminal kinase (JNK)-activating modulator	34532531	NM_025228.1	GO:0016021|	1q32.3-q41
23832	1	88	213	PH_hs_0024207	1	7402.47	21277.1	1.52322	372129	57699	CPNE5	copine V	10047272	NM_020939.1	NA	6p21.1
13025	1	33	117	PH_hs_0024745	1	178.994	513.213	1.51964	NA	NA	NA	NA	10864054	NA	NA	NA
15092	1	84	135	PH_hs_0017281	1	8828.68	25282.6	1.51787	356386	7879	RAB7	RAB7, member RAS oncogene family	40807361	NM_004637.5	GO:0003924|GO:0005525|GO:0005770|GO:0006886|GO:0006897|GO:0007264|	3q21.3
7858	1	18	71	PH_hs_0026567	1	84.6227	242.264	1.51747	505040	148137	LOC148137	hypothetical protein BC017947	16549899	NM_144692.1	NA	19q13.12
13639	1	87	122	PH_hs_0040769	1	94.6784	271.006	1.51722	170234	338699	FLJ37874	hypothetical protein FLJ37874	34367854	NM_182603.1	NA	11q14.1
32647	1	55	292	PH_hs_0015014	1	4691.73	13394.2	1.51341	288940	58986	TMEM8	transmembrane protein 8 (five membrane-spanning domains)	10716071	NM_021259.1	GO:0005515|GO:0005887|GO:0007155|	16p13.3
10318	1	14	93	PH_hs_0021985	1	73.3621	209.399	1.51315	261134	90326	MGC33488	hypothetical protein MGC33488	42734378	NM_138350.2	GO:0003676|GO:0003677|	1p36.31
7502	1	110	67	PH_hs_0022330	1	9133.26	26057.2	1.51248	118210	84795	C10orf33	chromosome 10 open reading frame 33	30047767	NM_032709.1	GO:0005739|GO:0006118|GO:0016117|GO:0016705|GO:0050660|	10q24.2
5684	1	84	51	PH_hs_0034862	1	245.279	698.886	1.51063	534425	10791	VAMP5	vesicle-associated membrane protein 5 (myobrevin)	13527246	NM_006634.2	GO:0005886|GO:0016021|GO:0007519|GO:0016192|	2p11.2
17498	1	26	157	PH_hs_0024750	1	700.435	1994.88	1.50998	408451	4542	MYO1F	myosin IF	34526556	NM_012335.2	GO:0000004|GO:0000146|GO:0003774|GO:0003779|GO:0005516|GO:0005524|GO:0005524|GO:0016459|GO:0016461|	19p13.3-p13.2
10639	1	111	95	PH_hs_0000481	1	638.091	1817.17	1.50986	4749	NA	NA	NA	34530397	AK124576	NA	NA
31942	1	22	286	PH_hs_0030908	1	907.281	2581.01	1.50832	4766	26017	FAM32A	family with sequence similarity 32, member A	19373891	NM_014077.1	NA	19pter-p13.3
13256	1	40	119	PH_hs_0006338	1	1520.45	4323.94	1.50785	115897	51294	PCDH12	protocadherin 12	14589925	NM_016580.2	GO:0005509|GO:0005515|GO:0005856|GO:0005887|GO:0007155|GO:0007156|GO:0008038|	5q31
38109	1	29	341	PH_hs_0004985	1	61.6633	174.971	1.50464	89462	1608	DGKG	diacylglycerol kinase, gamma 90kDa	4503314	NM_001346.1	GO:0004143|GO:0005509|GO:0007205|GO:0007242|GO:0016740|GO:0019992|	3q27-q28
14581	1	21	131	PH_hs_0001425	1	895.028	2532.51	1.50056	15259	9531	BAG3	BCL2-associated athanogene 3	14043023	NM_004281.2	GO:0006457|GO:0006915|GO:0006916|GO:0008372|GO:0030192|GO:0051082|	10q25.2-q26.2
9193	1	9	83	PH_hs_0021909	1	130.319	368.244	1.49862	NA	NA	NA	NA	8166687	NA	NA	NA
19738	1	26	177	PH_hs_0005841	1	234.325	661.864	1.49803	105099	NA	NA	NA	10356465	BE894269	NA	NA
35405	1	13	317	PH_hs_0029030	1	123.223	347.692	1.49654	NA	NA	NA	NA	15680099	NA	NA	NA
17359	1	111	155	PH_hs_0033206	1	80.697	227.288	1.49394	409481	440286	LOC440286	LOC440286	47000241	XM_498615.1	NA	15q22.33
22285	1	109	199	PH_hs_0000997	1	103.344	290.799	1.49257	NA	5699	PSMB10	proteasome (prosome, macropain) subunit, beta type, 10	23110923	NM_002801.2	GO:0004175|GO:0006511|GO:0006959|GO:0005839|GO:0006508|	16q22.1
13474	1	34	121	PH_hs_0000490	1	481.354	1354.21	1.49228	4854	1031	CDKN2C	cyclin-dependent kinase inhibitor 2C (p18, inhibits CDK4)	21749475	NM_001262.2	GO:0004861|GO:0005634|GO:0005737|GO:0007049|GO:0007050|GO:0008285|	1p32
8348	1	60	75	PH_hs_0027596	1	198.997	558.491	1.48878	21621	55529	DKFZp762O076	hypothetical protein DKFZp762O076	21706676	NM_018710.1	NA	8q21.3
10092	1	12	91	PH_hs_0006578	1	141.594	396.276	1.48474	119207	283079	LOC283079	hypothetical protein LOC283079	22382103	BC028422	NA	10p12.1
31893	1	85	285	PH_hs_0022684	1	250.204	698.886	1.48195	151408	5332	PLCB4	phospholipase C, beta 4	33469932	NM_000933.2	GO:0004435|GO:0004871|GO:0005509|GO:0006629|GO:0007242|GO:0016042|GO:0016787|	20p12
21820	1	92	195	PH_hs_0006870	1	464.373	1296.6	1.48138	122785	8972	MGAM	maltase-glucoamylase (alpha-glucosidase)	4758711	NM_004668.1	GO:0004339|GO:0004553|GO:0004558|GO:0005975|GO:0005983|GO:0016021|	7q34
16	1	16	1	PH_hs_0024497	1	1330	3712.19	1.48084	389374	257106	LOC257106	hypothetical protein LOC257106	31873828	NM_181720.1	GO:0005096|	1q23.3
10661	1	21	96	PH_hs_0011672	1	249.752	696.965	1.48059	197922	55450	CaMKIINalpha	calcium/calmodulin-dependent protein kinase II	50485733	NM_018584.4	GO:0016301|	1p36.12
8411	1	11	76	PH_hs_0013057	1	85.0764	237.339	1.48012	245880	83714	NRIP2	nuclear receptor interacting protein 2	23243313	NM_031474.1	GO:0004190|GO:0004872|GO:0016787|	12p13.33
4273	1	17	39	PH_hs_0028895	1	798.819	2219.49	1.47429	NA	NA	NA	NA	4757825	NA	NA	NA
10541	1	13	95	PH_hs_0011285	1	98.1428	272.461	1.4731	191815	284358	FLJ36070	hypothetical protein FLJ36070	32698969	NM_182574.1	GO:0003677|GO:0005634|GO:0006355|	19q13.33
29898	1	106	267	PH_hs_0004562	1	3884.84	10778.4	1.47221	79025	54861	SNRK	SNF-1 related kinase	51476897	NM_017719.3	GO:0004674|GO:0004713|GO:0005524|GO:0006468|	3p22.1
37207	1	23	333	PH_hs_0027451	1	92.3472	256.133	1.47175	NA	NA	NA	NA	27545320	NA	NA	NA
31125	1	101	278	PH_hs_0028367	1	844.727	2342.47	1.47147	412559	79600	FLJ21127	hypothetical protein FLJ21127	34535779	NM_024549.3	NA	12q24.11
29697	1	17	266	PH_hs_0014290	1	4017.88	11111.5	1.46754	278573	966	CD59	CD59 antigen p18-20 (antigen identified by monoclonal antibodies 16.3A5, EJ16, EJ30, EL32 and G344)	42716301	NM_000611.4	GO:0005624|GO:0005886|GO:0006955|GO:0007166|GO:0007596|	11p13
36628	1	4	328	PH_hs_0014422	1	65.4523	181.006	1.46752	279899	8764	TNFRSF14	tumor necrosis factor receptor superfamily, member 14 (herpesvirus entry mediator)	34529692	NM_003820.2	GO:0004872|GO:0004888|GO:0005031|GO:0005887|GO:0006915|GO:0006955|GO:0007166|	1p36.3-p36.2
1263	1	31	12	PH_hs_0008262	1	10069.8	27802.4	1.46518	136979	64926	FLJ21438	hypothetical protein FLJ21438	10440489	XM_029084.6	GO:0005096|	19p13.12
36980	1	20	331	PH_hs_0006955	1	208.394	575.109	1.46452	416362	10745	PHTF1	putative homeodomain transcription factor 1	34533387	NM_006608.1	GO:0003700|GO:0005634|GO:0006355|	1p13
23047	1	87	206	PH_hs_0028539	1	5552.34	15279.8	1.46046	NA	9636	G1P2	interferon, alpha-inducible protein (clone IFI-15K)	4826773	NM_005101.1	GO:0005515|GO:0005615|GO:0005737|GO:0006464|GO:0006955|GO:0007267|	1p36.33
39086	1	110	349	PH_hs_0026136	1	328.244	902.347	1.45891	446850	51528	C14orf100	chromosome 14 open reading frame 100	34536098	NM_016475.2	NA	14q23.1
13125	1	21	118	PH_hs_0009609	1	1691.21	4646.25	1.45801	158450	25790	NESG1	nasopharyngeal epithelium specific protein 1	39963098	NM_012337.1	GO:0005625|	1q22
16582	1	6	149	PH_hs_0022432	1	245.279	673.507	1.45727	130058	3559	IL2RA	interleukin 2 receptor, alpha	33812	NM_000417.1	GO:0000074|GO:0004872|GO:0004911|GO:0005886|GO:0006915|GO:0006955|GO:0007166|GO:0008283|GO:0016021|	10p15-p14
2145	1	17	20	PH_hs_0012925	1	438.086	1202.49	1.45673	240395	9424	KCNK6	potassium channel, subfamily K, member 6	4758623	NM_004823.1	GO:0005242|GO:0005244|GO:0005267|GO:0005624|GO:0006811|GO:0006813|GO:0008076|GO:0016021|	19q13.1
24721	1	81	221	PH_hs_0020108	1	8219.34	22554.6	1.45632	NA	NA	NA	NA	4758343	NA	NA	NA
26940	1	60	241	PH_hs_0024229	1	793.802	2178.1	1.45622	373980	10788	IQGAP2	IQ motif containing GTPase activating protein 2	5729886	NM_006633.1	GO:0003779|GO:0005095|GO:0005099|GO:0005516|GO:0007165|GO:0007264|GO:0015629|	5q13.3
5436	1	60	49	PH_hs_0006411	1	2261.97	6203.68	1.45555	NA	8778	SIGLEC5	sialic acid binding Ig-like lectin 5	4502658	NM_003830.1	GO:0016021|GO:0005515|GO:0005529|GO:0007155|	19q13.3
2784	1	96	25	PH_hs_0022291	1	75.8353	207.942	1.45524	111805	7096	TLR1	toll-like receptor 1	41350336	NM_003263.3	GO:0004888|GO:0004888|GO:0007250|GO:0016020|GO:0016021|GO:0042116|GO:0042495|GO:0042497|GO:0042535|GO:0045335|GO:0045410|	4p14
27336	1	8	245	PH_hs_0000842	1	1798.38	4929.3	1.45468	7988	149175	FLJ31434	hypothetical protein FLJ31434	16550866	NM_152496.1	NA	1p34.3
12399	1	79	111	PH_hs_0004589	1	724.98	1981.78	1.45078	79339	3959	LGALS3BP	lectin, galactoside-binding, soluble, 3 binding protein	16041760	NM_005567.2	GO:0005044|GO:0005515|GO:0005578|GO:0005615|GO:0006968|GO:0007155|GO:0007165|GO:0016020|	17q25
29930	1	26	268	PH_hs_0027157	1	3595.83	9824.06	1.45	78824	7075	TIE1	tyrosine kinase with immunoglobulin-like and EGF-like domains 1	31543809	NM_005424.2	GO:0004714|GO:0004872|GO:0005524|GO:0005887|GO:0006468|GO:0007165|GO:0007498|GO:0016740|	1p34-p33
23105	1	33	207	PH_hs_0027518	1	101.902	278.388	1.44992	NA	NA	NA	NA	9257219	NA	NA	NA
1366	1	22	13	PH_hs_0009596	1	104.785	286.102	1.44909	158331	5973	RENBP	renin binding protein	11496987	NM_002910.4	GO:0004476|GO:0004866|GO:0006013|GO:0008217|GO:0016853|GO:0050121|	Xq28
8977	1	17	81	PH_hs_0006662	1	108.94	297.283	1.4483	NA	NA	NA	NA	27823348	NA	NA	NA
15111	1	103	135	PH_hs_0006458	1	129.306	352.718	1.44773	117721	NA	NA	NA	14507943	BI089613	NA	NA
8098	1	34	73	PH_hs_0005265	1	227.739	621.114	1.44748	97174	50801	KCNK4	potassium channel, subfamily K, member 4	7576934	NM_016611.2	GO:0005244|GO:0005267|GO:0006811|GO:0006813|GO:0016021|	11q13
35347	1	67	316	PH_hs_0035544	1	1055.34	2877.88	1.4473	119591	1175	AP2S1	adaptor-related protein complex 2, sigma 1 subunit	19126347	NM_004069.2	GO:0005905|GO:0006810|GO:0006886|GO:0008565|GO:0030100|GO:0030122|GO:0030125|GO:0048268|	19q13.2-q13.3
3609	1	25	33	PH_hs_0016611	1	103.774	282.86	1.44665	NA	NA	NA	NA	5875111	NA	NA	NA
6854	1	22	62	PH_hs_0015058	1	488.84	1329	1.44291	290356	59274	MESDC1	mesoderm development candidate 1	11992402	NM_022566.1	NA	15q13
5057	1	17	46	PH_hs_0026079	1	68.6175	186.483	1.4424	446275	79649	FLJ12649	hypothetical protein FLJ12649	51477481	XM_291344.4	NA	Xq26.3
11543	1	7	104	PH_hs_0027628	1	115.698	314.272	1.44165	37035	3110	HLXB9	homeo box HB9	38348182	NM_005515.2	GO:0003700|GO:0003702|GO:0005634|GO:0006357|GO:0006959|GO:0009653|	7q36
4831	1	15	44	PH_hs_0000315	1	297.283	807.388	1.44143	NA	3728	JUP	junction plakoglobin	4504810	NM_002230.1	GO:0005198|GO:0005624|GO:0005625|GO:0008092|GO:0005737|GO:0005856|GO:0007155|	17q21
7179	1	11	65	PH_hs_0012454	1	316.837	859.314	1.43944	NA	NA	NA	NA	1005361	NA	NA	NA
28234	1	10	253	PH_hs_0024236	1	89.4427	242.264	1.43755	374535	488	ATP2A2	ATPase, Ca++ transporting, cardiac muscle, slow twitch 2	34367441	NM_170665.2	GO:0000287|GO:0005388|GO:0005509|GO:0005524|GO:0005624|GO:0005783|GO:0005792|GO:0005887|GO:0006810|GO:0006812|GO:0006816|GO:0007155|GO:0008152|GO:0008544|GO:0015992|GO:0016787|GO:0016820|	12q23-q24.1
31655	1	71	283	PH_hs_0036677	1	290.799	786.464	1.43536	522431	401553	LOC401553	hypothetical gene supported by BC019073; BC036842; BC044229	28277403	BC044229	NA	9q34.11
33735	1	23	302	PH_hs_0006444	1	112.529	304.215	1.43479	NA	340205	TREML1	triggering receptor expressed on myeloid cells-like 1	31342330	NM_178174.2	NA	6p21.1
16431	1	79	147	PH_hs_0030112	1	16996.7	45946.5	1.4347	NA	NA	NA	NA	20977540	NA	NA	NA
34261	1	101	306	PH_hs_0024942	1	87.0862	235.33	1.43417	NA	79890	RIN3	Ras and Rab interactor 3	40353728	NM_024832.3	GO:0008372|GO:0006897|GO:0007242|GO:0017016|GO:0005096|	14q32.12
4278	1	22	39	PH_hs_0023897	1	62.4019	168.487	1.43298	345058	9869	SETDB1	SET domain, bifurcated 1	41281392	NM_012432.2	GO:0003677|GO:0005634|GO:0008168|GO:0008270|GO:0016568|GO:0016740|GO:0018024|	1q21
23999	1	31	215	PH_hs_0004514	1	1456.5	3930.04	1.43204	78146	5175	PECAM1	platelet/endothelial cell adhesion molecule (CD31 antigen)	30353985	NM_000442.2	GO:0005515|GO:0005886|GO:0005911|GO:0006928|GO:0007165|GO:0008037|GO:0016021|	17q23
707	1	35	7	PH_hs_0030611	1	136.974	368.244	1.42676	NA	NA	NA	NA	5174736	NA	NA	NA
12309	1	101	110	PH_hs_0012788	1	82.1584	220.805	1.4263	234149	55013	FLJ20647	hypothetical protein FLJ20647	21755296	NM_017918.3	NA	4q25
34560	1	64	309	PH_hs_0003115	1	16158.5	43386	1.42493	42502	2151	F2RL2	coagulation factor II (thrombin) receptor-like 2	34577053	NM_004101.2	GO:0001584|GO:0004435|GO:0005887|GO:0007186|GO:0007596|GO:0009611|GO:0015057|	5q13
3552	1	80	32	PH_hs_0004532	1	131.332	351.713	1.42118	NA	NA	NA	NA	4826903	NA	NA	NA
5461	1	85	49	PH_hs_0022506	1	201.46	538.591	1.4187	NA	NA	NA	NA	4557025	NA	NA	NA
16408	1	56	147	PH_hs_0004637	1	3760.16	10032.8	1.41586	80642	6775	STAT4	signal transducer and activator of transcription 4	21618332	NM_003151.2	GO:0003700|GO:0004871|GO:0005509|GO:0005634|GO:0006357|GO:0007242|GO:0007259|	2q32.2-q32.3
36011	1	59	322	PH_hs_0031357	1	1157.35	3081.1	1.41263	79889	23531	MMD	monocyte to macrophage differentiation-associated	38018662	NM_012329.2	GO:0004872|GO:0004872|GO:0005624|GO:0005887|GO:0016021|GO:0019835|	17q
35135	1	79	314	PH_hs_0026357	1	101.469	270	1.41192	32417	79098	SARG	specifically androgen-regulated protein	38146195	NM_023938.3	NA	1q32.1
31016	1	104	277	PH_hs_0031318	1	18371.9	48868.5	1.4114	75350	7414	VCL	vinculin	50593530	NM_014000.2	GO:0005198|GO:0003779|GO:0015629|GO:0007155|GO:0005911|GO:0005515|	10q22.1-q23
18450	1	82	165	PH_hs_0004893	1	111.812	297.283	1.41076	87149	3690	ITGB3	integrin, beta 3 (platelet glycoprotein IIIa, antigen CD61)	47078291	NM_000212.2	GO:0004872|GO:0005515|GO:0007160|GO:0007229|GO:0007596|GO:0008305|	17q21.32
13102	1	110	117	PH_hs_0020653	1	10330.6	27465.3	1.41068	437178	37	ACADVL	acyl-Coenzyme A dehydrogenase, very long chain	21756933	NM_000018.1	GO:0004466|GO:0005739|GO:0006118|GO:0006631|GO:0006635|GO:0015980|GO:0016491|	17p13-p11
36774	1	38	329	PH_hs_0001753	1	96.1249	254.676	1.40568	NA	84520	C14orf142	chromosome 14 open reading frame 142	21314756	NM_032490.2	NA	14q32.13
32185	1	41	288	PH_hs_0023560	1	211.861	561.049	1.40501	294147	375775	C9orf111	chromosome 9 open reading frame 111	28273135	NM_152286.2	GO:0003824|GO:0045735|	9q34.3
20621	1	13	185	PH_hs_0009356	1	7243.23	19169.1	1.40408	155342	5580	PRKCD	protein kinase C, delta	47157323	NM_006254.3	GO:0004674|GO:0004701|GO:0005515|GO:0005524|GO:0005737|GO:0006468|GO:0006468|GO:0007242|GO:0016020|GO:0016740|GO:0019992|	3p21.31
35149	1	93	314	PH_hs_0037176	1	349.703	923.879	1.40158	268016	64968	MRPS6	mitochondrial ribosomal protein S6	16550760	AK055913	GO:0003735|GO:0005622|GO:0005739|GO:0006412|GO:0015935|	21q21.3-q22.1
11497	1	73	103	PH_hs_0012331	1	1345.04	3551.55	1.4008	213289	3949	LDLR	low density lipoprotein receptor (familial hypercholesterolemia)	34367440	NM_000527.2	GO:0004888|GO:0005041|GO:0005319|GO:0005509|GO:0005887|GO:0005905|GO:0006493|GO:0006629|GO:0006869|GO:0006897|GO:0008034|GO:0008203|	19p13.3
34429	1	45	308	PH_hs_0031361	1	72.3602	190.955	1.39997	81412	23175	LPIN1	lipin 1	34533769	NM_145693.1	GO:0005554|GO:0045444|GO:0005634|	2p25.1
15834	1	42	142	PH_hs_0001245	1	23615.5	62300	1.3995	NA	30851	TAX1BP3	Tax1 (human T-cell leukemia virus type I) binding protein 3	11993942	NM_014604.1	GO:0005515|GO:0005737|GO:0007242|	17p13
34794	1	74	311	PH_hs_0037613	1	195.428	515.127	1.39829	184582	6152	RPL24	ribosomal protein L24	50489192	CR608385	GO:0003723|GO:0006412|GO:0005842|GO:0005840|GO:0003735|	3q12
39165	1	77	350	PH_hs_0008222	1	505.727	1331.78	1.39692	136309	51100	SH3GLB1	SH3-domain GRB2-like endophilin B1	3413934	NM_016009.2	GO:0005515|GO:0005737|GO:0006915|GO:0008289|GO:0008415|GO:0016740|	1p22
27338	1	10	245	PH_hs_0026792	1	876.75	2308.76	1.39688	534573	79992	C6orf59	chromosome 6 open reading frame 59	10439691	NM_024929.1	NA	6q26
3204	1	68	29	PH_hs_0002801	1	318.294	837.704	1.39608	33476	64780	NICAL	NEDD9 interacting protein with calponin homology and LIM domains	10440519	NM_022765.2	GO:0005515|GO:0005737|GO:0005856|GO:0005882|GO:0007010|GO:0007165|GO:0008270|GO:0017124|	6q21
24922	1	58	223	PH_hs_0005408	1	923.336	2424.19	1.39257	98314	NA	NA	NA	4884366	AL050154	NA	NA
16894	1	94	151	PH_hs_0019491	1	95.687	251.209	1.39249	409194	8658	TNKS	tankyrase, TRF1-interacting ankyrin-related ADP-ribose polymerase	3929220	NM_003747.1	GO:0000781|GO:0003950|GO:0005515|GO:0005634|GO:0005794|GO:0007004|GO:0016757|	8p23.1
3182	1	46	29	PH_hs_0016486	1	12007.2	31510.5	1.39194	334851	3927	LASP1	LIM and SH3 protein 1	5453709	NM_006148.1	GO:0003779|GO:0005070|GO:0005856|GO:0006811|GO:0008270|GO:0015075|GO:0030864|GO:0030865|	17q11-q21.3
31494	1	22	282	PH_hs_0002121	1	5168	13537.4	1.38927	24024	25780	RASGRP3	RAS guanyl releasing protein 3 (calcium and DAG-regulated)	24081075	NM_170672.1	GO:0000165|GO:0004871|GO:0005085|GO:0005509|GO:0005515|GO:0005887|GO:0007264|GO:0019992|GO:0046582|	2p25.1-p24.1
36521	1	9	327	PH_hs_0035466	1	79.2338	206.937	1.385	78183	8644	AKR1C3	aldo-keto reductase family 1, member C3 (3-alpha hydroxysteroid dehydrogenase, type II)	22355055	NM_003739.4	GO:0004033|GO:0006629|GO:0005489|GO:0047115|GO:0047017|GO:0008283|GO:0006693|	10p15-p14
28915	1	19	259	PH_hs_0022047	1	92.7901	242.264	1.38454	NA	10016	PDCD6	programmed cell death 6	22027539	NM_013232.2	GO:0008624|GO:0005509|GO:0006915|	5pter-p15.2
16080	1	64	144	PH_hs_0012508	1	176.983	460.905	1.38086	223583	NA	NA	NA	19893152	BQ064481	NA	NA
27223	1	7	244	PH_hs_0000197	1	6281.97	16318.2	1.37719	1472	2811	GP1BA	glycoprotein Ib (platelet), alpha polypeptide	20379780	NM_000173.3	GO:0005515|GO:0005887|GO:0007155|GO:0007166|GO:0015057|GO:0030168|GO:0030193|GO:0042730|	17pter-p12
10098	1	18	91	PH_hs_0002731	1	6034.37	15645.5	1.37447	32309	3628	INPP1	inositol polyphosphate-1-phosphatase	21752461	NM_002194.2	GO:0000287|GO:0004437|GO:0004441|GO:0006796|GO:0007165|GO:0016787|	2q32
35573	1	69	318	PH_hs_0032266	1	2198.67	5699.75	1.37427	239718	90507	SCRN2	secernin 2	12804242	NM_138355.2	GO:0006508|GO:0016805|	17q21.32
18563	1	83	166	PH_hs_0026052	1	9254.35	23974.6	1.3733	NA	967	CD63	CD63 antigen (melanoma 1 antigen)	34328936	NM_001780.3	GO:0005765|GO:0005887|GO:0016021|	12q12-q13
28577	1	17	256	PH_hs_0038943	1	65.4523	169.493	1.37271	499406	79469	BCMSUNL	BCMS upstream neighbor-like	10433812	AK022419	NA	1p31-p22
37188	1	4	333	PH_hs_0027441	1	167.481	433.613	1.37241	406631	996	CDC27	cell division cycle 27	998471	NM_001256.2	GO:0005488|GO:0005634|GO:0005680|GO:0005813|GO:0005819|GO:0007091|GO:0008283|	17q12-17q23.2
20588	1	92	184	PH_hs_0014081	1	5049.91	13063.5	1.37121	272630	51382	ATP6V1D	ATPase, H+ transporting, lysosomal 34kDa, V1 subunit D	50493689	NM_015994.2	GO:0006811|GO:0015986|GO:0015992|GO:0016469|GO:0016787|GO:0046933|GO:0046961|	-
8060	1	108	72	PH_hs_0023043	1	1980.23	5121.31	1.37084	208067	256764	FLJ38736	hypothetical protein FLJ38736	34367733	NM_182758.1	NA	15q21.3
33997	1	61	304	PH_hs_0034293	1	1819.24	4691.73	1.36678	512339	9696	CROCC	ciliary rootlet coiled-coil, rootletin	51592099	NM_014675.2	NA	1pter-p36.11
5599	1	111	50	PH_hs_0033391	1	1291.58	3321.38	1.36264	436446	7873	ARMET	arginine-rich, mutated in early stage tumors	21542584	NM_006010.2	GO:0000004|GO:0005554|GO:0008372|	3p21.1
11471	1	47	103	PH_hs_0027435	1	380.849	979.283	1.36251	NA	NA	NA	NA	22027503	NA	NA	NA
29353	1	9	263	PH_hs_0023420	1	62.4019	160.437	1.36234	NA	NA	NA	NA	12697910	NA	NA	NA
27245	1	29	244	PH_hs_0013000	1	3595.83	9244.82	1.36232	NA	57447	NDRG2	NDRG family member 2	42544210	NM_201535.1	GO:0005554|GO:0005829|GO:0030154|GO:0030154|	14q11.2
21815	1	87	195	PH_hs_0012380	1	73.3621	188.494	1.36141	216636	NA	NA	NA	11333843	BF371818	NA	NA
14089	1	89	126	PH_hs_0040629	1	156.41	401.846	1.36131	369761	9802	DAZAP2	DAZ associated protein 2	34532109	AK125855	NA	12q12
6840	1	8	62	PH_hs_0010873	1	70.8872	182.011	1.36043	184640	745	C11orf9	chromosome 11 open reading frame 9	20521707	NM_013279.1	NA	11q12-q13.1
8861	1	13	80	PH_hs_0035419	1	75.8353	193.972	1.3549	40719	54629	KIAA1164	hypothetical protein KIAA1164	21734257	NM_019092.1	NA	15q21.3
35461	1	69	317	PH_hs_0022288	1	2390.43	6103.16	1.35228	NA	NA	NA	NA	20127489	NA	NA	NA
14740	1	68	132	PH_hs_0027382	1	110.797	282.86	1.35217	334846	5818	PVRL1	poliovirus receptor-related 1 (herpesvirus entry mediator C; nectin)	42560236	NM_002855.3	GO:0005515|GO:0005912|GO:0006955|GO:0015026|GO:0016021|GO:0016337|GO:0046718|	11q23
14742	1	70	132	PH_hs_0000839	1	447.486	1141.61	1.35115	7980	84792	MGC12966	hypothetical protein MGC12966	33327379	NM_032706.1	NA	7p22.1
25534	1	110	228	PH_hs_0029964	1	165.021	419.738	1.34684	NA	NA	NA	NA	31377612	NA	NA	NA
22114	1	50	198	PH_hs_0001472	1	3194.84	8108.06	1.34361	NA	51186	WBP5	WW domain binding protein 5	55743139	NM_001006612.1	NA	Xq22.2
12953	1	73	116	PH_hs_0035815	1	87.0862	220.805	1.34226	350229	339287	LOC339287	hypothetical protein LOC339287	51476445	XM_496217.1	NA	17q21.1
31798	1	102	284	PH_hs_0006589	1	6858.96	17389.9	1.34219	NA	9725	KIAA0792	KIAA0792 gene product	51459034	XM_375848.2	GO:0016020|	1q42.12
8983	1	23	81	PH_hs_0026117	1	4792.18	12111.8	1.33766	NA	NA	NA	NA	4507508	NA	NA	NA
7626	1	10	69	PH_hs_0028088	1	80.697	203.922	1.33743	279611	1755	DMBT1	deleted in malignant brain tumors 1	6633800	NM_004406.1	GO:0005044|GO:0005044|GO:0005576|GO:0005737|GO:0008329|GO:0016020|GO:0030670|GO:0030855|GO:0043152|GO:0045087|GO:0048306|	10q25.3-q26.1
9952	1	96	89	PH_hs_0036421	1	305.67	771.64	1.33595	534696	197342	EME2	essential meiotic endonuclease 1 homolog 2 (S. pombe)	27155082	BC041011	NA	16p13.3
20196	1	36	181	PH_hs_0010303	1	1272.85	3210.97	1.33495	172028	102	ADAM10	a disintegrin and metalloproteinase domain 10	4557250	NM_001110.1	GO:0001701|GO:0004222|GO:0005102|GO:0005515|GO:0005634|GO:0005798|GO:0005887|GO:0006468|GO:0006913|GO:0007162|GO:0007220|GO:0007267|GO:0008270|GO:0009986|GO:0016787|GO:0019901|GO:0042169|GO:0042803|GO:0051089|	15q2|15q22
612	1	52	6	PH_hs_0033002	1	144.187	362.668	1.3307	379991	51	ACOX1	acyl-Coenzyme A oxidase 1, palmitoyl	33870541	NM_004035.4	GO:0003997|GO:0003997|GO:0005777|GO:0005777|GO:0006118|GO:0006629|GO:0006635|GO:0006693|GO:0009053|GO:0016491|	17q24-q25|17q24-17q25
5951	1	15	54	PH_hs_0023304	1	68.6175	172.511	1.33004	259605	55650	PIGV	hypothetical protein FLJ20477	16551967	NM_017837.2	NA	1p36.11
16620	1	44	149	PH_hs_0016338	1	455.977	1145.31	1.32871	333488	93129	MGC13024	hypothetical protein MGC13024	15930239	NM_152288.1	NA	16p11.2
22049	1	97	197	PH_hs_0032407	1	1089.6	2736.79	1.32868	272308	399788	LOC399788	similar to bA182L21.1 (novel protein similar to hypothetical proteins)	51468512	XM_495840.1	NA	10q22.3
5782	1	70	52	PH_hs_0027137	1	104.785	263.067	1.32799	61485	54438	GFOD1	glucose-fructose oxidoreductase domain containing 1	7020353	NM_018988.1	GO:0006118|GO:0008152|GO:0016491|	6pter-p22.1
34937	1	105	312	PH_hs_0005155	1	1598.15	4006.93	1.32609	93837	9600	PITPNM1	phosphatidylinositol transfer protein, membrane-associated 1	18490105	NM_004910.1	GO:0005622|GO:0005624|GO:0006629|GO:0006810|GO:0007420|GO:0007602|GO:0008526|GO:0046872|	11q13
10082	1	2	91	PH_hs_0025163	1	193.972	485.827	1.3246	128686	4925	NUCB2	nucleobindin 2	34536264	NM_005013.1	GO:0003677|GO:0005509|GO:0005615|GO:0005829|GO:0005886|	11p15.1-p14
20888	1	56	187	PH_hs_0025754	1	15122.9	37865.9	1.32416	439530	8798	DYRK4	dual-specificity tyrosine-(Y)-phosphorylation regulated kinase 4	28827773	NM_003845.1	GO:0004674|GO:0004713|GO:0005524|GO:0006468|GO:0008372|GO:0016740|	12p13.32
33924	1	100	303	PH_hs_0022058	1	1707.65	4273.95	1.32356	NA	5874	RAB27B	RAB27B, member RAS oncogene family	21314628	NM_004163.3	GO:0003924|GO:0005525|GO:0007264|	18q21.2
34939	1	107	312	PH_hs_0028550	1	138.996	347.692	1.32276	472442	359710	C20orf185	chromosome 20 open reading frame 185	32490536	NM_182658.1	GO:0008289|	20q11.21
7407	1	15	67	PH_hs_0002973	1	311.256	778.121	1.32189	38034	NA	NA	NA	10434694	AK022986	NA	NA
38624	1	96	345	PH_hs_0020744	1	1965.81	4906.37	1.31954	NA	27248	C2orf30	chromosome 2 open reading frame 30	20070263	NM_015701.2	NA	2p16.3
31811	1	3	285	PH_hs_0004782	1	87.0862	217.338	1.31943	83919	7841	GCS1	glucosidase I	5453661	NM_006302.1	GO:0004573|GO:0005624|GO:0005783|GO:0005975|GO:0006487|GO:0009311|GO:0016021|GO:0016798|	2p13-p12
6616	1	8	60	PH_hs_0016860	1	1376.78	3434.76	1.31891	NA	NA	NA	NA	4507112	NA	NA	NA
37058	1	98	331	PH_hs_0014798	1	97.1339	242.264	1.31853	286088	9328	GTF3C5	general transcription factor IIIC, polypeptide 5, 63kDa	33878016	NM_012087.1	NA	9q34
16931	1	19	152	PH_hs_0023451	1	706.541	1762.04	1.3184	282410	801	CALM1	calmodulin 1 (phosphorylase kinase, delta)	28833099	NM_006888.2	NA	14q24-q31
11150	1	62	100	PH_hs_0010557	1	260.154	648.672	1.31813	177688	79149	ZSCAN5	zinc finger and SCAN domain containing 5	12803602	NM_024303.1	GO:0003700|GO:0005634|GO:0006355|GO:0008270|	19q13.43
27808	1	32	249	PH_hs_0020101	1	632.068	1572.09	1.31453	NA	10577	NPC2	Niemann-Pick disease, type C2	29171756	NM_006432.3	NA	14q24.3
1871	1	79	17	PH_hs_0023930	1	121.194	300.749	1.31124	350631	11214	AKAP13	A kinase (PRKA) anchor protein 13	31563329	NM_006738.4	GO:0004691|GO:0004871|GO:0004872|GO:0005089|GO:0005624|GO:0007242|GO:0016301|	15q24-q25
27687	1	23	248	PH_hs_0022539	1	879.026	2180.57	1.31073	135471	10519	CIB1	calcium and integrin binding 1 (calmyrin)	19004266	NM_006384.2	GO:0005509|GO:0005515|GO:0006302|GO:0007155|GO:0016020|	15q25.3-q26
2236	1	108	20	PH_hs_0030991	1	219.8	544.068	1.3076	11223	3417	IDH1	isocitrate dehydrogenase 1 (NADP+), soluble	3641397	NM_005896.2	GO:0004450|GO:0004450|GO:0005777|GO:0005829|GO:0005975|GO:0006092|GO:0006097|GO:0006099|GO:0006102|GO:0008152|GO:0016491|	2q33.3
26460	1	28	237	PH_hs_0020783	1	154.396	381.853	1.30639	438748	64924	SLC30A5	solute carrier family 30 (zinc transporter), member 5	31873289	NM_022902.2	GO:0005385|GO:0005624|GO:0005887|GO:0006812|GO:0006829|GO:0006882|GO:0008270|GO:0008324|GO:0010043|GO:0010155|GO:0015290|GO:0015338|GO:0016020|GO:0016324|	5q12.1
35706	1	90	319	PH_hs_0031147	1	145.767	360.205	1.30516	32959	2868	GRK4	G protein-coupled receptor kinase 4	20379554	NM_182982.2	GO:0004703|GO:0004871|GO:0005524|GO:0006468|GO:0007165|GO:0008277|GO:0016740|	4p16.3
35397	1	5	317	PH_hs_0024038	1	118.743	293.259	1.30433	NA	27075	TM4SF13	transmembrane 4 superfamily member 13	21264573	NM_014399.2	GO:0005887|GO:0005624|	7p21.1
11036	1	60	99	PH_hs_0012562	1	123.223	304.215	1.30382	224507	222223	FLJ31340	hypothetical protein FLJ31340	33356135	NM_152748.2	NA	7q21.12
36974	1	14	331	PH_hs_0019418	1	97.1339	239.802	1.3038	407589	286370	LOC286370	hypothetical protein LOC286370	24658530	BC039331	NA	9q22.2
35523	1	19	318	PH_hs_0004551	1	226.283	558.491	1.30341	78913	1524	CX3CR1	chemokine (C-X3-C motif) receptor 1	20380136	NM_001337.2	GO:0001584|GO:0004950|GO:0005887|GO:0006935|GO:0006968|GO:0007155|GO:0007186|GO:0015026|	3p21|3p21.3
26834	1	66	240	PH_hs_0011505	1	101.469	250.204	1.30206	194693	9056	SLC7A7	solute carrier family 7 (cationic amino acid transporter, y+ system), member 7	21361562	NM_003982.2	GO:0005279|GO:0005286|GO:0005887|GO:0006461|GO:0006520|GO:0006810|GO:0006810|GO:0006865|GO:0016021|	14q11.2
30709	1	21	275	PH_hs_0012361	1	99.5892	245.279	1.30037	214174	NA	NA	NA	19038222	BM719531	NA	NA
36603	1	91	327	PH_hs_0000454	1	2162.21	5311.93	1.29673	4113	10768	AHCYL1	S-adenosylhomocysteine hydrolase-like 1	47077628	NM_006621.3	GO:0004013|GO:0006730|GO:0016787|	1p13.2
10606	1	78	95	PH_hs_0023448	1	5640.35	13842.6	1.29526	NA	2932	GSK3B	glycogen synthase kinase 3 beta	21361339	NM_002093.2	GO:0004696|GO:0005524|GO:0005977|GO:0006468|GO:0016055|GO:0016740|	3q13.3
12364	1	44	111	PH_hs_0017072	1	201.46	494.318	1.29495	352412	136991	ASZ1	ankyrin repeat, SAM and basic leucine zipper domain containing 1	23241057	NM_130768.1	GO:0004871|GO:0005737|GO:0007281|	7q31.2
5618	1	18	51	PH_hs_0006605	1	105.641	259.149	1.29461	119699	64860	ARMCX5	armadillo repeat containing, X-linked 5	51476654	NM_022838.2	GO:0005488|	Xq22.1-q22.3
28579	1	19	256	PH_hs_0016640	1	6896.32	16906.8	1.2937	NA	54512	EXOSC4	exosome component 4	9506688	NM_019037.1	GO:0016787|GO:0004527|GO:0005730|GO:0005737|GO:0006364|GO:0000175|GO:0000178|GO:0003723|	8q24.3
35635	1	19	319	PH_hs_0018959	1	171.505	419.738	1.29124	NA	NA	NA	NA	3483299	NA	NA	NA
36359	1	71	325	PH_hs_0004298	1	97.1339	237.339	1.2889	75254	3661	IRF3	interferon regulatory factor 3	16553325	NM_001571.2	GO:0003700|GO:0003702|GO:0003712|GO:0005634|GO:0006355|GO:0006366|	19q13.3-q13.4
27720	1	56	248	PH_hs_0009033	1	510.2	1246	1.28817	149997	2307	FKHL18	forkhead-like 18 (Drosophila)	34304365	NM_004118.3	GO:0003700|GO:0005634|GO:0006355|GO:0007275|	20q11.1-q11.2
394	1	58	4	PH_hs_0032981	1	706.541	1724.62	1.28743	376511	440794	LOC440794	hypothetical gene supported by AK094309	21751962	XM_496496.1	NA	22q11.21
29377	1	33	263	PH_hs_0027325	1	364.678	890.093	1.28733	NA	NA	NA	NA	4507650	NA	NA	NA
952	1	56	9	PH_hs_0036961	1	415.265	1011.83	1.28487	288912	80213	BLP2	BBP-like protein 2	34365407	BX641093	NA	15q26.3
665	1	105	6	PH_hs_0000638	1	372.263	904.04	1.28006	6298	89796	NAV1	neuron navigator 1	21654876	NM_020443.2	GO:0000166|GO:0003677|GO:0005524|GO:0006306|GO:0017111|	-
11448	1	24	103	PH_hs_0033247	1	811.862	1970.43	1.2792	415463	339122	RAB43	RAB43, member RAS oncogene family	50234888	XM_370980.3	GO:0005525|GO:0006886|GO:0007264|	3q21.3
14498	1	50	130	PH_hs_0009238	1	1568.47	3804.58	1.27838	153640	1263	PLK3	polo-like kinase 3 (Drosophila)	10636487	NM_004073.2	GO:0000074|GO:0004674|GO:0005524|GO:0006468|GO:0016740|	1p34.1
3312	1	64	30	PH_hs_0004652	1	1775.39	4296.27	1.27495	81008	2317	FLNB	filamin B, beta (actin binding protein 278)	3282770	NM_001457.1	GO:0003779|GO:0003779|GO:0005887|GO:0007016|GO:0007165|GO:0007519|GO:0015629|GO:0030036|	3p14.3
8279	1	103	74	PH_hs_0036045	1	348.698	842.721	1.27308	446645	11014	KDELR2	KDEL (Lys-Asp-Glu-Leu) endoplasmic reticulum protein retention receptor 2	21752873	NM_006854.2	GO:0016021|GO:0005783|GO:0005046|GO:0004872|GO:0006886|GO:0005794|	7p22.1
10081	1	1	91	PH_hs_0018599	1	1185.27	2863.5	1.27256	NA	NA	NA	NA	31341881	NA	NA	NA
31317	1	69	280	PH_hs_0013098	1	9310.93	22491.6	1.27239	247478	7918	BAT4	HLA-B associated transcript 4	34529319	NM_033177.2	GO:0003676|GO:0005622|	6p21.3
8340	1	52	75	PH_hs_0000666	1	158.704	382.858	1.27047	NA	8674	VAMP4	vesicle-associated membrane protein 4	42544206	NM_003762.2	GO:0000139|GO:0005764|GO:0005768|GO:0006461|GO:0016021|GO:0016192|	1q24-q25
8194	1	18	74	PH_hs_0030039	1	171.505	413.257	1.26879	404741	9603	NFE2L3	nuclear factor (erythroid-derived 2)-like 3	46358355	NM_004289.5	GO:0003700|GO:0003713|GO:0005634|GO:0006355|GO:0006366|	7p15-p14
31544	1	72	282	PH_hs_0023819	1	4150.58	9994.8	1.26786	135159	26052	DNM3	dynamin 3	12052943	NM_015569.2	GO:0003735|GO:0003774|GO:0003924|GO:0005525|GO:0005622|GO:0005840|GO:0006412|GO:0006897|GO:0016787|	1q24.3
3428	1	68	31	PH_hs_0032757	1	5228.97	12585.2	1.26713	348024	5899	RALB	v-ral simian leukemia viral oncogene homolog B (ras related; GTP binding protein)	34534686	NM_002881.2	GO:0005525|GO:0005525|GO:0006886|GO:0007165|GO:0007264|GO:0015031|	2cen-q13
21526	1	22	193	PH_hs_0023944	1	2732.84	6571.08	1.26573	NA	124565	MGC15523	hypothetical protein MGC15523	20070375	NM_138570.1	GO:0005279|GO:0006810|GO:0006865|GO:0016021|	17q25.3
29874	1	82	267	PH_hs_0004261	1	935.106	2245.47	1.26381	NA	10791	VAMP5	vesicle-associated membrane protein 5 (myobrevin)	31543930	NM_006634.2	GO:0016192|GO:0005886|GO:0007519|GO:0016021|	2p11.2
7350	1	70	66	PH_hs_0004645	1	11535.3	27683.1	1.26295	80768	1186	CLCN7	chloride channel 7	34528389	NM_001287.3	GO:0005247|GO:0005624|GO:0005887|GO:0006811|GO:0006821|	16p13
17132	1	108	153	PH_hs_0041106	1	56.6556	135.963	1.26293	149356	401212	LOC401212	hypothetical gene supported by BX640700	34365266	BX640935	NA	5q32
5464	1	88	49	PH_hs_0006423	1	2984.87	7160.73	1.26244	NA	283537	LOC283537	hypothetical protein LOC283537	32401446	NM_181785.1	GO:0016021|	13q12.3
7135	1	79	64	PH_hs_0018623	1	184.022	441.459	1.2624	381870	30008	EFEMP2	EGF-containing fibulin-like extracellular matrix protein 2	21758145	NM_016938.1	GO:0004888|GO:0005201|GO:0005509|GO:0005604|GO:0007596|GO:0016020|	11q13
15073	1	65	135	PH_hs_0001122	1	190.955	457.986	1.26207	11900	84619	ZGPAT	zinc finger, CCCH-type with G patch domain	14017910	NM_181485.1	GO:0005622|GO:0003676|	20q13.3
33554	1	66	300	PH_hs_0028805	1	67.8823	162.45	1.25889	22857	26973	CHORDC1	cysteine and histidine-rich domain (CHORD)-containing, zinc binding protein 1	31873428	NM_012124.1	GO:0000004|GO:0005554|GO:0008372|	11q14.3
36158	1	94	323	PH_hs_0026023	1	324.325	776.113	1.25883	156880	8470	ARGBP2	Arg/Abl-interacting protein ArgBP2	41352707	NM_021069.2	GO:0000004|GO:0003676|GO:0005200|GO:0005515|GO:0005634|GO:0005634|GO:0005634|GO:0005856|GO:0008093|GO:0008270|GO:0008307|GO:0015629|GO:0030018|	4q35.1
36723	1	99	328	PH_hs_0033001	1	2079.69	4975.15	1.25837	379754	340061	LOC340061	hypothetical protein LOC340061	21755247	NM_198282.1	NA	5q31.2
19593	1	105	175	PH_hs_0014278	1	4680.96	11183	1.25644	NA	NA	NA	NA	29826333	NA	NA	NA
2742	1	54	25	PH_hs_0022331	1	6554.8	15647.6	1.25532	118494	139716	GAB3	GRB2-associated binding protein 3	18079322	NM_080612.1	NA	Xq28
21562	1	58	193	PH_hs_0026742	1	2288.25	5461.51	1.25505	271620	5336	PLCG2	phospholipase C, gamma 2 (phosphatidylinositol-specific)	14043154	NM_002661.1	GO:0004435|GO:0004871|GO:0005509|GO:0006629|GO:0006644|GO:0007166|GO:0007242|GO:0016042|GO:0016787|	16q24.1
13460	1	20	121	PH_hs_0022397	1	598.201	1426.1	1.25338	127149	8667	EIF3S3	eukaryotic translation initiation factor 3, subunit 3 gamma, 40kDa	21751901	NM_003756.1	GO:0003743|GO:0005852|GO:0006412|GO:0006446|	8q24.11
37478	1	70	335	PH_hs_0035137	1	243.269	579.672	1.25268	535094	440555	LOC440555	hypothetical gene supported by AK021767; AL359943	51458742	XM_498732.1	NA	1p36.32
7978	1	26	72	PH_hs_0031241	1	353.27	841.717	1.25256	54673	407977	TNFSF12-TNFSF13	tumor necrosis factor (ligand) superfamily, member 12-member 13	26051244	NM_172089.2	GO:0005164|GO:0006955|GO:0007165|GO:0008284|GO:0016020|	17p13.1
36177	1	1	324	PH_hs_0005123	1	84.6227	201.46	1.25137	92732	57595	PDZK4	PDZ domain containing 4	34533734	NM_032512.2	GO:0005515|GO:0016020|	Xq28
10083	1	3	91	PH_hs_0036126	1	123.223	293.259	1.2509	516890	440755	LOC440755	LOC440755	50471434	XM_498846.1	NA	20p12.1
17811	1	3	160	PH_hs_0003171	1	6769.13	16103.2	1.25031	43666	11156	PTP4A3	protein tyrosine phosphatase type IVA, member 3	34535719	NM_007079.2	GO:0004721|GO:0004727|GO:0006470|	8q24.3
8527	1	15	77	PH_hs_0018607	1	80.697	191.961	1.25023	NA	NA	NA	NA	902317	NA	NA	NA
2873	1	73	26	PH_hs_0004540	1	6580.57	15624.9	1.24756	78768	79143	LENG4	leukocyte receptor cluster (LRC) member 4	34528796	NM_024298.2	GO:0000004|GO:0004872|GO:0008372|	19q13.4
32538	1	58	291	PH_hs_0027523	1	544.068	1291.58	1.24728	NA	5906	RAP1A	RAP1A, member of RAS oncogene family	4506412	NM_002884.1	GO:0016020|GO:0045786|GO:0005525|GO:0007264|	1p13.3
10090	1	10	91	PH_hs_0014963	1	118.743	281.855	1.2471	288462	80157	FLJ21511	hypothetical protein FLJ21511	10437625	NM_025087.1	NA	4p12-p11
35468	1	76	317	PH_hs_0006918	1	150.366	356.738	1.24638	123253	79801	SHCBP1	SHC SH2-domain binding protein 1	24850112	NM_024745.2	NA	16q11.2
26866	1	98	240	PH_hs_0022072	1	423.207	1003.58	1.24572	28005	7046	TGFBR1	transforming growth factor, beta receptor I (activin A receptor type II-like kinase, 53kDa)	47937324	NM_004612.1	GO:0004713|GO:0004872|GO:0005024|GO:0005025|GO:0005524|GO:0005887|GO:0006468|GO:0007165|GO:0007178|GO:0007181|GO:0016021|GO:0016740|	9q22
27695	1	31	248	PH_hs_0013269	1	72.3602	171.505	1.24498	250618	80328	ULBP2	UL16 binding protein 2	21961212	NM_025217.2	GO:0016020|GO:0019882|GO:0030101|GO:0030106|GO:0042612|	6q25
11556	1	20	104	PH_hs_0009125	1	105.641	250.204	1.24394	151411	23077	MYCBP2	MYC binding protein 2	3319325	NM_015057.2	GO:0000151|GO:0004842|GO:0008270|GO:0016567|	13q22
27024	1	32	242	PH_hs_0030097	1	763.696	1808.55	1.24376	NA	11057	ABHD2	abhydrolase domain containing 2	38026848	NM_007011.4	GO:0003824|GO:0016021|GO:0000004|	15q26.1
25885	1	13	232	PH_hs_0023561	1	564.517	1335.95	1.24277	294584	22949	LTB4DH	leukotriene B4 12-hydroxydehydrogenase	21750429	NM_012212.2	GO:0004024|GO:0005737|GO:0006691|GO:0008270|GO:0016491|	9q31.3
31129	1	105	278	PH_hs_0023594	1	115.698	273.467	1.241	299878	8560	DEGS1	degenerative spermatocyte homolog 1, lipid desaturase (Drosophila)	21614503	NM_144780.1	GO:0005489|GO:0005624|GO:0005783|GO:0005887|GO:0006633|GO:0006636|GO:0016020|GO:0016491|GO:0016717|	1q42.12
35231	1	63	315	PH_hs_0022782	1	110.377	260.605	1.23943	NA	NA	NA	NA	4505952	NA	NA	NA
12449	1	17	112	PH_hs_0014729	1	2647.46	6239.91	1.23692	284265	113402	C6orf83	chromosome 6 open reading frame 83	21733848	NM_145169.1	NA	6q27
8144	1	80	73	PH_hs_0006107	1	2434	5733.49	1.23608	111217	64857	PLEKHG2	pleckstrin homology domain containing, family G (with RhoGef domain) member 2	45237196	NM_022835.1	NA	19q13.2
10469	1	53	94	PH_hs_0028832	1	190.505	448.491	1.23525	28285	11236	RNF139	ring finger protein 139	38045935	NM_007218.3	GO:0000151|GO:0004842|GO:0004872|GO:0005887|GO:0007165|GO:0008270|GO:0016567|	8q24
36259	1	83	324	PH_hs_0014140	1	4228.4	9953.8	1.23513	274287	29920	PYCR2	pyrroline-5-carboxylate reductase family, member 2	7022805	NM_013328.2	GO:0004735|GO:0006561|GO:0008652|GO:0016491|	1q42.12
17674	1	90	158	PH_hs_0015581	1	120.179	282.86	1.2349	534463	27107	ZBTB11	zinc finger and BTB domain containing 11	4097821	NM_014415.1	GO:0003677|GO:0005515|GO:0005634|GO:0006355|GO:0008270|	3q12.3
19837	1	13	178	PH_hs_0035373	1	79.2338	186.483	1.23486	18788	51171	DHRS10	dehydrogenase/reductase (SDR family) member 10	12672383	NM_016246.1	GO:0008152|GO:0016491|	19q13.33
18722	1	18	168	PH_hs_0025924	1	89.4427	210.404	1.23413	443793	29116	MYLIP	myosin regulatory light chain interacting protein	38788242	NM_013262.3	GO:0000151|GO:0004842|GO:0005488|GO:0005737|GO:0005856|GO:0008092|GO:0008270|GO:0016020|GO:0016567|GO:0016874|	6p23-p22.3
21193	1	25	190	PH_hs_0024296	1	381.853	897.183	1.23238	378135	79716	NPEPL1	aminopeptidase-like 1	18916852	NM_024663.2	GO:0004178|GO:0005737|GO:0006508|GO:0016787|GO:0019538|GO:0030145|	20q13.32
35178	1	10	315	PH_hs_0004685	1	257.692	605.227	1.23183	82023	54461	FBXW5	F-box and WD-40 domain protein 5	30795256	NM_018998.2	GO:0006512|	9q34.3
36299	1	11	325	PH_hs_0009687	1	69.8856	164.015	1.23076	159301	8809	IL18R1	interleukin 18 receptor 1	27477086	NM_003855.2	GO:0004872|GO:0004888|GO:0004908|GO:0005886|GO:0006955|GO:0007165|GO:0016021|	2q12
28503	1	55	255	PH_hs_0036650	1	373.268	874.743	1.22865	74647	6955	TRA@	T cell receptor alpha locus	27370838	BC041074	GO:0042287|GO:0006968|GO:0042605|GO:0005887|GO:0004872|	14q11.2
19377	1	1	174	PH_hs_0031003	1	940.854	2200.74	1.22595	12956	30851	TAX1BP3	Tax1 (human T-cell leukemia virus type I) binding protein 3	7022515	NM_014604.1	GO:0007242|GO:0005737|GO:0005515|	17p13
6808	1	88	61	PH_hs_0027650	1	523.618	1224.55	1.22566	369009	6571	SLC18A2	solute carrier family 18 (vesicular monoamine), member 2	22539720	NM_003054.2	GO:0005215|GO:0005624|GO:0005887|GO:0008504|GO:0015844|	10q25
32898	1	82	294	PH_hs_0016957	1	876.75	2049.62	1.22512	351126	NA	NA	NA	19098196	BM768581	NA	NA
31219	1	83	279	PH_hs_0036704	1	3171.29	7412.44	1.22488	345588	359845	MGC45871	hypothetical protein MGC45871	21752458	AK093557	NA	17p13
34959	1	15	313	PH_hs_0007215	1	2889.32	6732.82	1.22048	126706	84680	PHACS	1-aminocyclopropane-1-carboxylate synthase	21734177	NM_032592.1	GO:0006520|GO:0009058|GO:0016769|GO:0016829|GO:0016847|	11p11
3333	1	85	30	PH_hs_0029029	1	1809.55	4215.83	1.22019	88417	203328	SUSD3	sushi domain containing 3	34535590	NM_145006.2	NA	9q22.31
2125	1	109	19	PH_hs_0004582	1	97.1339	226.283	1.22008	NA	NA	NA	NA	29729553	NA	NA	NA
12824	1	56	115	PH_hs_0031888	1	1533.6	3571.29	1.21953	155538	57121	GPR92	G protein-coupled receptor 92	47939855	NM_020400.4	GO:0001584|GO:0007186|GO:0016021|GO:0045028|	12p13.31
7912	1	72	71	PH_hs_0000649	1	6488.51	15107.1	1.21926	396978	10755	RGS19IP1	regulator of G-protein signalling 19 interacting protein 1	42544147	NM_005716.2	GO:0005515|GO:0005515|GO:0005515|GO:0005624|GO:0005625|GO:0005829|GO:0007186|GO:0016020|	19p13.1
38675	1	35	346	PH_hs_0029388	1	961.156	2237.28	1.21891	NA	147807	ZNF524	zinc finger protein 524	44921601	NM_153219.2	GO:0008270|GO:0003677|GO:0005634|GO:0006355|	19q13.42
34687	1	79	310	PH_hs_0033210	1	838.707	1951.68	1.21848	410970	4636	MYL5	myosin, light polypeptide 5, regulatory	34529644	NM_002477.1	GO:0005509|GO:0005859|GO:0006937|GO:0007517|GO:0008307|GO:0016459|	4p16.3
9407	1	111	84	PH_hs_0023424	1	92.3472	214.877	1.21837	279920	7529	YWHAB	tyrosine 3-monooxygenase/tryptophan 5-monooxygenase activation protein, beta polypeptide	31742479	NM_003404.3	GO:0019904|	20q13.1
9878	1	22	89	PH_hs_0025002	1	78.2304	182.011	1.21822	415041	7060	THBS4	thrombospondin 4	29791963	NM_003248.3	GO:0005198|GO:0005509|GO:0005515|GO:0005578|GO:0006930|GO:0007155|GO:0008201|	5q13
5852	1	28	53	PH_hs_0028988	1	11767.3	27352.4	1.21688	NA	8644	AKR1C3	aldo-keto reductase family 1, member C3 (3-alpha hydroxysteroid dehydrogenase, type II)	24497582	NM_003739.4	GO:0004033|GO:0005489|GO:0006629|GO:0006693|GO:0008283|GO:0047017|GO:0047115|	10p15-p14
24615	1	87	220	PH_hs_0010018	1	170.499	396.276	1.21674	NA	27178	IL1F7	interleukin 1 family, member 7 (zeta)	27894294	NM_014439.3	GO:0005152|GO:0005576|GO:0006955|	2q12-q14.1
27109	1	5	243	PH_hs_0026710	1	770.636	1790.36	1.21613	NA	NA	NA	NA	31343323	NA	NA	NA
16315	1	75	146	PH_hs_0002351	1	320.305	743.335	1.21457	26630	21	ABCA3	ATP-binding cassette, sub-family A (ABC1), member 3	4501848	NM_001089.1	GO:0000166|GO:0005524|GO:0005624|GO:0006810|GO:0016021|GO:0016887|GO:0042493|GO:0042626|	16p13.3
8747	1	11	79	PH_hs_0020922	1	83.1625	192.966	1.21434	NA	NA	NA	NA	19015004	NA	NA	NA
23205	1	21	208	PH_hs_0029022	1	2999.05	6952.4	1.21301	85201	9976	CLECSF2	C-type (calcium dependent, carbohydrate-recognition domain) lectin, superfamily member 2 (activation-induced)	37577106	NM_005127.2	GO:0005529|GO:0005887|GO:0019735|	12p13-p12
37951	1	95	339	PH_hs_0001863	1	1405.84	3257.99	1.21255	21486	6772	STAT1	signal transducer and activator of transcription 1, 91kDa	21536299	NM_007315.2	GO:0000074|GO:0003700|GO:0004871|GO:0005062|GO:0005509|GO:0005634|GO:0005737|GO:0006355|GO:0006366|GO:0006919|GO:0007242|GO:0007249|GO:0007260|GO:0007262|GO:0009613|	2q32.2
2086	1	70	19	PH_hs_0015498	1	1798.38	4166.2	1.21204	300980	65249	ZSWIM4	zinc finger, SWIM domain containing 4	10440417	XM_031342.1	NA	19p13.13-p13.12
4346	1	90	39	PH_hs_0025504	1	499.7	1157.35	1.21169	436441	4000	LMNA	lamin A/C	27436945	NM_170707.1	GO:0005198|GO:0005198|GO:0005515|GO:0005634|GO:0005638|GO:0007517|	1q21.2-q21.3
28207	1	95	252	PH_hs_0003756	1	1637.43	3790.09	1.2108	58389	79156	PLEKHF1	pleckstrin homology domain containing, family F (with FYVE domain) member 1	31543411	NM_024310.2	GO:0008270|	19q12
33828	1	4	303	PH_hs_0024057	1	347.692	804.297	1.20992	368109	55964	39328	septin 3	21739512	NM_145733.1	GO:0000910|GO:0005525|GO:0007049|GO:0008372|	22q13.2
14184	1	72	127	PH_hs_0024969	1	471.859	1089.6	1.20738	414126	55308	DDX19L	DEAD (Asp-Glu-Ala-As) box polypeptide 19-like	51476185	NM_018332.3	GO:0003676|GO:0003723|GO:0004386|GO:0005524|GO:0008026|GO:0016787|	16q22.1
290	1	66	3	PH_hs_0020536	1	375.827	866.256	1.20472	520606	80003	PCNXL2	pecanex-like 2 (Drosophila)	18676503	NM_014801.2	GO:0016021|	1q42.2
18329	1	73	164	PH_hs_0034245	1	97.1339	223.821	1.2043	511849	148545	FLJ32833	hypothetical protein FLJ32833	16553083	NM_152488.1	NA	1p13.3
8758	1	22	79	PH_hs_0016124	1	563.513	1298.06	1.20384	323949	3732	KAI1	kangai 1 (suppression of tumorigenicity 6, prostate; CD82 antigen (R2 leukocyte antigen, antigen detected by monoclonal and antibody IA4))	50489807	NM_002231.2	GO:0005887|GO:0016021|	11p11.2
36627	1	3	328	PH_hs_0037891	1	396.276	912.298	1.203	526646	54075	C21orf39	chromosome 21 open reading frame 39	816046	R54144	NA	21q21.1
15020	1	12	135	PH_hs_0009273	1	611.621	1405.84	1.20072	NA	10611	LIM	LIM protein (similar to rat protein kinase C-binding enigma)	5453713	NM_006457.1	GO:0042805|GO:0005624|GO:0005829|GO:0007507|GO:0030159|GO:0003779|GO:0005080|GO:0005515|	4q22
7964	1	12	72	PH_hs_0029480	1	112.529	258.143	1.19787	246344	11064	CEP1	centrosomal protein 1	38158017	NM_007018.3	GO:0003702|GO:0005634|	9q33-q34
9530	1	10	86	PH_hs_0002539	1	93.6696	214.877	1.19786	29235	NA	NA	NA	27833420	BX105234	NA	NA
4588	1	108	41	PH_hs_0005879	1	1177.25	2700.48	1.19779	535512	NA	NA	NA	16551431	AK056115	NA	NA
36546	1	34	327	PH_hs_0004423	1	76.302	174.971	1.19733	76640	28984	RGC32	response gene to complement 32	21754269	NM_014059.1	GO:0000079|GO:0005737|	13q14.11
10983	1	7	99	PH_hs_0032080	1	3214.55	7369.31	1.19691	190365	401048	LOC401048	hypothetical LOC401048	21733309	XM_379171.2	NA	3p26.1
15351	1	7	138	PH_hs_0012394	1	447.486	1025.26	1.19607	218182	146923	RUNDC1	RUN domain containing 1	24657756	NM_173079.1	NA	17q21.31
11901	1	29	107	PH_hs_0038984	1	89.4427	204.927	1.19607	278469	441653	LOC441653	similar to Phenylalanine-4-hydroxylase (PAH) (Phe-4-monooxygenase)	18527817	XM_498557.1	NA	12p13.33
35126	1	70	314	PH_hs_0010038	1	477.156	1092.22	1.19473	166975	6430	SFRS5	splicing factor, arginine/serine-rich 5	34364610	NM_006925.2	GO:0000398|GO:0003723|GO:0005634|GO:0006376|GO:0008248|	14q24
28022	1	22	251	PH_hs_0004317	1	15260	34900.4	1.19349	75350	7414	VCL	vinculin	50593530	NM_014000.2	GO:0003779|GO:0005198|GO:0005515|GO:0005911|GO:0007155|GO:0015629|	10q22.1-q23
37876	1	20	339	PH_hs_0012879	1	380.849	870.269	1.19224	238679	58528	RRAGD	Ras-related GTP binding D	6808147	NM_021244.2	GO:0005634|GO:0005737|GO:0006810|	6q15-q16
10500	1	84	94	PH_hs_0000440	1	16345.8	37306.2	1.1905	3972	27090	SIAT7D	sialyltransferase 7D ((alpha-N-acetylneuraminyl-2,3-beta-galactosyl-1,3)-N-acetyl galactosaminide alpha-2,6-sialyltransferase)	7020804	NM_014403.3	GO:0005794|GO:0006486|GO:0008373|GO:0016020|GO:0016021|GO:0047290|	9q34
6593	1	97	59	PH_hs_0031094	1	103.344	235.33	1.18723	25209	5602	MAPK10	mitogen-activated protein kinase 10	34530673	NM_002753.2	GO:0004674|GO:0004705|GO:0004707|GO:0004708|GO:0005524|GO:0006468|GO:0007165|GO:0007254|GO:0016740|	4q22.1-q23
4877	1	61	44	PH_hs_0010637	1	159.43	362.668	1.18572	NA	55064	C9orf68	chromosome 9 open reading frame 68	42538977	NM_017985.2	NA	9p24.2-p24.1
21092	1	36	189	PH_hs_0000777	1	8080.91	18370	1.18476	7503	64747	FLJ14153	hypothetical protein FLJ14153	20988578	NM_022736.1	GO:0005215|GO:0006810|GO:0016021|	3q25.32
22554	1	42	202	PH_hs_0001647	1	4262.8	9674.36	1.18236	18586	8476	CDC42BPA	CDC42 binding protein kinase alpha (DMPK-like)	30089961	NM_003607.2	GO:0004674|GO:0004674|GO:0004713|GO:0005083|GO:0005524|GO:0006468|GO:0006468|GO:0007242|GO:0016020|	1q42.11
23970	1	2	215	PH_hs_0030894	1	755.106	1712.98	1.18176	2853	5093	PCBP1	poly(rC) binding protein 1	50504963	NM_006196.2	GO:0003697|GO:0003723|GO:0005634|GO:0005737|GO:0016071|GO:0030529|	2p13-p12
9175	1	103	82	PH_hs_0012444	1	2431.95	5512.54	1.1806	532872	147699	FLJ40125	hypothetical protein FLJ40125	31341935	NM_178494.2	GO:0003824|	19q13.32
17320	1	72	155	PH_hs_0009205	1	83.1625	188.494	1.18051	515533	951	CD37	CD37 antigen	21734342	NM_001774.1	GO:0005887|GO:0006487|GO:0016021|	19p13-q13.4
33050	1	10	296	PH_hs_0023084	1	117.729	266.533	1.17885	212296	3655	ITGA6	integrin, alpha 6	33943	NM_000210.1	GO:0004872|GO:0005515|GO:0007044|GO:0007160|GO:0007229|GO:0008305|GO:0016021|	2q31.1
27895	1	7	250	PH_hs_0010839	1	1111.29	2515.75	1.17875	NA	53347	UBASH3A	ubiquitin associated and SH3 domain containing, A	49640012	NM_018961.2	GO:0008152|GO:0003824|GO:0005634|	21q22.3
3551	1	79	32	PH_hs_0001428	1	298.01	674.511	1.17848	15299	10614	HIS1	HMBA-inducible	4062855	NM_006460.1	GO:0000122|GO:0004861|GO:0005515|GO:0005634|GO:0005737|GO:0016564|GO:0017069|GO:0045736|	17q21.31
6035	1	99	54	PH_hs_0015815	1	942.4	2131.27	1.1773	307033	55041	PLEKHB2	pleckstrin homology domain containing, family B (evectins) member 2	21752657	NM_017958.1	GO:0016020|	2q21.1
20622	1	14	185	PH_hs_0011894	1	98.5799	222.816	1.17649	202276	22832	C6orf84	chromosome 6 open reading frame 84	4589661	NM_014895.1	NA	6q14.3
32352	1	96	289	PH_hs_0009266	1	332.265	750.82	1.17613	154057	4327	MMP19	matrix metalloproteinase 19	22539636	NM_002429.3	GO:0001525|GO:0004222|GO:0005578|GO:0005578|GO:0006508|GO:0008270|GO:0016787|GO:0030574|	12q14
11457	1	33	103	PH_hs_0012824	1	2672.23	6037.89	1.176	NA	NA	NA	NA	20502981	NA	NA	NA
38567	1	39	345	PH_hs_0009553	1	295.271	667.112	1.17589	NA	NA	NA	NA	7706528	NA	NA	NA
11204	1	4	101	PH_hs_0036381	1	227.288	513.213	1.17504	128690	255783	LOC255783	hypothetical protein LOC255783	19738089	BQ013188	NA	19q13.33
32907	1	91	294	PH_hs_0014125	1	1985.79	4483.44	1.1749	274184	7030	TFE3	transcription factor binding to IGHM enhancer 3	21359903	NM_006521.3	GO:0003700|GO:0003824|GO:0004812|GO:0005524|GO:0005634|GO:0006355|GO:0006366|GO:0006418|	Xp11.22
34761	1	41	311	PH_hs_0022925	1	1253.02	2828.97	1.17487	192190	116985	CENTD2	centaurin, delta 2	47077690	NM_015242.2	GO:0005096|GO:0007165|GO:0043087|	11q13.4
34131	1	83	305	PH_hs_0007909	1	29	65.4523	1.17439	132406	NA	NA	NA	28278060	BC045805	NA	NA
37128	1	56	332	PH_hs_0024398	1	90.8955	204.927	1.17283	386678	9123	SLC16A3	solute carrier family 16 (monocarboxylic acid transporters), member 3	34534179	NM_004207.1	GO:0005215|GO:0005624|GO:0005887|GO:0006810|GO:0015293|GO:0015355|GO:0015711|GO:0015718|	17q25
511	1	63	5	PH_hs_0012952	1	258.143	581.133	1.1707	NA	51063	FAM26B	family with sequence similarity 26, member B	39725697	NM_015916.3	NA	10pter-q26.12
31204	1	68	279	PH_hs_0036785	1	11011.7	24772.6	1.16971	66048	55201	BPY2IP1	BPY2 interacting protein 1	45595640	NM_018174.4	NA	19p13.11
4592	1	112	41	PH_hs_0019998	1	222.816	501.254	1.16969	432416	NA	NA	NA	50482914	CR602107	NA	NA
22314	1	26	200	PH_hs_0024080	1	127.279	286.102	1.16853	NA	NA	NA	NA	21361069	NA	NA	NA
11921	1	49	107	PH_hs_0007111	1	191.961	431.376	1.16813	125629	NA	NA	NA	2994318	AA885241	NA	NA
10534	1	6	95	PH_hs_0040043	1	212.866	477.886	1.16672	83731	945	CD33	CD33 antigen (gp67)	21748627	AK090470	GO:0005515|GO:0005887|GO:0005529|GO:0004872|GO:0008285|GO:0007267|GO:0007165|GO:0007155|	19q13.3
7709	1	93	69	PH_hs_0013685	1	85.0764	190.955	1.1664	377087	80339	ADPN	adiponutrin	17059635	NM_025225.2	GO:0004623|GO:0004806|GO:0008415|GO:0016021|GO:0016042|GO:0016740|GO:0016787|GO:0019432|GO:0019433|GO:0045735|GO:0051264|GO:0051265|	22q13.31
1433	1	89	13	PH_hs_0031568	1	734.387	1647.24	1.16544	118400	6624	FSCN1	fascin homolog 1, actin-bundling protein (Strongylocentrotus purpuratus)	49472815	NM_003088.2	GO:0008283|GO:0015629|GO:0030036|GO:0030674|GO:0051015|GO:0051017|	7p22
12804	1	36	115	PH_hs_0031727	1	145.767	326.787	1.16469	131776	54858	PGPEP1	pyroglutamyl-peptidase I	7020153	NM_017712.1	GO:0004219|GO:0006508|GO:0016787|	19p13.11
3651	1	67	33	PH_hs_0027806	1	595.189	1334.01	1.16435	NA	NA	NA	NA	34147349	NA	NA	NA
8953	1	105	80	PH_hs_0032279	1	189.499	424.667	1.16414	243960	57447	NDRG2	NDRG family member 2	21756630	NM_201535.1	GO:0030154|GO:0005554|GO:0030154|GO:0005829|	14q11.2
36455	1	55	326	PH_hs_0012874	1	1787.89	4004.04	1.1632	238205	58527	C6orf115	chromosome 6 open reading frame 115	12607852	XM_371848.3	NA	6q24.1
35464	1	72	317	PH_hs_0028733	1	5663.13	12680.4	1.16293	6483	8481	OFD1	oral-facial-digital syndrome 1	3451170	NM_003611.1	GO:0000004|GO:0005554|GO:0008372|	Xp22.2-p22.3
15315	1	83	137	PH_hs_0030819	1	21347.8	47791.3	1.16266	545227	NA	NA	NA	22477434	BC036938	NA	NA
8240	1	64	74	PH_hs_0010134	1	122.209	273.467	1.16202	169907	2941	GSTA4	glutathione S-transferase A4	51476650	NM_001512.2	GO:0004364|GO:0006950|GO:0008152|GO:0016740|	6p12.1
10968	1	104	98	PH_hs_0010615	1	1351.13	3023.03	1.16183	178703	199675	LOC199675	hypothetical protein LOC199675	27885012	NM_174918.1	NA	19p13.2
11210	1	10	101	PH_hs_0031938	1	340.481	761	1.16032	162717	84842	MGC15668	hypothetical protein MGC15668	50345871	NM_032756.2	NA	1p34.1
22273	1	97	199	PH_hs_0000340	1	1822.11	4069.86	1.15937	2554	6480	SIAT1	sialyltransferase 1 (beta-galactoside alpha-2,6-sialyltransferase)	34536250	NM_173216.1	GO:0003835|GO:0005794|GO:0006486|GO:0006959|GO:0009311|GO:0016021|GO:0040007|	3q27-q28
36986	1	26	331	PH_hs_0010044	1	455.977	1018.24	1.15905	167115	23052	KIAA0830	KIAA0830 protein	51470759	XM_290546.3	GO:0003676|GO:0004519|GO:0016787|	11q21
10088	1	8	91	PH_hs_0028221	1	145.767	324.777	1.15579	355816	10106	CTDSP2	CTD (carboxy-terminal domain, RNA polymerase II, polypeptide A) small phosphatase 2	19923329	NM_005730.2	GO:0000004|GO:0004721|GO:0005625|GO:0005634|GO:0016787|	12q13-q15
18950	1	22	170	PH_hs_0002122	1	121.194	270	1.15564	24030	1318	SLC31A2	solute carrier family 31 (copper transporters), member 2	34528325	NM_001860.1	GO:0005375|GO:0005887|GO:0006810|GO:0006825|	9q31-q32
13663	1	111	122	PH_hs_0003031	1	799.74	1779.94	1.15423	NA	11078	HRIHFB2122	Tara-like protein	30474869	NM_007032.3	GO:0003779|GO:0005634|GO:0015629|GO:0017049|GO:0030047|GO:0045159|GO:0051016|	22q13.1
9111	1	39	82	PH_hs_0027545	1	98.1428	218.344	1.15365	NA	6497	SKI	v-ski sarcoma viral oncogene homolog (avian)	4506966	NM_003036.1	GO:0030154|GO:0005634|GO:0005554|	1q22-q24
10675	1	35	96	PH_hs_0009597	1	166.027	369.249	1.15318	352262	10692	RRH	retinal pigment epithelium-derived rhodopsin homolog	5730018	NM_006583.1	GO:0001584|GO:0005887|GO:0007186|GO:0007601|	4q25
14844	1	60	133	PH_hs_0015916	1	427.68	951.047	1.15299	313247	54949	FLJ20487	hypothetical protein FLJ20487	19014492	NM_017841.1	NA	11q12.2
16595	1	19	149	PH_hs_0036603	1	112.529	250.204	1.1528	1074	6440	SFTPC	surfactant, pulmonary-associated protein C	23647455	BU727013	GO:0005615|GO:0007585|GO:0050828|	8p21
6606	1	110	59	PH_hs_0028786	1	1242.64	2760.77	1.15166	17680	2519	FUCA2	fucosidase, alpha-L- 2, plasma	37182224	NM_032020.3	GO:0004560|GO:0005975|	6q24
14091	1	91	126	PH_hs_0020767	1	2215.01	4919.04	1.15106	438673	338692	LOC338692	hypothetical protein LOC338692	21750028	NM_207354.1	NA	11q13.2
34574	1	78	309	PH_hs_0028488	1	3287.02	7295.44	1.15021	446592	6284	S100A13	S100 calcium binding protein A13	21756797	XM_371380.2	GO:0005509|GO:0008372|GO:0030154|	1q21
8522	1	10	77	PH_hs_0026832	1	143.178	317.289	1.14798	NA	79057	PRRG3	proline rich Gla (G-carboxyglutamic acid) 3 (transmembrane)	31543810	NM_024082.2	GO:0005576|GO:0000004|GO:0005509|GO:0016021|	Xq28
6731	1	11	61	PH_hs_0009911	1	85.0764	188.494	1.14769	NA	NA	NA	NA	6026724	NA	NA	NA
15236	1	4	137	PH_hs_0015533	1	497.786	1102.88	1.14768	301338	64410	FLJ12587	hypothetical protein FLJ12587	34533658	NM_022480.2	GO:0005515|	15q25.3
16372	1	20	147	PH_hs_0019737	1	1257.03	2781.49	1.14584	421457	6811	STX5A	syntaxin 5A	31873353	NM_003164.2	GO:0005794|GO:0006810|GO:0006886|GO:0006903|GO:0008565|GO:0016020|GO:0016021|	11q12.3
6976	1	32	63	PH_hs_0002781	1	342.666	757.844	1.1451	32990	25911	DPCD	deleted in a mouse model of primary ciliary dyskinesia	18515038	NM_015448.1	NA	10q24.32
7587	1	83	68	PH_hs_0013327	1	389.795	861.782	1.14461	252549	1522	CTSZ	cathepsin Z	22538441	NM_001336.2	GO:0004197|GO:0005764|GO:0006508|GO:0006508|GO:0008234|GO:0016787|	20q13
29200	1	80	261	PH_hs_0005944	1	903.81	1994.88	1.14221	106876	9114	ATP6V0D1	ATPase, H+ transporting, lysosomal 38kDa, V0 subunit d isoform 1	34536117	NM_004691.3	GO:0015986|GO:0015992|GO:0016469|GO:0016471|GO:0016787|GO:0046933|GO:0046961|	16q22
28264	1	40	253	PH_hs_0010644	1	8183.2	18059.3	1.142	179735	389	RHOC	ras homolog gene family, member C	21753543	NM_175744.3	GO:0003824|GO:0003924|GO:0004871|GO:0005525|GO:0007264|GO:0015031|GO:0043123|	1p13.1
30228	1	100	270	PH_hs_0000566	1	2579.09	5688.31	1.14114	5476	114789	SLC25A25	solute carrier family 25 (mitochondrial carrier; phosphate carrier), member 25	15620850	NM_052901.1	GO:0003774|GO:0005215|GO:0005488|GO:0005509|GO:0005739|GO:0005743|GO:0006810|GO:0007517|GO:0016020|GO:0016021|GO:0016459|	9q34.11
8931	1	83	80	PH_hs_0028732	1	27352.4	60313.2	1.14081	NA	79581	GPR172A	G protein-coupled receptor 172A	38146105	NM_024531.3	GO:0004872|	8q24.3
27025	1	33	242	PH_hs_0026631	1	126.266	278.388	1.14064	NA	126308	MOBKL2A	MOB1, Mps One Binder kinase activator-like 2A (yeast)	40018625	NM_130807.2	NA	19p13.3
35015	1	71	313	PH_hs_0003736	1	258.143	569.083	1.14047	58103	10142	AKAP9	A kinase (PRKA) anchor protein (yotiao) 9	22538390	NM_005751.3	GO:0005102|GO:0005515|GO:0005813|GO:0005856|GO:0006810|GO:0007165|GO:0007268|	7q21-q22
1193	1	73	11	PH_hs_0028200	1	435.621	960.153	1.14019	348920	2491	FSHPRH1	FSH primary response (LRPR1 homolog, rat) 1	41352696	NM_006733.2	GO:0007283|GO:0007292|GO:0007548|	Xq22.1
19824	1	112	177	PH_hs_0016439	1	427.68	942.4	1.13981	334534	2799	GNS	glucosamine (N-acetyl)-6-sulfatase (Sanfilippo disease IIID)	42490755	NM_002076.2	GO:0005764|GO:0006027|GO:0008152|GO:0008449|GO:0016787|	12q14
10761	1	9	97	PH_hs_0025418	1	613.17	1351.13	1.13981	NA	NA	NA	NA	10437044	NA	NA	NA
24153	1	73	216	PH_hs_0007590	1	1208.97	2661.85	1.13865	129702	631	BFSP1	beaded filament structural protein 1, filensin	2746766	NM_001195.2	GO:0000175|GO:0003723|GO:0005200|GO:0005212|GO:0005212|GO:0005515|GO:0005856|GO:0005882|GO:0005882|GO:0006396|GO:0016020|	20p11.23-p12.1
29717	1	37	266	PH_hs_0026479	1	93.2309	204.927	1.13623	485081	22911	WDR47	WD repeat domain 47	34222316	NM_014969.3	NA	1p13.3
11912	1	40	107	PH_hs_0023909	1	94.6784	207.942	1.13508	348418	1810	DR1	down-regulator of transcription 1, TBP-binding (negative cofactor 2)	45006969	NM_001938.2	GO:0000122|GO:0003677|GO:0003714|GO:0005634|GO:0006355|GO:0008134|	1p22.1
24644	1	4	221	PH_hs_0023184	1	79.6932	174.971	1.13459	237028	4883	NPR3	natriuretic peptide receptor C/guanylate cyclase C (atrionatriuretic peptide receptor C)	45505140	NM_000908.2	GO:0001501|GO:0004872|GO:0008528|GO:0016021|	5p14-p13
32094	1	62	287	PH_hs_0005601	1	1476.59	3241.31	1.1343	NA	241	ALOX5AP	arachidonate 5-lipoxygenase-activating protein	15718674	NM_001629.2	GO:0005488|GO:0005624|GO:0006954|GO:0008047|GO:0016021|GO:0019370|	13q12
24051	1	83	215	PH_hs_0015230	1	634.534	1391.95	1.13334	293286	114836	SLAMF6	SLAM family member 6	38327616	NM_052931.3	GO:0004872|GO:0016021|	1q23.2-q23.3
18121	1	89	162	PH_hs_0035032	1	180	394.816	1.13319	534919	220143	C18orf49	chromosome 18 open reading frame 49	28839456	XM_378750.2	NA	18q21.32
31700	1	4	284	PH_hs_0000569	1	29854	65474	1.133	5541	489	ATP2A3	ATPase, Ca++ transporting, ubiquitous	28373104	NM_005173.2	GO:0006812|GO:0000287|GO:0005388|GO:0005509|GO:0005524|GO:0005783|GO:0005887|GO:0006810|GO:0006816|GO:0008152|GO:0015992|GO:0016787|GO:0016820|	17p13.3
28293	1	69	253	PH_hs_0038846	1	634.076	1389.55	1.13189	512005	10094	ARPC3	actin related protein 2/3 complex, subunit 3, 21kDa	21171937	NM_005719.2	NA	11q21
9000	1	40	81	PH_hs_0004906	1	103.344	226.283	1.13067	87247	8739	HRK	harakiri, BCL2 interacting protein (contains only BH3 domain)	1552183	NM_003806.1	GO:0006917|GO:0008634|GO:0042981|	12q24.22
3634	1	50	33	PH_hs_0025459	1	2078.15	4548.25	1.13001	435981	2067	ERCC1	excision repair cross-complementing rodent repair deficiency, complementation group 1 (includes overlapping antisense sequence)	21750542	NM_202001.1	GO:0003684|GO:0004519|GO:0004520|GO:0005634|GO:0005634|GO:0006281|GO:0006289|GO:0009653|GO:0016787|	19q13.2-q13.3
13484	1	44	121	PH_hs_0025546	1	868.262	1899.46	1.12939	436922	10206	RFP2	ret finger protein 2	47132523	NM_005798.3	GO:0000151|GO:0004842|GO:0004871|GO:0008270|GO:0009653|GO:0016567|GO:0043123|GO:0045786|	13q14
5437	1	61	49	PH_hs_0000084	1	424.211	927.432	1.12846	NA	NA	NA	NA	4758313	NA	NA	NA
36238	1	62	324	PH_hs_0005732	1	1192.88	2605.13	1.12691	103267	117177	RAB3IP	RAB3A interacting protein (rabin3)	39644974	NM_022456.2	NA	12q14.3
2744	1	56	25	PH_hs_0035476	1	475.877	1037.68	1.12471	82159	5682	PSMA1	proteasome (prosome, macropain) subunit, alpha type, 1	11947873	NM_002786.2	GO:0003723|GO:0005839|GO:0004175|GO:0006511|GO:0005844|	11p15.1
3129	1	105	28	PH_hs_0012803	1	30006.3	65414	1.12433	NA	26027	THEA	thioesterase, adipose associated	25777709	NM_147161.2	GO:0016787|GO:0009266|GO:0016291|GO:0004759|GO:0005737|GO:0006631|GO:0007242|	1p32.3
10864	1	112	97	PH_hs_0019823	1	1044.04	2273.98	1.12304	425144	10903	CRA	cisplatin resistance associated	1688306	NM_181873.1	NA	1q12-q21
34394	1	10	308	PH_hs_0002288	1	149.359	324.777	1.12067	25996	NA	NA	NA	27828394	BX096698	NA	NA
20771	1	51	186	PH_hs_0035301	1	315.278	685.15	1.1198	460725	54466	SPIN2	spindlin family, member 2	9506850	NM_019003.2	GO:0007276|GO:0008372|GO:0005554|GO:0006915|GO:0007049|GO:0007275|	Xp11.1
8073	1	9	73	PH_hs_0005278	1	227.739	494.318	1.11806	97304	440955	LOC440955	LOC440955	28612752	XM_496641.1	NA	3p21.31
35797	1	69	320	PH_hs_0031616	1	227.739	494.318	1.11806	124969	115123	MARCH-III	membrane-associated RING-CH protein III	28837296	NM_178450.2	GO:0000151|GO:0004842|GO:0008270|GO:0016021|GO:0016567|	5q23.2
27171	1	67	243	PH_hs_0030264	1	1013.37	2198.2	1.11716	NA	NA	NA	NA	23397667	NA	NA	NA
35922	1	82	321	PH_hs_0019605	1	4656.81	10093.5	1.11601	415172	11020	RABL4	RAB, member of RAS oncogene family-like 4	31874484	NM_006860.2	GO:0005525|GO:0007264|GO:0015031|	22q13.1
9636	1	4	87	PH_hs_0036399	1	1194.15	2585.21	1.1143	442329	57720	GPR107	G protein-coupled receptor 107	10432702	AK021506	GO:0016021|GO:0004872|	9q34.11
17109	1	85	153	PH_hs_0007113	1	299.743	648.672	1.11376	125653	NA	NA	NA	19809127	BQ049787	NA	NA
16384	1	32	147	PH_hs_0004880	1	2065.19	4469.21	1.11374	86905	528	ATP6V1C1	ATPase, H+ transporting, lysosomal 42kDa, V1 subunit C, isoform 1	34367238	NM_001695.3	GO:0005215|GO:0005524|GO:0005886|GO:0015986|GO:0015992|GO:0016469|GO:0016469|GO:0016787|GO:0016820|GO:0046961|	8q22.3
34278	1	6	307	PH_hs_0001539	1	96.1249	207.942	1.1132	16732	NA	NA	NA	6662079	AW275049	NA	NA
25694	1	46	230	PH_hs_0035588	1	432.608	934.834	1.11165	136528	128989	DKFZp761P1121	hypothetical protein DKFZp761P1121	50949983	NM_152906.2	NA	22q11.21
39115	1	27	350	PH_hs_0019557	1	322.315	696.42	1.11149	412331	55340	GIMAP5	GTPase, IMAP family member 5	7023867	NM_018384.3	GO:0005525|GO:0005739|GO:0016021|GO:0019867|	7q36.1
26046	1	62	233	PH_hs_0004997	1	424.667	916.395	1.10964	89560	3425	IDUA	iduronidase, alpha-L-	40354208	NM_000203.2	GO:0003940|GO:0005764|GO:0005975|GO:0005984|GO:0030203|	4p16.3
30305	1	65	271	PH_hs_0036143	1	785.231	1693.75	1.10904	528411	375346	MGC52022	Similar to RIKEN cDNA 1810038N08 gene	34367724	NM_198563.1	NA	3p21.1
279	1	55	3	PH_hs_0036583	1	809.856	1742.06	1.10506	74647	6955	TRA@	T cell receptor alpha locus	27370838	BC041074	GO:0004872|GO:0005887|GO:0042605|GO:0006968|GO:0042287|	14q11.2
14492	1	44	130	PH_hs_0019403	1	218.344	469.395	1.1042	407520	1124	CHN2	chimerin (chimaerin) 2	34533405	NM_004067.1	GO:0005070|GO:0005096|GO:0007242|GO:0019992|	7p15.3
12371	1	51	111	PH_hs_0016163	1	2393.97	5144.92	1.10374	NA	NA	NA	NA	23510351	NA	NA	NA
2511	1	47	23	PH_hs_0008805	1	6347.12	13632.4	1.10287	147189	10217	CTDSPL	CTD (carboxy-terminal domain, RNA polymerase II, polypeptide A) small phosphatase-like	5031774	NM_005808.1	GO:0000004|GO:0005554|GO:0005634|	3p21.3
9242	1	58	83	PH_hs_0004445	1	2736.79	5876.19	1.10239	534321	1774	DNASE1L1	deoxyribonuclease I-like 1	24081083	NM_006730.1	GO:0003677|GO:0004519|GO:0004536|GO:0006308|GO:0016020|GO:0016787|	Xq28
152	1	40	2	PH_hs_0040273	1	107.926	231.535	1.10119	1466	2710	GK	glycerol kinase	27502929	NM_000167.3	GO:0004370|GO:0004370|GO:0005524|GO:0005737|GO:0005741|GO:0005975|GO:0006072|GO:0016740|	Xp21.3
34499	1	3	309	PH_hs_0036053	1	106.654	228.744	1.1008	448948	284387	LOC284387	similar to Heterogeneous nuclear ribonucleoprotein A1 (Helix-destabilizing protein) (Single-strand binding protein) (hnRNP core protein A1) (HDP-1) (Topoisomerase-inhibitor suppressed)	51474975	XM_208200.5	NA	19p13.2
20546	1	50	184	PH_hs_0024590	1	111.812	239.802	1.10076	398111	93081	LOC93081	hypothetical protein BC015148	28703702	NM_138779.2	NA	13q33.1
26467	1	35	237	PH_hs_0004023	1	220.805	473.318	1.10003	65578	NA	NA	NA	20364744	BQ189193	NA	NA
14264	1	40	128	PH_hs_0022664	1	626.502	1342.97	1.10003	149548	3215	HOXB5	homeo box B5	184292	NM_002147.2	GO:0003700|GO:0005634|GO:0006355|GO:0009653|	17q21.3
6820	1	100	61	PH_hs_0004570	1	110.797	237.339	1.09903	79101	900	CCNG1	cyclin G1	40805830	NM_004060.3	GO:0000079|GO:0000910|GO:0005634|GO:0007049|GO:0007067|	5q32-q34
8979	1	19	81	PH_hs_0008748	1	88.5438	189.499	1.09773	NA	NA	NA	NA	27880427	NA	NA	NA
13130	1	26	118	PH_hs_0011380	1	1199.48	2565.43	1.0968	193076	9402	GRAP2	GRB2-related adaptor protein 2	50484993	NM_004810.2	GO:0005070|GO:0005737|GO:0007242|GO:0007265|GO:0007267|GO:0019735|	22q13.2
31191	1	55	279	PH_hs_0032879	1	114.682	245.279	1.09679	367767	5645	PRSS2	protease, serine, 2 (trypsin 2)	19121855	NR_001296.2	GO:0004263|GO:0004295|GO:0005509|GO:0006508|GO:0007586|GO:0016787|	7q34
28999	1	103	259	PH_hs_0025406	1	1643.11	3513.54	1.0965	NA	NA	NA	NA	10864010	NA	NA	NA
2688	1	112	24	PH_hs_0013758	1	141.594	302.761	1.09641	268700	79984	FLJ21736	esterase 31	38455414	NM_024922.3	GO:0004759|GO:0016787|	16q22.1
31712	1	16	284	PH_hs_0030027	1	847.737	1812.39	1.09621	515157	3726	JUNB	jun B proto-oncogene	50482506	NM_002229.2	GO:0000785|GO:0003700|GO:0003702|GO:0003713|GO:0003714|GO:0005634|GO:0006357|	19p13.2
2140	1	12	20	PH_hs_0011499	1	1123.94	2399.62	1.09424	194684	8927	BSN	bassoon (presynaptic cytomatrix protein)	3982597	NM_003458.1	GO:0005200|GO:0005634|GO:0005856|GO:0007268|GO:0019717|GO:0045202|GO:0046872|	3p21.31
30639	1	63	274	PH_hs_0005551	1	90.8955	193.972	1.09356	99488	130355	LOC130355	hypothetical protein LOC130355	50505556	XM_496588.1	NA	2q14.2
11608	1	72	104	PH_hs_0026073	1	589.623	1258.03	1.0933	446146	22900	CARD8	caspase recruitment domain family, member 8	4589553	NM_014959.1	GO:0005515|GO:0005634|GO:0042981|	19q13.32
10	1	10	1	PH_hs_0026012	1	137.986	294.265	1.0926	444947	10221	TRIB1	tribbles homolog 1 (Drosophila)	40788016	NM_025195.2	GO:0004672|GO:0005524|GO:0005737|GO:0006468|GO:0008283|	8q24.13
9755	1	11	88	PH_hs_0038630	1	111.812	238.344	1.09197	377484	573	BAG1	BCL2-associated athanogene	19116335	BM799512	GO:0005057|GO:0006457|GO:0005737|GO:0007166|GO:0006916|GO:0006915|GO:0006464|GO:0051082|	9p12
25820	1	60	231	PH_hs_0011552	1	9620.17	20498.2	1.09136	195464	2316	FLNA	filamin A, alpha (actin binding protein 280)	4503744	NM_001456.1	GO:0003779|GO:0004871|GO:0004871|GO:0006928|GO:0007166|GO:0007399|GO:0015629|GO:0030036|GO:0043123|GO:0043123|GO:0051015|	Xq28
14564	1	4	131	PH_hs_0010870	1	4649.33	9897.22	1.09	184542	51646	YPEL5	yippee-like 5 (Drosophila)	10438339	NM_016061.1	NA	2p23.1
15532	1	76	139	PH_hs_0005820	1	85.0764	181.006	1.0892	126598	55076	FLJ10134	hypothetical protein FLJ10134	25955662	NM_018004.1	GO:0016021|	3q12.2
37474	1	66	335	PH_hs_0030160	1	565.522	1202.49	1.08836	NA	7001	PRDX2	peroxiredoxin 2	33188450	NM_005809.4	GO:0008379|GO:0005737|GO:0006979|GO:0016491|GO:0005489|	19p13.2
11813	1	53	106	PH_hs_0035533	1	266.533	566.526	1.08783	113426	57653	KIAA1529	KIAA1529	50949985	NM_020893.1	NA	9q22.33
30475	1	11	273	PH_hs_0035263	1	256.687	545.3	1.08704	535310	442225	LOC442225	similar to KRT8 protein	51465433	XM_498108.1	NA	6q12
38214	1	22	342	PH_hs_0025809	1	342.666	727.447	1.08604	440848	7450	VWF	von Willebrand factor	9257255	NM_000552.2	GO:0005515|GO:0005578|GO:0007155|GO:0008083|GO:0009611|GO:0030168|	12p13.3
9532	1	12	86	PH_hs_0028144	1	463.463	983.758	1.08585	298351	79058	ASPSCR1	alveolar soft part sarcoma chromosome region, candidate 1	34533666	NM_024083.2	GO:0000004|GO:0005554|GO:0008372|	17q25
4143	1	111	37	PH_hs_0030221	1	235.782	500.25	1.0852	NA	NA	NA	NA	19718754	NA	NA	NA
7395	1	3	67	PH_hs_0002305	1	97.1339	205.932	1.08412	NA	NA	NA	NA	19719006	NA	NA	NA
33880	1	56	303	PH_hs_0016784	1	169.493	358.748	1.08174	348395	1990	ELA1	elastase 1, pancreatic	11941404	NM_001971.3	GO:0004263|GO:0004295|GO:0005509|GO:0006508|GO:0008125|GO:0008233|GO:0016787|	12q13
33908	1	84	303	PH_hs_0002916	1	204.927	433.613	1.0813	NA	466	ATF1	activating transcription factor 1	38261963	NM_005171.2	GO:0003700|GO:0005515|GO:0005634|GO:0006355|	12q13
38151	1	71	341	PH_hs_0030824	1	84.6227	178.994	1.0808	76753	2022	ENG	endoglin (Osler-Rendu-Weber syndrome 1)	4557554	NM_000118.1	GO:0005515|GO:0005887|GO:0007155|GO:0008015|GO:0009887|	9q33-q34.1
24523	1	107	219	PH_hs_0012812	1	114.682	242.264	1.07894	192570	5965	RECQL	RecQ protein-like (DNA helicase Q1-like)	619862	NM_032941.1	GO:0003677|GO:0004003|GO:0005524|GO:0005634|GO:0006281|GO:0016787|	12p12
63	1	63	1	PH_hs_0003980	1	160.437	338.194	1.07584	63489	5777	PTPN6	protein tyrosine phosphatase, non-receptor type 6	34328902	NM_002831.3	GO:0004725|GO:0004725|GO:0005856|GO:0006470|GO:0006470|GO:0006915|GO:0007186|GO:0007242|GO:0008285|GO:0016020|GO:0016787|	12p13
8214	1	38	74	PH_hs_0010402	1	414.261	873.199	1.07577	NA	NA	NA	NA	4507842	NA	NA	NA
35777	1	49	320	PH_hs_0014159	1	18082.2	38101.6	1.07528	274411	51282	SCAND1	SCAN domain containing 1	27370819	NM_016558.2	GO:0000074|GO:0003700|GO:0003723|GO:0005634|GO:0006355|GO:0006917|GO:0030851|GO:0042127|GO:0042802|	20q11.1-q11.23
37980	1	12	340	PH_hs_0026963	1	182.011	382.858	1.07278	NA	NA	NA	NA	20536266	NA	NA	NA
13087	1	95	117	PH_hs_0019986	1	471.859	991.78	1.07166	NA	NA	NA	NA	13128997	NA	NA	NA
15300	1	68	137	PH_hs_0004982	1	2463.89	5177.33	1.07127	NA	1627	DBN1	drebrin 1	18426914	NM_004395.2	GO:0003779|GO:0003779|GO:0005522|GO:0005622|GO:0005737|GO:0007015|GO:0007399|GO:0015629|GO:0030425|GO:0042641|GO:0048168|GO:0050773|	5q35.3
35622	1	6	319	PH_hs_0035460	1	1862.07	3909.88	1.07022	76686	2876	GPX1	glutathione peroxidase 1	18527724	XM_497092.1	GO:0004602|GO:0004602|GO:0006979|GO:0016491|	3p21.3
32879	1	63	294	PH_hs_0025449	1	1860.07	3903.23	1.06931	435832	55020	FLJ20699	hypothetical protein FLJ20699	34535054	NM_017931.1	GO:0005488|	22q13
15628	1	60	140	PH_hs_0028907	1	136.974	287.333	1.06881	54277	9130	FAM50A	family with sequence similarity 50, member A	50493675	NM_004699.1	GO:0005634|	Xq28
22901	1	53	205	PH_hs_0022388	1	126.266	264.522	1.06693	NA	NA	NA	NA	23238212	NA	NA	NA
1063	1	55	10	PH_hs_0035459	1	83.6182	174.971	1.06523	75765	2920	CXCL2	chemokine (C-X-C motif) ligand 2	31566177	NM_002089.1	GO:0005615|GO:0005625|GO:0006935|GO:0006954|GO:0007186|GO:0008009|	4q21
23740	1	108	212	PH_hs_0026824	1	477.156	997.332	1.06361	439442	7145	TNS	tensin	17978513	NM_022648.2	GO:0003779|GO:0004725|GO:0005856|GO:0007242|	2q35-q36
12663	1	7	114	PH_hs_0025124	1	2130.27	4446.36	1.06159	420584	9842	PLEKHM1	pleckstrin homology domain containing, family M (with RUN domain) member 1	39962925	NM_014798.1	GO:0007242|	17q21.31
2199	1	71	20	PH_hs_0033037	1	3482.88	7268.54	1.06139	381300	221491	C6orf1	chromosome 6 open reading frame 1	50473724	NM_178508.2	NA	6p21.31
19239	1	87	172	PH_hs_0019059	1	10438.6	21778.9	1.061	400383	145567	TTC7B	tetratricopeptide repeat domain 7B	51493151	XM_085175.5	NA	14q32.12
7038	1	94	63	PH_hs_0011427	1	610.617	1273.85	1.06086	193736	55024	BANK1	B-cell scaffold protein with ankyrin repeats 1	21619549	NM_017935.2	NA	4q24
15958	1	54	143	PH_hs_0002911	1	173.966	362.668	1.05985	36794	23582	CCNDBP1	cyclin D-type binding-protein 1	50495659	NM_012142.2	NA	15q14-q15
33842	1	18	303	PH_hs_0023018	1	238.344	496.782	1.05956	203514	128637	C20orf140	chromosome 20 open reading frame 140	34366398	NM_144628.1	GO:0005096|GO:0016021|	20p13
2280	1	40	21	PH_hs_0013920	1	340.481	709.551	1.05933	270555	NA	NA	NA	16552406	AK056885	NA	NA
16838	1	38	151	PH_hs_0039320	1	713.482	1486.69	1.05916	433416	4831	NME2	non-metastatic cells 2, protein (NM23B) expressed in	12608187	BG114681	GO:0000166|GO:0000287|GO:0003700|GO:0004550|GO:0005524|GO:0005634|GO:0006183|GO:0006228|GO:0006241|GO:0006355|GO:0008285|GO:0009117|GO:0009142|GO:0016301|GO:0016740|GO:0045786|	17q21.3
12689	1	33	114	PH_hs_0032616	1	2008.13	4183.68	1.05892	308709	2923	GRP58	glucose regulated protein, 58kDa	22761553	NM_005313.3	GO:0003756|GO:0004197|GO:0004629|GO:0005489|GO:0005783|GO:0006118|GO:0006606|GO:0006621|GO:0007165|GO:0016853|	15q15
2556	1	92	23	PH_hs_0004396	1	5131.32	10687.5	1.05853	76205	1583	CYP11A1	cytochrome P450, family 11, subfamily A, polypeptide 1	16552300	NM_000781.1	GO:0004497|GO:0005489|GO:0005739|GO:0006118|GO:0006700|GO:0006702|GO:0008203|GO:0008386|GO:0016020|GO:0019825|	15q23-q24
6825	1	105	61	PH_hs_0030174	1	527.636	1098.79	1.0583	NA	8649	MAP2K1IP1	mitogen-activated protein kinase kinase 1 interacting protein 1	21614526	NM_021970.2	NA	4q23
33325	1	61	298	PH_hs_0001677	1	115.698	240.807	1.05751	NA	85025	C7orf35	chromosome 7 open reading frame 35	24475725	NM_032936.2	GO:0016021|	7q11.23
22468	1	68	201	PH_hs_0023310	1	346.687	721.51	1.05738	262886	3635	INPP5D	inositol polyphosphate-5-phosphatase, 145kDa	40254822	NM_005541.2	GO:0004437|GO:0004445|GO:0006796|GO:0007242|	2q36-q37
16593	1	17	149	PH_hs_0009874	1	127.279	264.522	1.05539	163155	441461	LOC441461	hypothetical gene supported by BC030123	13971496	XM_499157.1	NA	9q31.1
31165	1	29	279	PH_hs_0002952	1	1175.44	2441.91	1.05481	NA	NA	NA	NA	7705982	NA	NA	NA
9286	1	102	83	PH_hs_0015559	1	792.799	1646.24	1.05415	301711	387882	LOC387882	hypothetical protein	17105408	NM_207376.1	NA	12q23.3
8782	1	46	79	PH_hs_0002023	1	151.374	314.272	1.0539	23047	81533	CDA08	T-cell immunomodulatory protein	21361932	NM_030790.2	GO:0007160|GO:0008305|GO:0016021|	16q12.1
23610	1	90	211	PH_hs_0016776	1	122.209	253.671	1.05361	348350	115817	DHRS1	dehydrogenase/reductase (SDR family) member 1	34532854	NM_138452.1	GO:0008152|GO:0016491|	14q11.2
10050	1	82	90	PH_hs_0031698	1	122.209	253.671	1.05361	130054	339416	FLJ45235	FLJ45235 protein	34533966	NM_198493.1	GO:0005524|	1q25.1
28515	1	67	255	PH_hs_0009216	1	11312.3	23434.2	1.05072	153260	30011	SH3KBP1	SH3-domain kinase binding protein 1	7188748	NM_031892.1	GO:0005634|GO:0016020|	Xp22.1-p21.3
37417	1	9	335	PH_hs_0037877	1	103.774	214.877	1.05007	406191	1176	AP3S1	adaptor-related protein complex 3, sigma 1 subunit	34366892	BX647735	GO:0005215|GO:0005794|GO:0006810|GO:0006886|GO:0008286|GO:0030119|GO:0030125|GO:0030133|	5q22
7585	1	81	68	PH_hs_0023012	1	93.2309	192.966	1.04947	NA	112770	MGC31963	kidney predominant protein NCU-G1	24307870	NM_144580.1	NA	1q22
16205	1	77	145	PH_hs_0024284	1	353.27	730.917	1.04894	377360	123720	KIAA1971	similar to junction-mediating and regulatory protein p300 JMY	34533555	XM_058720.6	NA	15q25.2
342	1	6	4	PH_hs_0032195	1	2052.56	4246.57	1.04887	212581	400843	LOC400843	hypothetical LOC400843	51475220	XM_378976.2	NA	20q11.22
37954	1	98	339	PH_hs_0004740	1	1480.94	3062.93	1.04839	82890	1603	DAD1	defender against cell death 1	11982724	NM_001344.1	GO:0006915|GO:0016021|	14q11-q12
27749	1	85	248	PH_hs_0026711	1	153.951	318.294	1.04789	530864	283870	MGC21830	hypothetical protein MGC21830	18783405	NM_182563.2	NA	16p13.3
16206	1	78	145	PH_hs_0033358	1	117.729	243.269	1.04709	434959	84220	RANBP2L1	RAN binding protein 2-like 1	19718754	NM_005054.1	GO:0000004|GO:0005488|GO:0005643|GO:0008536|	2q13
12211	1	3	110	PH_hs_0032447	1	187.489	387.331	1.04676	278485	8387	OR1E1	olfactory receptor, family 1, subfamily E, member 1	11496274	NM_003553.1	GO:0004984|GO:0007186|GO:0007608|GO:0016021|	17p13.3
38605	1	77	345	PH_hs_0010160	1	310.25	640.873	1.04661	NA	NA	NA	NA	4505150	NA	NA	NA
33105	1	65	296	PH_hs_0024860	1	220.805	455.977	1.04619	NA	51451	LCMT1	leucine carboxyl methyltransferase 1	46852168	NM_016015.3	GO:0006464|GO:0008168|GO:0008757|GO:0003880|GO:0016740|	16p12.3-16p12.1
13123	1	19	118	PH_hs_0006132	1	5670.99	11708.7	1.04591	111903	2217	FCGRT	Fc fragment of IgG, receptor, transporter, alpha	22760368	NM_004107.3	GO:0004872|GO:0007565|GO:0016021|GO:0019864|GO:0019882|GO:0030106|GO:0042612|	19q13.3
2597	1	21	24	PH_hs_0035446	1	191.961	396.276	1.04569	71573	55681	FLJ10074	hypothetical protein FLJ10074	7243100	NM_017988.4	GO:0004672|GO:0004674|GO:0005524|GO:0006468|	12q23.1
27270	1	54	244	PH_hs_0019647	1	107.079	220.805	1.04409	417050	8900	CCNA1	cyclin A1	50497686	NM_003914.2	GO:0000079|GO:0000910|GO:0005634|GO:0005829|GO:0007067|GO:0007126|GO:0007141|GO:0007283|	13q12.3-q13
6460	1	76	58	PH_hs_0010560	1	174.971	360.205	1.0417	528187	440928	LOC440928	hypothetical gene supported by AK096649	51460927	XM_498917.1	NA	2q33.1
1938	1	34	18	PH_hs_0004214	1	724.98	1489.16	1.03849	NA	2769	GNA15	guanine nucleotide binding protein (G protein), alpha 15 (Gq class)	4504038	NM_002068.1	GO:0005834|GO:0005886|GO:0006471|GO:0007165|GO:0007207|GO:0007186|GO:0007202|GO:0007204|GO:0003924|GO:0004871|GO:0005525|	19p13.3
10955	1	91	98	PH_hs_0027553	1	235.33	483.363	1.03843	5737	9917	FAM20B	family with sequence similarity 20, member B	3413911	NM_014864.2	NA	1p36.13-q41
10269	1	77	92	PH_hs_0007686	1	93.6696	191.961	1.03516	444957	51761	ATP8A2	ATPase, aminophospholipid transporter-like, Class I, type 8A, member 2	9368823	NM_016529.3	GO:0000287|GO:0004012|GO:0005524|GO:0006812|GO:0015662|GO:0016021|GO:0016787|GO:0016820|GO:0016887|	13q12-13
4997	1	69	45	PH_hs_0000267	1	143.178	293.259	1.03436	2007	356	TNFSF6	tumor necrosis factor (ligand) superfamily, member 6	4557328	NM_000639.1	GO:0043123|GO:0005164|GO:0005576|GO:0005887|GO:0006915|GO:0006917|GO:0006955|GO:0007165|GO:0007267|	1q23
23715	1	83	212	PH_hs_0000333	1	2301.04	4710.71	1.03366	2488	3937	LCP2	lymphocyte cytosolic protein 2 (SH2 domain containing leukocyte protein of 76kDa)	47078282	NM_005565.3	GO:0005515|GO:0006955|GO:0007169|GO:0007242|	5q33.1-qter
6898	1	66	62	PH_hs_0016573	1	30822.3	63072.8	1.03304	337774	9181	ARHGEF2	rho/rac guanine nucleotide exchange factor (GEF) 2	18089026	NM_004723.2	GO:0000902|GO:0005089|GO:0005874|GO:0006886|GO:0007015|GO:0007026|GO:0007166|GO:0007242|GO:0008017|GO:0008270|GO:0017048|GO:0019992|GO:0030676|GO:0035023|GO:0042127|GO:0048365|	1q21-q22
35175	1	7	315	PH_hs_0028374	1	164.015	335.506	1.03251	NA	NA	NA	NA	30089965	NA	NA	NA
10908	1	44	98	PH_hs_0024336	1	5963.78	12188.1	1.03117	381167	1992	SERPINB1	serine (or cysteine) proteinase inhibitor, clade B (ovalbumin), member 1	50507412	NM_030666.2	GO:0004867|GO:0005737|	6p25
25848	1	88	231	PH_hs_0006118	1	1107.63	2261.97	1.03011	111518	54538	ROBO4	roundabout homolog 4, magic roundabout (Drosophila)	18676673	NM_019055.4	GO:0001525|GO:0004872|	11q24.2
16673	1	97	149	PH_hs_0007120	1	842.992	1720.93	1.0296	NA	NA	NA	NA	30181232	NA	NA	NA
18372	1	4	165	PH_hs_0013452	1	432.608	882.768	1.02897	255369	NA	NA	NA	7022192	AK001127	NA	NA
8089	1	25	73	PH_hs_0001121	1	188.494	384.318	1.02778	11899	3156	HMGCR	3-hydroxy-3-methylglutaryl-Coenzyme A reductase	4557642	NM_000859.1	GO:0004420|GO:0005624|GO:0005777|GO:0005789|GO:0006629|GO:0006695|GO:0008354|GO:0008406|GO:0009058|GO:0016021|GO:0016491|	5q13.3-q14
26688	1	32	239	PH_hs_0004599	1	205.932	419.738	1.02732	NA	4350	MPG	N-methylpurine-DNA glycosylase	4505232	NM_002434.1	GO:0006307|GO:0016787|GO:0003684|GO:0003905|GO:0005654|GO:0006284|	16p13.3
9010	1	50	81	PH_hs_0023499	1	794.806	1619.99	1.02731	287749	6309	SC5DL	sterol-C5-desaturase (ERG3 delta-5-desaturase homolog, fungal)-like	4106788	NM_006918.2	GO:0000248|GO:0005783|GO:0006629|GO:0008152|GO:0016021|GO:0016126|GO:0016491|GO:0050046|	11q23.3
38096	1	16	341	PH_hs_0001569	1	117.729	239.802	1.02638	NA	55761	TTC17	tetratricopeptide repeat domain 17	41055004	NM_018259.3	GO:0005488|	11p12-p11.2
36067	1	3	323	PH_hs_0001352	1	103.344	210.404	1.02571	14155	23308	ICOSL	inducible T-cell co-stimulator ligand	46255054	NM_015259.3	GO:0005102|GO:0006955|GO:0006972|GO:0007165|GO:0016021|GO:0042104|GO:0042110|GO:0042113|	21q22.3
24542	1	14	220	PH_hs_0022629	1	483.363	983.758	1.0252	NA	80342	T3JAM	TRAF3-interacting Jun N-terminal kinase (JNK)-activating modulator	13435126	NM_025228.1	GO:0016021|	1q32.3-q41
24214	1	22	217	PH_hs_0020410	1	234.325	475.877	1.02208	435347	NA	NA	NA	27694424	BC043400	NA	NA
37922	1	66	339	PH_hs_0026927	1	1166.22	2368.34	1.02203	514575	9625	AATK	apoptosis-associated tyrosine kinase	20521114	AB014541	GO:0004674|GO:0004713|GO:0005524|GO:0006468|GO:0016740|	17q25.3
19495	1	7	175	PH_hs_0012597	1	373.268	757.844	1.02169	NA	NA	NA	NA	10743539	NA	NA	NA
9491	1	83	85	PH_hs_0014687	1	141.594	287.333	1.02096	NA	81855	SFXN3	sideroflexin 3	49472836	NM_030971.3	GO:0006812|GO:0008324|GO:0016020|	10q24.32
34960	1	16	313	PH_hs_0030936	1	110.797	224.827	1.02089	6614	133619	LOC133619	hypothetical protein MGC12103	30268286	NM_130809.2	NA	5q23.2
12568	1	24	113	PH_hs_0027744	1	755.837	1533.6	1.02077	99936	3858	KRT10	keratin 10 (epidermolytic hyperkeratosis; keratosis palmaris et plantaris)	40354191	NM_000421.2	GO:0005198|GO:0005198|GO:0005882|GO:0005882|GO:0005882|GO:0008544|GO:0030280|	17q21
33226	1	74	297	PH_hs_0021943	1	197.992	401.298	1.01923	446392	6990	TCTE1L	t-complex-associated-testis-expressed 1-like	12803022	NM_006520.1	GO:0000004|GO:0005554|GO:0008372|	Xp21
2258	1	18	21	PH_hs_0016000	1	328.244	665.105	1.01881	127811	56999	ADAMTS9	a disintegrin-like and metalloprotease (reprolysin type) with thrombospondin type 1 motif, 9	33624895	NM_182920.1	GO:0004222|GO:0005578|GO:0006516|GO:0007275|GO:0008270|GO:0016787|	3p14.3-p14.2
36247	1	71	324	PH_hs_0025627	1	380.849	771.64	1.01871	521087	56996	SLC12A9	solute carrier family 12 (potassium/chloride transporters), member 9	10440445	NM_020246.2	GO:0005279|GO:0005515|GO:0006810|GO:0006865|GO:0015377|GO:0016021|GO:0016021|	7q22
3149	1	13	29	PH_hs_0040679	1	137.986	279.394	1.01778	535175	441233	LOC441233	hypothetical gene supported by AK128010	51466192	XM_496878.1	NA	7p11.1
11418	1	106	102	PH_hs_0006029	1	187.489	379.068	1.01565	510225	9252	RPS6KA5	ribosomal protein S6 kinase, 90kDa, polypeptide 5	32528294	NM_004755.2	GO:0003824|GO:0004674|GO:0004674|GO:0004713|GO:0005524|GO:0005524|GO:0005634|GO:0005634|GO:0006355|GO:0006468|GO:0006508|GO:0006950|GO:0007173|GO:0007243|GO:0008237|GO:0008270|GO:0009605|GO:0016572|GO:0016740|GO:0042221|	14q31-q32.1
16015	1	111	143	PH_hs_0024545	1	152.944	309.019	1.01469	391464	4363	ABCC1	ATP-binding cassette, sub-family C (CFTR/MRP), member 1	9955961	NM_004996.2	GO:0000166|GO:0004672|GO:0005524|GO:0005524|GO:0005624|GO:0005887|GO:0006468|GO:0006810|GO:0006810|GO:0016021|GO:0016887|GO:0042493|GO:0042626|GO:0042626|	16p13.1
18472	1	104	165	PH_hs_0024696	1	235.782	475.877	1.01314	407202	160622	GRASP	GRP1 (general receptor for phosphoinositides 1)-associated scaffold protein	31565508	NM_181711.1	GO:0004872|GO:0005515|	12q13.13
9555	1	35	86	PH_hs_0032634	1	751.363	1516.37	1.01304	313841	79895	ATP8B4	ATPase, Class I, type 8B, member 4	18916717	NM_024837.2	GO:0000287|GO:0004012|GO:0005524|GO:0006812|GO:0016021|GO:0016787|GO:0016887|	15q21.2
38378	1	74	343	PH_hs_0004579	1	419.738	846.733	1.01242	444310	9308	CD83	CD83 antigen (activated B lymphocytes, immunoglobulin superfamily)	24475618	NM_004233.2	GO:0005887|GO:0006952|GO:0006959|GO:0007165|	6p23
2647	1	71	24	PH_hs_0022104	1	416.269	839.711	1.01238	NA	29952	DPP7	dipeptidylpeptidase 7	7019510	NM_013379.1	GO:0004252|GO:0005764|GO:0006508|GO:0016787|GO:0004177|	9q34.3
3913	1	105	35	PH_hs_0027715	1	9981.27	20125.8	1.01175	NA	NA	NA	NA	11184225	NA	NA	NA
8315	1	27	75	PH_hs_0018971	1	22645.9	45620	1.01042	396783	9368	SLC9A3R1	solute carrier family 9 (sodium/hydrogen exchanger), isoform 3 regulator 1	34367462	NM_004252.1	GO:0005515|GO:0006461|GO:0015629|GO:0016055|	17q25.1
25781	1	21	231	PH_hs_0028699	1	90.8955	183.016	1.00969	NA	NA	NA	NA	4504006	NA	NA	NA
5854	1	30	53	PH_hs_0026909	1	276.933	557.486	1.0094	82042	9962	SLC23A2	solute carrier family 23 (nucleobase transporters), member 2	44680147	NM_005116.5	GO:0006810|GO:0005215|GO:0016021|GO:0015293|GO:0006814|	20p13
12692	1	36	114	PH_hs_0002172	1	190.955	384.318	1.00906	24678	81537	SGPP1	sphingosine-1-phosphate phosphatase 1	47124961	NM_030791.2	GO:0016021|GO:0016787|	14q23.2
20889	1	57	187	PH_hs_0006340	1	7665.36	15427.2	1.00905	115907	8527	DGKD	diacylglycerol kinase, delta 130kDa	25777597	NM_003648.2	GO:0004143|GO:0004143|GO:0005515|GO:0005737|GO:0006955|GO:0007173|GO:0007205|GO:0007205|GO:0007242|GO:0007275|GO:0016049|GO:0019932|GO:0019992|GO:0046339|GO:0051260|	2q37.1
29214	1	94	261	PH_hs_0023109	1	727.447	1462.45	1.00747	NA	9554	SEC22L1	SEC22 vesicle trafficking protein-like 1 (S. cerevisiae)	34335289	NM_004892.3	GO:0016192|GO:0016021|GO:0006888|GO:0015031|GO:0005789|GO:0005794|	1q21.2-q21.3
9991	1	23	90	PH_hs_0010058	1	812.865	1632.88	1.00633	167641	56927	GPR108	G protein-coupled receptor 108	50474414	XM_290854.3	GO:0016021|	19p13.3
33903	1	79	303	PH_hs_0005195	1	2971.11	5965.73	1.0057	95140	9754	STARD8	START domain containing 8	51476536	NM_014725.2	GO:0005096|	Xq13.1
19940	1	4	179	PH_hs_0004485	1	231.309	464.373	1.00546	77741	3827	KNG1	kininogen 1	38455404	NM_000893.2	GO:0004869|GO:0005102|GO:0005515|GO:0005576|GO:0006939|GO:0006954|GO:0007162|GO:0007596|GO:0008201|GO:0008217|GO:0008270|GO:0030146|GO:0030147|GO:0030195|GO:0043065|	3q27
8748	1	12	79	PH_hs_0023902	1	117.729	236.335	1.00537	346743	4836	NMT1	N-myristoyltransferase 1	39725674	NM_021079.3	GO:0004379|GO:0006499|GO:0008415|GO:0009249|GO:0016740|	17q21.31
28320	1	96	253	PH_hs_0025010	1	210.855	423.207	1.00511	NA	53918	PELO	pelota homolog (Drosophila)	31880782	NM_015946.4	GO:0005634|GO:0006412|	5q11.2
7037	1	93	63	PH_hs_0037879	1	3670.97	7360.05	1.00355	448070	441338	LOC441338	similar to Activated RNA polymerase II transcriptional coactivator p15 (Positive cofactor 4) (PC4) (p14)	19120676	BM803853	NA	8p23.1
11578	1	42	104	PH_hs_0000495	1	267.539	536.354	1.00344	4876	9990	SLC12A6	solute carrier family 12 (potassium/chloride transporters), member 6	30704980	NM_005135.1	GO:0000074|GO:0005215|GO:0005279|GO:0006811|GO:0006813|GO:0006814|GO:0006821|GO:0006865|GO:0006873|GO:0006884|GO:0008217|GO:0015293|GO:0015379|GO:0016021|	15q13-q15
28663	1	103	256	PH_hs_0031360	1	2018.15	4045.71	1.00336	80919	6856	SYPL	synaptophysin-like protein	34535604	NM_006754.2	GO:0006810|GO:0005887|GO:0005215|GO:0008021|GO:0007268|	7q22.3
26857	1	89	240	PH_hs_0023321	1	8849.33	17739.2	1.0033	NA	51371	C13orf12	chromosome 13 open reading frame 12	21361533	NM_015932.2	NA	13q12.3
17813	1	5	160	PH_hs_0028801	1	1039.22	2082.56	1.00285	21753	11152	WDR45	WD repeat domain 45	23242326	NM_007075.2	NA	Xp11.23
24092	1	12	216	PH_hs_0027478	1	1127.41	2257.96	1.002	446414	961	CD47	CD47 antigen (Rh-related antigen, integrin-associated signal transducer)	38683837	NM_198793.1	GO:0005515|GO:0005887|GO:0007160|GO:0007229|	3q13.1-q13.2
33427	1	51	299	PH_hs_0010849	1	459.9	920.869	1.00168	NA	55969	C20orf24	chromosome 20 open reading frame 24	41327692	NM_018840.2	NA	20q11.23
5232	1	80	47	PH_hs_0002277	1	235.33	470.855	1.0006	25892	285958	LOC285958	hypothetical protein LOC285958	21755604	AK096179	NA	7p13
5206	1	54	47	PH_hs_0031071	1	128.293	256.687	1.00057	22785	2564	GABRE	gamma-aminobutyric acid (GABA) A receptor, epsilon	2735330	NM_004961.3	GO:0004890|GO:0004890|GO:0005216|GO:0005230|GO:0005887|GO:0006811|GO:0007214|GO:0007268|GO:0016021|GO:0030594|GO:0045211|	Xq28
36968	1	8	331	PH_hs_0016043	1	7795.18	15588.3	0.999814	321046	79575	ABHD8	abhydrolase domain containing 8	10433065	NM_024527.3	GO:0006725|GO:0016787|	19p13.11
6838	1	6	62	PH_hs_0026552	1	1340.42	2679.34	0.999193	532590	28511	NKIRAS2	NFKB inhibitor interacting Ras-like 2	39795232	NM_017595.4	GO:0003924|GO:0005525|GO:0007249|GO:0007264|GO:0008372|	17q21.2
8124	1	60	73	PH_hs_0022299	1	292.811	585.15	0.998838	112707	81550	TDRD3	tudor domain containing 3	31873931	NM_030794.1	GO:0003676|	13q21.2
35305	1	25	316	PH_hs_0024313	1	112.529	224.827	0.998513	380188	246181	AFAR3	aflatoxin B1 aldehyde reductase 3	41152111	NM_201252.1	GO:0005794|GO:0016491|	1p35-p36.1|1p35.1-p36.23
29400	1	56	263	PH_hs_0028994	1	243.269	485.827	0.997888	NA	5111	PCNA	proliferating cell nuclear antigen	33239449	NM_002592.2	GO:0000074|GO:0003677|GO:0005634|GO:0005660|GO:0006260|GO:0006275|GO:0006281|GO:0008283|GO:0030337|	20pter-p12
9945	1	89	89	PH_hs_0026670	1	137.986	275.478	0.997419	NA	NA	NA	NA	34147644	NA	NA	NA
34365	1	93	307	PH_hs_0017213	1	1588.31	3169.34	0.996692	355398	126133	MGC10204	hypothetical protein MGC10204	34189792	NM_153329.2	GO:0008152|GO:0016491|	19q13.33
8559	1	47	77	PH_hs_0018454	1	172.511	344.225	0.996666	NA	NA	NA	NA	34304338	NA	NA	NA
30528	1	64	273	PH_hs_0005183	1	297.283	593.181	0.996638	94790	9755	ProSAPiP2	ProSAPiP2 protein	3882270	NM_014726.1	NA	17q21.32
25521	1	97	228	PH_hs_0032093	1	101.469	202.465	0.996629	193143	23007	PLCL3	phospholipase C-like 3	5689474	XM_042635.6	GO:0004435|GO:0005509|GO:0006629|GO:0007242|	3q25.31
22252	1	76	199	PH_hs_0002496	1	2163.47	4313.6	0.99554	28564	64420	SUSD1	sushi domain containing 1	48093064	NM_022486.3	GO:0005509|	9q31.3-q33.1
17023	1	111	152	PH_hs_0004638	1	1116.38	2225.85	0.995529	80645	3659	IRF1	interferon regulatory factor 1	33872227	NM_002198.1	GO:0003700|GO:0005634|GO:0006355|GO:0006366|GO:0006955|GO:0045786|	5q31.1
12119	1	23	109	PH_hs_0003589	1	322.766	643.11	0.994575	NA	NA	NA	NA	26051244	NA	NA	NA
20087	1	39	180	PH_hs_0003551	1	207.942	414.261	0.994356	NA	55105	GPATC2	G patch domain containing 2	8922312	NM_018040.1	GO:0003676|GO:0005622|	1q41
33006	1	78	295	PH_hs_0027159	1	1259.5	2508.32	0.993871	NA	4207	MEF2B	MADS box transcription enhancer factor 2, polypeptide B (myocyte enhancer factor 2B)	5174542	NM_005919.1	GO:0003700|GO:0003713|GO:0005634|GO:0006355|GO:0006366|GO:0007517|	19p12
17110	1	86	153	PH_hs_0009256	1	9879.38	19669.5	0.993466	153863	4091	SMAD6	SMAD, mothers against DPP homolog 6 (Drosophila)	19923322	NM_005585.2	GO:0004871|GO:0005076|GO:0005515|GO:0005622|GO:0006355|GO:0030617|	15q21-q22
11690	1	42	105	PH_hs_0004665	1	2557.9	5091.42	0.993108	NA	23175	LPIN1	lipin 1	22027647	NM_145693.1	GO:0005554|GO:0005634|GO:0045444|	2p25.1
35720	1	104	319	PH_hs_0030992	1	27224.5	54143.3	0.991877	11465	9446	GSTO1	glutathione S-transferase omega 1	20406176	NM_004832.1	GO:0004364|GO:0005737|GO:0008152|GO:0016656|GO:0016740|	10q25.1
14049	1	49	126	PH_hs_0012825	1	2125.06	4225.59	0.991649	235782	28231	SLCO4A1	solute carrier organic anion transporter family, member 4A1	39777593	NM_016354.3	GO:0005215|GO:0006811|GO:0016021|	20q13.33
1313	1	81	12	PH_hs_0003890	1	706.541	1404.84	0.991559	NA	84279	C2orf7	chromosome 2 open reading frame 7	14150089	NM_032319.1	GO:0005576|GO:0006508|GO:0008233|	2p13.2
17786	1	90	159	PH_hs_0011673	1	145.767	289.793	0.991359	197955	26031	OSBPL3	oxysterol binding protein-like 3	21735585	NM_015550.2	GO:0003676|GO:0006869|GO:0008202|	7p15
6480	1	96	58	PH_hs_0028432	1	272.461	541.604	0.991189	436439	11344	PTK9L	PTK9L protein tyrosine kinase 9-like (A6-related protein)	40068460	NM_007284.3	GO:0003779|GO:0003779|GO:0005524|GO:0005622|	3p21.1
35074	1	18	314	PH_hs_0020077	1	1047.85	2079.69	0.988931	433036	59307	SIGIRR	single Ig IL-1R-related molecule	21752294	NM_021805.1	GO:0004888|GO:0016021|	11p15.5
25947	1	75	232	PH_hs_0024407	1	274.472	544.068	0.987127	386952	1540	CYLD	cylindromatosis (turban tumor syndrome)	14133220	NM_015247.1	GO:0004197|GO:0004221|GO:0005856|GO:0006511|GO:0006512|GO:0016787|GO:0045786|	16q12-q13|16q12.1
12322	1	2	111	PH_hs_0013451	1	107.926	213.871	0.986703	531773	NA	NA	NA	16553894	AK057914	NA	NA
3714	1	18	34	PH_hs_0015254	1	1367.96	2708.91	0.985688	293658	256586	MGC35274	hypothetical protein MGC35274	23273196	NM_153374.1	GO:0016998|	15q21.2
3659	1	75	33	PH_hs_0027385	1	112.529	222.816	0.985554	NA	NA	NA	NA	21752458	NA	NA	NA
34787	1	67	311	PH_hs_0000951	1	163.009	322.766	0.985536	9028	10014	HDAC5	histone deacetylase 5	21237798	NM_139205.1	GO:0000074|GO:0000118|GO:0004407|GO:0005634|GO:0005634|GO:0005737|GO:0006342|GO:0006355|GO:0006355|GO:0006954|GO:0008134|GO:0016566|GO:0016568|GO:0016568|GO:0016787|GO:0030183|GO:0045843|	17q21
15108	1	100	135	PH_hs_0022066	1	102.333	202.465	0.984403	26570	54929	FLJ20422	hypothetical protein FLJ20422	21756584	NM_017814.1	NA	19p13.11
35984	1	32	322	PH_hs_0022949	1	172.511	341.21	0.983971	NA	10682	EBP	emopamil binding protein (sterol isomerase)	5729809	NM_006579.1	GO:0001501|GO:0004769|GO:0004888|GO:0005783|GO:0005887|GO:0006695|GO:0015238|GO:0047750|GO:0016853|	Xp11.23-p11.22
35621	1	5	319	PH_hs_0004544	1	2565.43	5069.47	0.982632	NA	NA	NA	NA	5803073	NA	NA	NA
20472	1	88	183	PH_hs_0008187	1	694.685	1372.74	0.982626	513557	1486	CTBS	chitobiase, di-N-acetyl-	34190109	NM_004388.1	GO:0005764|GO:0005975|GO:0008152|GO:0016798|	1p22
37454	1	46	335	PH_hs_0001117	1	4089.06	8077.94	0.982219	11806	1717	DHCR7	7-dehydrocholesterol reductase	33875155	NM_001360.1	GO:0005640|GO:0005783|GO:0006695|GO:0016021|GO:0016491|GO:0047598|	11q13.2-q13.5
34913	1	81	312	PH_hs_0023359	1	1312.27	2592.22	0.982121	272210	55729	ATF7IP	activating transcription factor 7 interacting protein	38261961	NM_018179.3	GO:0005515|GO:0005634|GO:0006306|GO:0045892|GO:0045893|GO:0045898|	12p13.1
11674	1	26	105	PH_hs_0005631	1	563.513	1111.29	0.979717	NA	80723	TMEM22	transmembrane protein 22	13376859	NM_025246.1	GO:0016020|	3q22.3
5004	1	76	45	PH_hs_0022601	1	206.937	408.007	0.979402	145599	4289	MKLN1	muskelin 1, intracellular mediator containing kelch motifs	46094063	NM_013255.3	NA	7q32
1787	1	107	16	PH_hs_0033156	1	136.974	270	0.979053	406339	80232	WDR26	WD repeat domain 26	39794195	NM_025160.4	NA	1q42.12
16327	1	87	146	PH_hs_0032903	1	3288.55	6479.7	0.978475	369026	754	PTTG1IP	pituitary tumor-transforming 1 interacting protein	21754873	NM_004339.2	GO:0005554|GO:0005634|GO:0005737|GO:0006606|GO:0007275|GO:0016021|	21q22.3
23682	1	50	212	PH_hs_0004697	1	327.793	645.662	0.977995	82128	7162	TPBG	trophoblast glycoprotein	34222307	NM_006670.3	GO:0005578|GO:0005887|GO:0006928|GO:0007155|	6q14-q15
4550	1	70	41	PH_hs_0005443	1	9564.26	18824.1	0.976853	98564	283234	FLJ37970	hypothetical protein FLJ37970	40795670	NM_032251.3	GO:0003700|GO:0006355|	11q12.3
34700	1	92	310	PH_hs_0024720	1	132.929	261.61	0.976769	408063	3632	INPP5A	inositol polyphosphate-5-phosphatase, 40kDa	38327536	NM_005539.2	GO:0004437|GO:0004445|GO:0007154|GO:0016020|GO:0016787|	10q26.3
7731	1	3	70	PH_hs_0024103	1	138.996	273.467	0.976317	369385	79947	DHDDS	dehydrodolichyl diphosphate synthase	34367669	NM_024887.2	GO:0008152|GO:0016740|	1p36.11
8245	1	69	74	PH_hs_0010418	1	192.966	379.068	0.974107	173864	23031	MAST3	microtubule associated serine/threonine kinase 3	51475013	XM_038150.4	GO:0004674|GO:0005515|GO:0005524|GO:0006468|GO:0016740|	19p13.11
36110	1	46	323	PH_hs_0033125	1	1062.99	2086.97	0.973276	403914	7408	VASP	vasodilator-stimulated phosphoprotein	45710077	NM_003370.2	GO:0003779|GO:0006928|GO:0015629|	19q13.2-q13.3
26871	1	103	240	PH_hs_0021871	1	93.2309	183.016	0.973093	NA	114327	EFHC1	EF-hand domain (C-terminal) containing 1	8922435	NM_018100.1	GO:0005509|GO:0007517|	6p12.3
12956	1	76	116	PH_hs_0000211	1	257.692	505.727	0.972713	1570	3269	HRH1	histamine receptor H1	13435403	NM_000861.2	GO:0001584|GO:0004969|GO:0005887|GO:0006954|GO:0007200|	3p25
23560	1	40	211	PH_hs_0010164	1	1339.42	2626.8	0.971698	170222	6548	SLC9A1	solute carrier family 9 (sodium/hydrogen exchanger), isoform 1 (antiporter, Na+/H+, amiloride sensitive)	27777631	NM_003047.2	GO:0006810|GO:0006814|GO:0006885|GO:0015297|GO:0015299|GO:0015385|GO:0016021|	1p36.1-p35
12357	1	37	111	PH_hs_0024582	1	100.459	196.987	0.971497	NA	NA	NA	NA	31874470	NA	NA	NA
20532	1	36	184	PH_hs_0004621	1	20303.2	39808.1	0.971355	80206	2539	G6PD	glucose-6-phosphate dehydrogenase	21614519	NM_000402.2	GO:0004345|GO:0005975|GO:0006006|GO:0006010|GO:0006098|GO:0008372|GO:0016491|	Xq28
25312	1	112	226	PH_hs_0022135	1	2804.19	5495.19	0.970583	47517	6253	RTN2	reticulon 2	46255010	NM_206900.1	GO:0004871|GO:0005783|GO:0007165|GO:0030176|	19q13.32
19510	1	22	175	PH_hs_0019487	1	368.244	721.51	0.970355	408883	6324	SCN1B	sodium channel, voltage-gated, type I, beta	45501064	NM_001037.3	GO:0005216|GO:0005248|GO:0005624|GO:0006811|GO:0006814|GO:0007268|GO:0016021|	19q13.1
912	1	16	9	PH_hs_0005065	1	1538.81	3014.22	0.969974	90911	9121	SLC16A5	solute carrier family 16 (monocarboxylic acid transporters), member 5	21751126	NM_004695.2	GO:0005215|GO:0005624|GO:0005887|GO:0006810|GO:0015293|GO:0015355|GO:0015711|GO:0015718|	17q25.1
6779	1	59	61	PH_hs_0035361	1	338.194	661.864	0.968685	14839	5436	POLR2G	polymerase (RNA) II (DNA directed) polypeptide G	19369499	NM_002696.1	GO:0016740|GO:0006350|GO:0005634|GO:0003899|GO:0003723|	11q13.1
431	1	95	4	PH_hs_0003648	1	379.845	743.335	0.968603	337251	89845	ABCC10	ATP-binding cassette, sub-family C (CFTR/MRP), member 10	25914748	NM_033450.2	GO:0000166|GO:0005524|GO:0006810|GO:0016021|GO:0016887|GO:0042626|	6p21.1
5326	1	62	48	PH_hs_0016811	1	8092.39	15835.3	0.968503	NA	84875	PARP10	poly (ADP-ribose) polymerase family, member 10	14249457	NM_032789.1	NA	8q24.3
38793	1	41	347	PH_hs_0004383	1	2615.41	5115.67	0.967883	NA	NA	NA	NA	34147631	NA	NA	NA
3057	1	33	28	PH_hs_0029774	1	553.656	1080.74	0.964954	5881	8178	ELL	elongation factor RNA polymerase II	47078265	NM_006532.2	GO:0005634|GO:0008159|GO:0006368|GO:0006355|	19p13.1
38840	1	88	347	PH_hs_0020427	1	15379.2	30019.2	0.964902	435694	285812	LOC285812	hypothetical protein LOC285812	21732402	AL831898	NA	6p23
36315	1	27	325	PH_hs_0005134	1	488.84	953.977	0.964591	93213	578	BAK1	BCL2-antagonist/killer 1	50949706	NM_001188.2	GO:0006917|GO:0008637|GO:0016021|GO:0042981|	6p21.3
7628	1	12	69	PH_hs_0009334	1	1354.94	2644.03	0.964509	155048	4059	LU	Lutheran blood group (Auberger b antigen included)	30046574	NM_005581.2	GO:0004888|GO:0005887|GO:0007155|GO:0007165|GO:0016021|	19q13.2
6617	1	9	60	PH_hs_0023399	1	80.697	157.417	0.964002	278005	7006	TEC	tec protein tyrosine kinase	4507428	NM_003215.1	GO:0004715|GO:0005524|GO:0006468|GO:0007243|GO:0016740|	4p12
14551	1	103	130	PH_hs_0036063	1	401.572	783.139	0.963611	458341	64925	FLJ12800	hypothetical protein FLJ12800	10435693	NM_022903.2	NA	3p21.31
35017	1	73	313	PH_hs_0025956	1	2559.85	4990.43	0.963104	444324	5788	PTPRC	protein tyrosine phosphatase, receptor type, C	18641346	NM_002838.2	GO:0004872|GO:0005001|GO:0005887|GO:0006470|GO:0007166|GO:0016787|	1q31-q32
9568	1	48	86	PH_hs_0009027	1	7385.84	14390.6	0.962294	149957	6195	RPS6KA1	ribosomal protein S6 kinase, 90kDa, polypeptide 1	20149546	NM_001006665.1	GO:0004674|GO:0004674|GO:0004713|GO:0005524|GO:0006468|GO:0007165|GO:0016740|	1p
69	1	69	1	PH_hs_0014799	1	435.621	848.74	0.962248	NA	51009	DERL2	Der1-like domain family, member 2	31455613	NM_016041.2	GO:0005783|GO:0016021|	-
23943	1	87	214	PH_hs_0038830	1	318.294	620.11	0.962164	445652	29896	TRA2A	transformer-2 alpha	46362575	BC069011	GO:0008248|GO:0000398|GO:0005634|GO:0003723|	7p15.3
15421	1	77	138	PH_hs_0001155	1	309.8	601.212	0.956537	12271	26233	FBXL6	F-box and leucine-rich repeat protein 6	33341773	NM_012162.1	GO:0006512|	8q24.3
33439	1	63	299	PH_hs_0004541	1	1863.34	3615.4	0.956263	78769	7064	THOP1	thimet oligopeptidase 1	45595662	NM_003249.3	GO:0004222|GO:0004222|GO:0006508|GO:0008270|GO:0016787|	19q13.3
8435	1	35	76	PH_hs_0020918	1	85.0764	165.021	0.95582	532662	283518	KCNRG	potassium channel regulator	27413478	NM_173605.1	GO:0005216|GO:0005249|GO:0005515|GO:0006813|GO:0008076|GO:0016020|	13q14.2
3669	1	85	33	PH_hs_0000179	1	870.269	1687.2	0.9551	1321	2161	F12	coagulation factor XII (Hageman factor)	9961354	NM_000505.2	GO:0003805|GO:0003806|GO:0004263|GO:0004295|GO:0005576|GO:0006508|GO:0007596|GO:0016787|GO:0030195|	5q33-qter
36480	1	80	326	PH_hs_0039002	1	204.927	397.281	0.95505	169898	284527	LOC284527	hypothetical gene supported by BC016972	24529971	CA311873	NA	1q42.3
12135	1	39	109	PH_hs_0005014	1	235.782	456.981	0.954684	NA	NA	NA	NA	4504156	NA	NA	NA
3671	1	87	33	PH_hs_0034837	1	4869.61	9432.2	0.953789	534306	384	ARG2	arginase, type II	20809780	NM_001172.3	GO:0000050|GO:0004053|GO:0005739|GO:0006527|GO:0006809|GO:0016787|GO:0030145|	14q24.1-q24.3
19269	1	5	173	PH_hs_0027085	1	113.248	219.349	0.953749	NA	NA	NA	NA	5032026	NA	NA	NA
1981	1	77	18	PH_hs_0016832	1	226.283	438.086	0.953085	348883	2296	FOXC1	forkhead box C1	4503734	NM_001453.1	GO:0003700|GO:0005634|GO:0006355|GO:0007601|GO:0009653|GO:0016563|	6p25
13793	1	17	124	PH_hs_0000629	1	991.316	1919.14	0.95304	NA	57175	CORO1B	coronin, actin binding protein, 1B	14149733	NM_020441.1	GO:0003779|	11q13.2
7839	1	111	70	PH_hs_0023413	1	216.887	419.738	0.952545	279245	6867	TACC1	transforming, acidic coiled-coil containing protein 1	3435156	NM_006283.1	GO:0000910|GO:0005634|GO:0007049|	8p11
7220	1	52	65	PH_hs_0005891	1	210.855	408.007	0.952341	105859	55106	FLJ10260	hypothetical protein FLJ10260	34366109	NM_018042.2	NA	17q12
12059	1	75	108	PH_hs_0031157	1	861.782	1666.97	0.951832	36927	10808	HSPH1	heat shock 105kDa/110kDa protein 1	34367785	NM_006644.2	GO:0005524|GO:0006457|GO:0005737|GO:0006986|	13q12.3
30170	1	42	270	PH_hs_0018539	1	4364.91	8431.74	0.949878	NA	1212	CLTB	clathrin, light polypeptide (Lcb)	32483393	NM_001834.2	GO:0005509|GO:0005905|GO:0006886|GO:0030125|	4q2-q3|5q35
9863	1	7	89	PH_hs_0022734	1	134.952	260.605	0.94942	158530	51195	RAPGEFL1	Rap guanine nucleotide exchange factor (GEF)-like 1	7705938	NM_016339.1	GO:0005085|GO:0005624|GO:0007186|GO:0007264|GO:0007399|	17q21.1-q21.2
6732	1	12	61	PH_hs_0020719	1	117.729	227.288	0.94906	437877	269	AMHR2	anti-Mullerian hormone receptor, type II	50949803	NM_020547.1	GO:0006468|GO:0001880|GO:0004674|GO:0004713|GO:0004872|GO:0004872|GO:0005024|GO:0005071|GO:0005524|GO:0007165|GO:0007530|GO:0007548|GO:0007548|GO:0016020|GO:0016021|GO:0016740|GO:0042562|	12q13
32603	1	11	292	PH_hs_0024140	1	113.666	219.349	0.948425	370421	4647	MYO7A	myosin VIIA (Usher syndrome 1B (autosomal recessive, severe))	4505306	NM_000260.1	GO:0000146|GO:0003779|GO:0005488|GO:0005516|GO:0005524|GO:0005856|GO:0007601|GO:0007605|GO:0016459|GO:0030048|GO:0042623|	11q13.5
9295	1	111	83	PH_hs_0025480	1	173.238	334.275	0.948283	NA	89944	LOC89944	hypothetical protein BC008326	31543092	NM_138342.2	GO:0004565|GO:0005975|GO:0009341|	11q25
34620	1	12	310	PH_hs_0022374	1	83.1625	160.437	0.948001	NA	56925	LXN	latexin	21359932	NM_020169.2	GO:0008191|GO:0004857|	3q25.32
5857	1	33	53	PH_hs_0014302	1	291.805	562.509	0.946872	NA	NA	NA	NA	14916436	NA	NA	NA
20903	1	71	187	PH_hs_0013273	1	938.765	1809.55	0.946794	250666	3280	HES1	hairy and enhancer of split 1, (Drosophila)	8400709	NM_005524.2	GO:0003677|GO:0005634|GO:0006355|GO:0007399|	3q28-q29
8103	1	39	73	PH_hs_0024091	1	605.227	1166.22	0.946294	369055	9619	ABCG1	ATP-binding cassette, sub-family G (WHITE), member 1	46592983	NM_016818.2	GO:0005524|GO:0005624|GO:0005887|GO:0006869|GO:0015196|GO:0015216|GO:0015646|GO:0016887|GO:0042626|	21q22.3
5425	1	49	49	PH_hs_0019023	1	7167.88	13787.1	0.943699	NA	NA	NA	NA	20394648	NA	NA	NA
22184	1	8	199	PH_hs_0026132	1	90.4489	173.966	0.943627	446705	117584	RFFL	fring	20306346	NM_057178.2	GO:0000151|GO:0003677|GO:0004842|GO:0008270|GO:0016567|	17q12
35567	1	63	318	PH_hs_0020068	1	164.015	315.278	0.942793	432952	57117	LOC57117	hypothetical nuclear factor SBBI22	21361850	NM_020395.2	GO:0003677|GO:0006355|	4q24
2566	1	102	23	PH_hs_0011936	1	2343.94	4502.41	0.941761	202677	10421	CD2BP2	CD2 antigen (cytoplasmic tail) binding protein 2	6330236	NM_006110.1	GO:0005737|GO:0019735|	16p11.2
15012	1	4	135	PH_hs_0024056	1	1064.54	2044.68	0.94165	368078	10294	DNAJA2	DnaJ (Hsp40) homolog, subfamily A, member 2	34194111	NM_005880.2	GO:0000074|GO:0000080|GO:0006457|GO:0008284|GO:0016020|GO:0031072|GO:0051082|	16q11.1-q11.2
6181	1	21	56	PH_hs_0023165	1	256.687	492.309	0.939556	232459	54981	C9orf95	chromosome 9 open reading frame 95	21756814	NM_017881.1	GO:0004849|GO:0005524|GO:0016301|GO:0016740|GO:0019363|	9q21.13
13464	1	24	121	PH_hs_0000475	1	121.194	232.314	0.93876	4276	80823	BHLHB9	basic helix-loop-helix domain containing, class B, 9	34783574	NM_030639.1	GO:0005488|	Xq23
2813	1	13	26	PH_hs_0017304	1	212.866	408.007	0.938648	NA	4635	MYL4	myosin, light polypeptide 4, alkali; atrial, embryonic	17921996	NM_002476.2	GO:0008307|GO:0016459|GO:0005509|GO:0005859|GO:0005859|GO:0006941|GO:0007517|GO:0007517|GO:0008307|GO:0016459|	17q21-qter
20594	1	98	184	PH_hs_0002133	1	350.708	671.5	0.937117	24167	6845	SYBL1	synaptobrevin-like 1	33440492	NM_005638.3	GO:0003700|GO:0005783|GO:0005794|GO:0006355|GO:0015031|GO:0016021|GO:0016021|GO:0016192|	Xq28 and Yq12
9632	1	112	86	PH_hs_0030091	1	507.006	970.645	0.93694	410745	8935	SCAP2	src family associated phosphoprotein 2	38202227	NM_003930.3	GO:0005070|GO:0006461|GO:0007165|GO:0016301|	7p21-p15
11227	1	27	101	PH_hs_0031912	1	141.594	271.006	0.936557	159118	262	AMD1	adenosylmethionine decarboxylase 1	27552877	NM_001634.3	GO:0004014|GO:0006597|GO:0008295|GO:0008372|GO:0016829|	6q21-q22
9902	1	46	89	PH_hs_0010848	1	9159.41	17529.7	0.936477	NA	55593	DKFZp761A052	hypothetical protein DKFZp761A052	40353201	NM_017602.2	NA	Xp11.23
38784	1	32	347	PH_hs_0027424	1	280.4	536.354	0.935701	381912	10251	SPRY3	sprouty homolog 3 (Drosophila)	27501451	NM_005840.1	GO:0005554|GO:0007275|GO:0007275|GO:0009966|GO:0016020|GO:0016020|	Xq28 and Yq12
10485	1	69	94	PH_hs_0032253	1	1270.38	2429.36	0.93532	235768	146722	NKIR	NK inhibitory receptor precursor	20380182	NM_139018.2	GO:0004872|	17q25.1
16997	1	85	152	PH_hs_0025796	1	173.238	331.26	0.935209	440599	1653	DDX1	DEAD (Asp-Glu-Ala-Asp) box polypeptide 1	4826685	NM_004939.1	GO:0000245|GO:0003723|GO:0003724|GO:0004618|GO:0005524|GO:0006096|GO:0006446|GO:0007046|GO:0007275|GO:0008026|GO:0008372|GO:0016787|	2p24
8092	1	28	73	PH_hs_0023811	1	2236.28	4271.48	0.933632	325862	6812	STXBP1	syntaxin binding protein 1	4507296	NM_003165.1	NA	9q34.1
9791	1	47	88	PH_hs_0026640	1	1378.99	2631.7	0.932386	NA	140735	Dlc2	dynein light chain 2	18087854	NM_080677.1	GO:0003777|GO:0007017|GO:0030286|	17q23.2
26730	1	74	239	PH_hs_0025494	1	1796.91	3426.06	0.931032	436349	57142	RTN4	reticulon 4	47519458	NM_020532.4	GO:0005515|GO:0005635|GO:0005783|GO:0005783|GO:0019987|GO:0030176|GO:0030517|GO:0042981|	2p16.3
35184	1	16	315	PH_hs_0016662	1	207.942	396.276	0.930324	344080	115004	C6orf150	chromosome 6 open reading frame 150	15277855	NM_138441.1	NA	6q13
14164	1	52	127	PH_hs_0025639	1	498.241	948.962	0.929506	437783	1820	ARID3A	AT rich interactive domain 3A (BRIGHT- like)	38173799	NM_005224.1	GO:0003700|GO:0005634|GO:0006355|	19p13.3
24124	1	44	216	PH_hs_0009374	1	96.1249	183.016	0.92899	155584	9686	VGLL4	vestigial like 4 (Drosophila)	34532973	NM_014667.1	GO:0005634|GO:0006355|	3p25.3
32322	1	66	289	PH_hs_0016565	1	24555	46702.1	0.927472	337594	113675	SDSL	serine dehydratase-like	33872244	NM_138432.2	GO:0003824|GO:0006520|GO:0008152|	12q24.13
32932	1	4	295	PH_hs_0008645	1	130.319	247.742	0.926792	145519	83953	FCA/MR	FKSG87 protein	14042948	NM_032029.1	GO:0004872|	1q32.1
33891	1	67	303	PH_hs_0019224	1	112.529	213.871	0.926444	NA	NA	NA	NA	14627286	NA	NA	NA
22455	1	55	201	PH_hs_0029347	1	1850.78	3517.01	0.926215	NA	5052	PRDX1	peroxiredoxin 1	32455267	NM_002574.2	GO:0001501|GO:0004601|GO:0008283|GO:0016491|	1p34.1
7170	1	2	65	PH_hs_0025238	1	93.6696	177.989	0.926133	432450	1478	CSTF2	cleavage stimulation factor, 3' pre-RNA, subunit 2, 64kDa	21754997	NM_001325.1	GO:0003723|GO:0005634|GO:0006378|GO:0006379|	Xq22.1
30937	1	25	277	PH_hs_0029493	1	93.6696	177.989	0.926133	NA	NA	NA	NA	6912443	NA	NA	NA
36200	1	24	324	PH_hs_0002560	1	7744.45	14707.4	0.92531	29595	11230	PRAF2	PRA1 domain family, member 2	39644988	NM_007213.1	GO:0016021|	Xp11.23
9807	1	63	88	PH_hs_0005602	1	203.47	386.326	0.925004	100217	752	FMNL1	formin-like 1	34526526	NM_005892.3	GO:0003779|GO:0005634|GO:0007275|GO:0016043|GO:0017048|GO:0030036|	17q21
12208	1	112	109	PH_hs_0035651	1	93.2309	176.983	0.924731	180062	5696	PSMB8	proteasome (prosome, macropain) subunit, beta type, 8 (large multifunctional protease 7)	18515263	NM_004159.3	GO:0006955|GO:0006511|GO:0004175|GO:0006508|GO:0005839|	6p21.3
7474	1	82	67	PH_hs_0022290	1	569.083	1079.5	0.923655	111407	158960	LOC158960	hypothetical protein BC009467	50494556	CR613749	NA	Xq28
9299	1	3	84	PH_hs_0019271	1	953.977	1809.55	0.923603	406392	200186	TORC2	transducer of regulated cAMP response element-binding protein (CREB) 2	31566128	NM_181715.1	NA	1q21.3
28328	1	104	253	PH_hs_0036212	1	7918.94	15014.5	0.922977	535763	9581	KIAA0436	putative prolyl oligopeptidase	2662152	NM_006036.1	GO:0003824|GO:0004287|GO:0006508|	2p22.1
10247	1	55	92	PH_hs_0038964	1	105.641	200.002	0.92085	14248	85439	STN2	stonin 2	34367408	BX648249	GO:0006886|GO:0030125|GO:0016020|GO:0006897|	14q31.1
36681	1	57	328	PH_hs_0021937	1	2588.11	4894.53	0.919271	446373	11319	HSGT1	suppressor of S. cerevisiae gcr2	33990724	NM_007265.1	GO:0003713|GO:0006110|GO:0006366|	10q22.1
33917	1	93	303	PH_hs_0035495	1	389.795	736.854	0.918664	97568	55252	ASXL2	additional sex combs like 2 (Drosophila)	34367377	NM_018263.2	NA	2p24.1
17095	1	71	153	PH_hs_0027816	1	447.486	845.73	0.918354	NA	NA	NA	NA	20143934	NA	NA	NA
30035	1	19	269	PH_hs_0033623	1	110.797	209.399	0.918335	447915	196266	LOC196266	similar to Proprotein convertase subtilisin/kexin type 7 precursor (Proprotein convertase PC7) (Subtilisin/kexin-like protease PC7) (Prohormone convertase PC7) (PC8) (hPC8) (Lymphoma proprotein conver	51468627	XM_113228.4	NA	11q23.3
31938	1	18	286	PH_hs_0027243	1	709.551	1340.65	0.917959	131905	117155	CATSPER2	cation channel, sperm associated 2	34367258	NM_054020.2	GO:0005261|GO:0006812|GO:0016020|	15q14
34563	1	67	309	PH_hs_0034902	1	1746.39	3296.45	0.916538	534653	138412	LOC138412	similar to ADP,ATP carrier protein, liver isoform T2 (ADP/ATP translocase 3) (Adenine nucleotide translocator 3) (ANT 3)	51467514	XM_498308.1	NA	9p21.1
17076	1	52	153	PH_hs_0032179	1	88.5438	167.033	0.91567	209954	343066	LOC343066	similar to Arylacetamide deacetylase (AADAC)	37539873	XM_291392.2	NA	1p36.21
27164	1	60	243	PH_hs_0035987	1	259.149	488.84	0.915584	435722	374354	NHLRC2	NHL repeat containing 2	34366798	NM_198514.2	GO:0005489|GO:0006118|	10q25.3
5252	1	100	47	PH_hs_0026283	1	425.671	802.75	0.915212	450105	255520	ELMOD2	ELMO domain containing 2	34367508	NM_153702.1	GO:0005856|GO:0006909|GO:0006915|	4q31.21
23776	1	32	213	PH_hs_0040049	1	2249.59	4241.03	0.914755	180394	6727	SRP14	signal recognition particle 14kDa (homologous Alu RNA binding protein)	19122507	XM_372448.2	GO:0005737|GO:0005786|GO:0006605|GO:0006613|GO:0008312|	15q22
32962	1	34	295	PH_hs_0020630	1	3386.64	6383.39	0.91447	NA	54776	PPP1R12C	protein phosphatase 1, regulatory (inhibitor) subunit 12C	14149715	NM_017607.1	NA	19q13.42
34011	1	75	304	PH_hs_0031190	1	170.499	321.31	0.9142	43388	64108	IFRG28	28kD interferon responsive protein	10346841	NM_022147.2	GO:0016021|	3q27.3
14711	1	39	132	PH_hs_0026322	1	30187.5	56791.3	0.911719	455285	26012	NELF	nasal embryonic LHRH factor	47939230	NM_015537.3	NA	9q34.3
32876	1	60	294	PH_hs_0027269	1	470.855	885.699	0.911534	159428	581	BAX	BCL2-associated X protein	12385993	NM_138764.2	GO:0008634|GO:0005554|GO:0006915|GO:0006917|GO:0007281|GO:0008624|GO:0008637|GO:0016021|GO:0042981|GO:0045786|	19q13.3-q13.4
12664	1	8	114	PH_hs_0004653	1	375.827	706.541	0.910704	81071	1893	ECM1	extracellular matrix protein 1	21756887	NM_004425.2	GO:0004871|GO:0004871|GO:0005198|GO:0005386|GO:0005578|GO:0005578|GO:0005578|GO:0005615|GO:0006810|GO:0043123|GO:0043123|	1q21
17686	1	102	158	PH_hs_0030190	1	1720.93	3233.16	0.909758	433795	6464	SHC1	SHC (Src homology 2 domain containing) transforming protein 1	34366177	NM_003029.3	GO:0000187|GO:0001558|GO:0005068|GO:0005543|GO:0005886|GO:0007176|GO:0007242|GO:0008284|GO:0045840|	1q21
12116	1	20	109	PH_hs_0031328	1	3036.72	5698.7	0.908118	76240	203	AK1	adenylate kinase 1	23958693	NM_000476.1	GO:0016301|GO:0005829|GO:0005524|GO:0004017|GO:0046034|GO:0016740|	9q34.1
19200	1	48	172	PH_hs_0000067	1	653.146	1225.55	0.907953	576	2517	FUCA1	fucosidase, alpha-L- 1, tissue	40226054	NM_000147.2	GO:0004560|GO:0004560|GO:0005737|GO:0005764|GO:0005975|GO:0006027|GO:0016798|	1p34
34342	1	70	307	PH_hs_0024585	1	713.482	1338.42	0.907579	397990	23338	PHF15	PHD finger protein 15	27529703	NM_015288.4	GO:0003677|GO:0006355|	5q31.1
34835	1	3	312	PH_hs_0040862	1	98.1428	184.022	0.906923	444206	148203	LOC148203	hypothetical protein LOC148203	51493421	XM_497613.1	GO:0003676|GO:0005634|GO:0006355|	19p13.11
28487	1	39	255	PH_hs_0032345	1	5361.04	10051.2	0.906786	255230	2990	GUSB	glucuronidase, beta	21756329	NM_000181.1	GO:0004566|GO:0005764|GO:0005975|GO:0006027|	7q21.11
2091	1	75	19	PH_hs_0034136	1	23144.1	43334.9	0.904883	498997	27040	LAT	linker for activation of T cells	21752752	NM_014387.2	GO:0005070|GO:0007165|GO:0006955|GO:0016021|	16p11.2
9008	1	48	81	PH_hs_0025468	1	1408.45	2635.39	0.903903	436071	55191	NADSYN1	NAD synthetase 1	21594099	NM_018161.4	GO:0003952|GO:0005524|GO:0006807|GO:0009435|GO:0016810|	11q13.4
37325	1	29	334	PH_hs_0009781	1	298.01	557.486	0.903577	160958	11140	CDC37	CDC37 cell division cycle 37 homolog (S. cerevisiae)	39995072	NM_007065.3	GO:0000079|GO:0006457|GO:0006605|GO:0051082|	19p13.2
22551	1	39	202	PH_hs_0023196	1	1994.15	3730.32	0.903526	242889	84335	AKT1S1	AKT1 substrate 1 (proline-rich)	21961400	NM_032375.2	NA	19q13.33
6548	1	52	59	PH_hs_0009510	1	412.252	770.636	0.902522	157199	2011	MARK2	MAP/microtubule affinity-regulating kinase 2	51534925	NM_004954.2	GO:0004674|GO:0004674|GO:0004674|GO:0004713|GO:0005524|GO:0006468|GO:0006468|GO:0006468|GO:0015630|GO:0016740|	11q12-q13
38612	1	84	345	PH_hs_0013286	1	143.178	267.539	0.901936	NA	395	ARHGAP6	Rho GTPase activating protein 6	7382479	NM_013423.1	GO:0030041|GO:0005070|GO:0005100|GO:0007266|GO:0005737|GO:0005884|	Xp22.3
35095	1	39	314	PH_hs_0013181	1	665.105	1242.37	0.901446	248188	8687	KRTHA8	keratin, hair, acidic, 8	15431317	NM_006771.3	GO:0005198|GO:0005882|	17q12-q21
10532	1	4	95	PH_hs_0022795	1	107.926	201.46	0.90045	168718	173	AFM	afamin	27754774	NM_001133.2	GO:0005386|GO:0005615|GO:0006810|	4q11-q13
21532	1	28	193	PH_hs_0029573	1	1292.59	2410.46	0.899047	534506	29922	NME7	non-metastatic cells 7, protein expressed in (nucleoside-diphosphate kinase)	37574616	NM_013330.3	GO:0000166|GO:0000287|GO:0004550|GO:0005524|GO:0006183|GO:0006228|GO:0006241|GO:0009117|GO:0016301|GO:0016740|	1q24
8425	1	25	76	PH_hs_0012827	1	2817.21	5250.8	0.89827	235873	79957	PAQR6	progestin and adipoQ receptor family member VI	24432010	NM_024897.2	GO:0004872|GO:0016021|	1q22
28187	1	75	252	PH_hs_0041204	1	126.266	235.33	0.898221	118474	348477	FLJ39207	C219-reactive peptide	51459468	XM_371369.2	GO:0006096|GO:0004618|	1p36.33
7309	1	29	66	PH_hs_0036070	1	109.955	204.927	0.898202	467614	93624	MGC21874	transcriptional adaptor 2 (ADA2 homolog, yeast)-beta	34533665	XM_291105.1	GO:0003677|GO:0005634|GO:0008270|GO:0045449|	4p16.1
27691	1	27	248	PH_hs_0035434	1	182.011	339.199	0.898107	55148	84876	FLJ14466	hypothetical protein FLJ14466	14042003	NM_032790.2	NA	12q24.31
6887	1	55	62	PH_hs_0031571	1	129.306	240.807	0.89709	118684	6388	SDF2	stromal cell-derived factor 2	19017548	NM_006923.2	GO:0004169|GO:0006486|GO:0005615|GO:0016020|	17q11.2
34512	1	16	309	PH_hs_0029213	1	231.309	430.6	0.896524	144502	79837	PIP5K2C	phosphatidylinositol-4-phosphate 5-kinase, type II, gamma	34531652	NM_024779.3	GO:0016301|GO:0016308|	12q13.3
27233	1	17	244	PH_hs_0032443	1	4416.89	8220.9	0.896265	278441	9647	PPM1F	protein phosphatase 1F (PP2C domain containing)	34532847	NM_014634.2	GO:0000287|GO:0004722|GO:0006470|GO:0006915|GO:0008287|GO:0016787|GO:0030145|	22q11.22
37291	1	107	333	PH_hs_0030321	1	467.111	869.266	0.896031	NA	NA	NA	NA	29126237	NA	NA	NA
8445	1	45	76	PH_hs_0035710	1	5171.43	9620.17	0.8955	232004	4900	NRGN	neurogranin (protein kinase C substrate, RC3)	19014624	NM_006176.1	GO:0005516|GO:0007165|GO:0007399|	11q24
29260	1	28	262	PH_hs_0031037	1	145.767	271.006	0.894659	18166	22898	KIAA0870	KIAA0870 protein	50345869	NM_014957.2	GO:0004871|GO:0007165|	8q24.3
9951	1	95	89	PH_hs_0030580	1	6254.61	11628.3	0.894655	NA	NA	NA	NA	17459653	NA	NA	NA
33383	1	7	299	PH_hs_0026604	1	12131.7	22498.5	0.891049	NA	NA	NA	NA	29568092	NA	NA	NA
10980	1	4	99	PH_hs_0012781	1	5854.07	10840.3	0.888891	NA	10627	MRCL3	myosin regulatory light chain MRCL3	31543210	NM_006471.2	GO:0005509|GO:0005859|GO:0016459|GO:0006940|GO:0007517|	18p11.31
18852	1	36	169	PH_hs_0026289	1	940.854	1742.06	0.888748	508364	2262	GPC5	glypican 5	34106705	NM_004466.3	GO:0005887|GO:0005578|	13q32
9762	1	18	88	PH_hs_0027208	1	242.264	448.491	0.888496	NA	4709	NDUFB3	NADH dehydrogenase (ubiquinone) 1 beta subcomplex, 3, 12kDa	4505360	NM_002491.1	GO:0003954|GO:0005739|GO:0006120|GO:0008137|GO:0016491|	2q31.3
26189	1	93	234	PH_hs_0020121	1	894.567	1655.48	0.887985	461903	5306	PITPNA	phosphatidylinositol transfer protein, alpha	28175607	NM_006224.2	GO:0005622|GO:0006629|GO:0006810|GO:0007601|GO:0008289|GO:0008525|GO:0008526|	17p13.3
5223	1	71	47	PH_hs_0000354	1	2706.91	5009.36	0.887981	2722	3706	ITPKA	inositol 1,4,5-trisphosphate 3-kinase A	20072242	NM_002220.1	GO:0005516|GO:0007165|GO:0008440|GO:0016301|GO:0016740|	15q14-q21
15279	1	47	137	PH_hs_0010312	1	914.388	1691.98	0.887836	NA	NA	NA	NA	7662125	NA	NA	NA
34676	1	68	310	PH_hs_0022092	1	279.394	516.586	0.886707	32163	24145	PANX1	pannexin 1	39995063	NM_015368.3	GO:0005921|GO:0016021|	11q21
7236	1	68	65	PH_hs_0009358	1	346.687	640.873	0.886403	155396	4780	NFE2L2	nuclear factor (erythroid-derived 2)-like 2	34366564	NM_006164.2	GO:0003700|GO:0005634|GO:0006355|GO:0006366|	2q31
34838	1	6	312	PH_hs_0036698	1	94.6784	174.971	0.886012	54471	5149	PDE6H	phosphodiesterase 6H, cGMP-specific, cone, gamma	23653294	BU729922	GO:0004116|GO:0004857|GO:0007601|GO:0016787|	12p13
18407	1	39	165	PH_hs_0025210	1	321.31	593.727	0.885835	NA	NA	NA	NA	21733917	NA	NA	NA
2123	1	107	19	PH_hs_0018336	1	894.106	1650.86	0.8847	NA	NA	NA	NA	23272592	NA	NA	NA
27086	1	94	242	PH_hs_0027513	1	11323.5	20906.8	0.884646	NA	NA	NA	NA	7661537	NA	NA	NA
15089	1	81	135	PH_hs_0005726	1	3839.76	7087.75	0.884312	NA	NA	NA	NA	31542722	NA	NA	NA
3002	1	90	27	PH_hs_0030124	1	120.179	221.811	0.884144	417970	26260	FBXO25	F-box protein 25	34878768	NM_012173.3	GO:0006512|	8p23.3|tdb9938
21560	1	56	193	PH_hs_0004286	1	1928.42	3551.55	0.881031	75199	5526	PPP2R5B	protein phosphatase 2, regulatory subunit B (B56), beta isoform	28374382	NM_006244.2	GO:0000159|GO:0004721|GO:0005737|GO:0007165|GO:0008601|	11q12-q13
28641	1	81	256	PH_hs_0015799	1	1664.5	3064.4	0.88052	306971	83854	ANGPTL6	angiopoietin-like 6	12743935	NM_031917.2	NA	19p13.2
18253	1	109	163	PH_hs_0006602	1	157.417	289.793	0.880435	NA	NA	NA	NA	22547120	NA	NA	NA
17254	1	6	155	PH_hs_0015519	1	26773.5	49284.1	0.880318	NA	5880	RAC2	ras-related C3 botulinum toxin substrate 2 (rho family, small GTP binding protein Rac2)	27881480	NM_002872.3	GO:0007264|GO:0003924|GO:0005525|GO:0007165|	22q13.1
24107	1	27	216	PH_hs_0035886	1	334.275	615.178	0.879967	388087	285381	ZCSL2	zinc finger, CSL domain containing 2	21750543	NM_206831.1	GO:0005515|GO:0005634|GO:0005737|GO:0017183|GO:0050709|GO:0051099|	3p25.1
286	1	62	3	PH_hs_0028767	1	1393.42	2563.91	0.879717	522143	7755	ZNF205	zinc finger protein 205	3818514	NM_003456.1	GO:0003677|GO:0005634|GO:0006355|GO:0008270|	16p13.3
37704	1	72	337	PH_hs_0008513	1	4670.29	8589.42	0.87905	144058	26151	EBSP	embryo brain specific protein	34528582	NM_015654.3	GO:0008080|	17q25.1
21891	1	51	196	PH_hs_0001453	1	230.027	422.203	0.876133	15711	23303	KIF13B	kinesin family member 13B	46852171	NM_015254.2	GO:0003777|GO:0005524|GO:0005737|GO:0005856|GO:0005875|GO:0006605|GO:0007018|GO:0007165|GO:0019901|GO:0042110|	8p12
22716	1	92	203	PH_hs_0005778	1	17300.4	31746	0.87577	104125	10487	CAP1	CAP, adenylate cyclase-associated protein 1 (yeast)	10938021	NM_006367.2	GO:0007163|GO:0007165|GO:0007190|GO:0016020|	1p34.2
26862	1	94	240	PH_hs_0011506	1	2396.56	4390.9	0.873552	194694	9064	MAP3K6	mitogen-activated protein kinase kinase kinase 6	45827808	NM_004672.3	NA	1p36.11
35270	1	102	315	PH_hs_0025771	1	3279.49	6008.48	0.873528	NA	57419	SLC24A3	solute carrier family 24 (sodium/potassium/calcium exchanger), member 3	31563525	NM_020689.3	GO:0016021|GO:0006814|GO:0006816|GO:0015293|GO:0015297|GO:0006810|GO:0006813|	20p13
12005	1	21	108	PH_hs_0024310	1	1138.64	2085.97	0.873408	380092	6619	SNAPC3	small nuclear RNA activating complex, polypeptide 3, 50kDa	50505567	NM_003084.1	GO:0003677|GO:0005634|GO:0006355|GO:0006366|GO:0006383|GO:0009301|	9p22.3
36132	1	68	323	PH_hs_0034689	1	5934.89	10868.8	0.872903	530381	415116	PIM3	serine/threonine-protein kinase pim-3	51870676	NM_001001852.2	GO:0004672|GO:0004674|GO:0005524|GO:0006468|GO:0016740|	22q13
27084	1	92	242	PH_hs_0009433	1	80.697	147.784	0.8729	156326	346171	LOC346171	similar to bA145L22.2 (novel KRAB box containing C2H2 type zinc finger protein)	51465538	XM_294093.4	NA	6p22.1
23447	1	39	210	PH_hs_0022726	1	4651.8	8518.65	0.872836	157804	140739	NCE2	NEDD8-conjugating enzyme	24659890	NM_080678.1	GO:0004840|GO:0006512|GO:0016874|	2q37.3
23838	1	94	213	PH_hs_0018580	1	161.443	295.271	0.871011	381137	23741	CRI1	CREBBP/EP300 inhibitor 1	44680150	NM_014335.2	GO:0000004|GO:0005515|GO:0008372|	15q21.1-q21.2
6993	1	49	63	PH_hs_0000491	1	238.344	435.621	0.870028	NA	NA	NA	NA	9945319	NA	NA	NA
5472	1	96	49	PH_hs_0015142	1	152.944	279.394	0.869293	292009	NA	NA	NA	22658337	BC031235	NA	NA
2326	1	86	21	PH_hs_0031311	1	847.737	1548.56	0.869241	74655	124512	LOC124512	hypothetical protein LOC124512	19366139	XM_497558.1	NA	17q25.1
12001	1	17	108	PH_hs_0018863	1	11364.9	20759.5	0.869181	NA	27020	SDFR1	stromal cell derived factor receptor 1	6912645	NM_012428.1	GO:0004872|GO:0016020|	15q22
6507	1	11	59	PH_hs_0000390	1	3908	7134.97	0.868476	444036	393	ARHGAP4	Rho GTPase activating protein 4	30353955	NM_001666.2	GO:0005070|GO:0005100|GO:0005737|GO:0007010|GO:0007266|	Xq28
7668	1	52	69	PH_hs_0029238	1	110.377	201.46	0.868056	152818	9101	USP8	ubiquitin specific protease 8	473944	NM_005154.2	GO:0004197|GO:0004221|GO:0006511|GO:0006512|GO:0008283|GO:0016787|	15q21.2
30837	1	37	276	PH_hs_0036042	1	248.747	453.968	0.867912	446047	114327	EFHC1	EF-hand domain (C-terminal) containing 1	49617324	NM_018100.1	GO:0007517|GO:0005509|	6p12.3
29307	1	75	262	PH_hs_0024448	1	439.09	800.743	0.866823	388130	8635	RNASET2	ribonuclease T2	7023244	NM_003730.3	GO:0003723|GO:0004521|GO:0005576|GO:0006401|GO:0016787|	6q27
3754	1	58	34	PH_hs_0040430	1	435.621	793.802	0.865705	417482	23339	VPS39	vacuolar protein sorting 39 (yeast)	31873309	NM_015289.2	GO:0005083|GO:0015031|	15q15.1
11787	1	27	106	PH_hs_0023523	1	1304.94	2377.17	0.865267	290404	5250	SLC25A3	solute carrier family 25 (mitochondrial carrier; phosphate carrier), member 3	34365025	NM_002635.2	GO:0005488|GO:0005739|GO:0005743|GO:0005887|GO:0006091|GO:0006810|GO:0015293|GO:0015320|	12q23
37151	1	79	332	PH_hs_0033319	1	213.871	389.339	0.864284	433222	10577	NPC2	Niemann-Pick disease, type C2	22288631	NM_006432.3	NA	14q24.3
8156	1	92	73	PH_hs_0022928	1	9516.82	17321.6	0.864019	192374	7184	TRA1	tumor rejection antigen (gp96) 1	10437979	NM_003299.1	GO:0005524|GO:0005783|GO:0005886|GO:0006457|GO:0005488|GO:0005509|GO:0006986|GO:0051082|	12q24.2-q24.3
10790	1	38	97	PH_hs_0023233	1	980.286	1784.11	0.863931	250387	7327	UBE2G2	ubiquitin-conjugating enzyme E2G 2 (UBC7 homolog, yeast)	34527890	NM_003343.4	GO:0004840|GO:0004842|GO:0006512|GO:0016874|	21q22.3
17358	1	110	155	PH_hs_0030570	1	279.394	507.736	0.861778	NA	84313	MGC10540	hypothetical protein MGC10540	37059727	NM_032353.2	NA	17q21.2
26333	1	13	236	PH_hs_0015002	1	117.729	213.871	0.86128	531252	80207	OPA3	optic atrophy 3 (autosomal recessive, with chorea and spastic paraplegia)	10438476	NM_025136.1	GO:0005739|GO:0007601|	19q13.32
22046	1	94	197	PH_hs_0004723	1	167.481	304.215	0.861093	82426	9766	KIAA0247	KIAA0247	40352933	NM_014734.2	GO:0000004|GO:0005554|GO:0016021|	14q24.1
30318	1	78	271	PH_hs_0033367	1	858.311	1558.68	0.860751	435468	58472	SQRDL	sulfide quinone reductase-like (yeast)	34526885	NM_021199.2	GO:0005739|GO:0006118|GO:0015036|	15q15
26066	1	82	233	PH_hs_0009364	1	4866.78	8837.92	0.860739	155482	3029	HAGH	hydroxyacylglutathione hydrolase	50495260	NM_005326.3	GO:0016787|GO:0004416|	16p13.3
35888	1	48	321	PH_hs_0000463	1	283.866	515.127	0.859718	496671	NA	NA	NA	10434912	AK023131	NA	NA
14033	1	33	126	PH_hs_0010341	1	435.621	790.249	0.859232	172788	51566	ARMCX3	armadillo repeat containing, X-linked 3	47578119	NM_016607.3	NA	Xq21.33-q22.2
34901	1	69	312	PH_hs_0026514	1	753.914	1367.49	0.859062	518417	57710	KIAA1614	KIAA1614 protein	51458843	XM_046531.5	NA	1q25.3
12814	1	46	115	PH_hs_0003671	1	2969.11	5381.77	0.85805	56294	9363	RAB33A	RAB33A, member RAS oncogene family	21754090	NM_004794.2	GO:0003924|GO:0005525|GO:0007264|	Xq25
9222	1	38	83	PH_hs_0025742	1	886.16	1605.42	0.857313	128637	89857	KLHL6	kelch-like 6 (Drosophila)	17105196	NM_130446.1	GO:0005515|	-
19180	1	28	172	PH_hs_0035632	1	425.671	770.636	0.85631	165563	80331	DNAJC5	DnaJ (Hsp40) homolog, subfamily C, member 5	50950000	NM_025219.1	GO:0006457|GO:0016020|GO:0031072|GO:0051082|	20q13.33
20442	1	58	183	PH_hs_0000656	1	1395.89	2525.87	0.855597	6527	9289	GPR56	G protein-coupled receptor 56	41584201	NM_005682.4	GO:0003824|GO:0004872|GO:0004930|GO:0007218|GO:0008152|GO:0016020|GO:0016021|	16q13
7722	1	106	69	PH_hs_0012909	1	1027.34	1858.2	0.854994	169054	65985	AACS	acetoacetyl-CoA synthetase	23331083	NM_023928.2	GO:0003824|GO:0006629|GO:0006631|GO:0008152|GO:0008299|GO:0016405|	12q24.31
1005	1	109	9	PH_hs_0022119	1	1294.66	2340.99	0.854544	43322	5562	PRKAA1	protein kinase, AMP-activated, alpha 1 catalytic subunit	47458814	NM_006251.4	GO:0000187|GO:0001666|GO:0004674|GO:0004691|GO:0005524|GO:0005622|GO:0006468|GO:0006468|GO:0006633|GO:0006695|GO:0016740|GO:0017148|GO:0042557|GO:0045542|GO:0045722|GO:0045768|GO:0046318|GO:0046321|GO:0046326|	5p12
7204	1	36	65	PH_hs_0011509	1	511.204	923.336	0.852956	194703	9179	AP4M1	adaptor-related protein complex 4, mu 1 subunit	34364864	NM_004722.2	GO:0000138|GO:0005215|GO:0005905|GO:0006810|GO:0006886|GO:0006897|GO:0030119|GO:0030125|	7q22.1
31894	1	86	285	PH_hs_0009944	1	235.782	425.671	0.852288	164410	9605	C16orf7	chromosome 16 open reading frame 7	4587303	NM_004913.1	GO:0003700|GO:0005215|GO:0006355|GO:0015986|	16q24
17740	1	44	159	PH_hs_0004594	1	1015.97	1833.14	0.851464	79358	7016	TESK1	testis-specific kinase 1	23512306	NM_006285.1	GO:0000287|GO:0004674|GO:0004713|GO:0005524|GO:0006468|GO:0007283|GO:0016301|GO:0016740|GO:0030145|	9p13
9341	1	45	84	PH_hs_0010363	1	143.178	258.143	0.850361	172979	7730	ZNF177	zinc finger protein 177	22800605	NM_003451.1	GO:0000122|GO:0003677|GO:0005634|GO:0006355|GO:0008270|	19p13.2
25872	1	112	231	PH_hs_0024003	1	363.673	655.153	0.849191	356537	23002	DAAM1	dishevelled associated activator of morphogenesis 1	21071076	NM_014992.1	GO:0003779|GO:0016043|GO:0017048|GO:0030036|	14q23.1
35712	1	96	319	PH_hs_0004236	1	622.117	1120.39	0.848746	74076	9332	CD163	CD163 antigen	312145	NM_004244.3	GO:0005044|GO:0005044|GO:0005576|GO:0005887|GO:0016020|GO:0019735|	12p13.3
33543	1	55	300	PH_hs_0037139	1	173.966	313.267	0.84859	9100	90120	LOC90120	hypothetical gene supported by AK023162	21749699	AK091349	NA	9q34.3
33949	1	13	304	PH_hs_0032960	1	634.076	1141.61	0.848341	227823	408050	NOMO3	NODAL modulator 3	39645204	NM_001004067.1	GO:0003824|GO:0006725|GO:0008199|	16p13
29503	1	47	264	PH_hs_0000974	1	2615.41	4707.49	0.847918	9347	10636	RGS14	regulator of G-protein signalling 14	34147664	NM_006480.3	GO:0005057|GO:0005096|GO:0005096|GO:0007165|GO:0008277|	5q35.3
38807	1	55	347	PH_hs_0007956	1	1500.53	2700.48	0.847743	132781	9466	IL27RA	interleukin 27 receptor, alpha	18379338	NM_004843.2	GO:0004888|GO:0005887|GO:0006955|GO:0007166|	19p13.11
25407	1	95	227	PH_hs_0008774	1	186.483	335.506	0.847293	123294	10010	TANK	TRAF family member-associated NFKB activator	19743568	NM_004180.2	GO:0005515|GO:0007165|	2q24-q31
12172	1	76	109	PH_hs_0024542	1	205.932	370.254	0.846347	391168	2271	FH	fumarate hydratase	2317794	NM_000143.2	GO:0004333|GO:0005739|GO:0006099|GO:0006106|GO:0016829|GO:0045239|GO:0045786|	1q42.1
16791	1	103	150	PH_hs_0018569	1	11241.2	20207	0.846059	381072	10105	PPIF	peptidylprolyl isomerase F (cyclophilin F)	45439321	NM_005729.3	GO:0003755|GO:0005624|GO:0005739|GO:0006457|GO:0016853|	10q22-q23
2533	1	69	23	PH_hs_0030649	1	2363.39	4246.57	0.845443	NA	NA	NA	NA	4503934	NA	NA	NA
34542	1	46	309	PH_hs_0026494	1	1822.11	3273.96	0.845423	489336	94056	SYAP1	synapse associated protein 1, SAP47 homolog (Drosophila)	34532576	NM_032796.2	NA	Xp22.2
2287	1	47	21	PH_hs_0029660	1	335.28	602.216	0.844912	NA	NA	NA	NA	24497580	NA	NA	NA
16580	1	4	149	PH_hs_0024000	1	216.887	389.339	0.844084	NA	126282	MGC17791	hypothetical protein MGC17791	22748780	NM_152362.1	NA	19p13.3
31252	1	4	280	PH_hs_0014403	1	5427.89	9742.8	0.843944	279806	1655	DDX5	DEAD (Asp-Glu-Ala-Asp) box polypeptide 5	33096799	NM_004396.2	GO:0003723|GO:0003724|GO:0005524|GO:0005634|GO:0008026|GO:0016049|	17q21
30052	1	36	269	PH_hs_0023699	1	3093.49	5552.58	0.843921	309602	89870	TRIM15	tripartite motif-containing 15	4096653	NM_033229.1	GO:0000151|GO:0004842|GO:0008270|GO:0016567|	-
8004	1	52	72	PH_hs_0017080	1	1425.1	2556.9	0.843331	352554	10602	CDC42EP3	CDC42 effector protein (Rho GTPase binding) 3	30089964	NM_006449.3	GO:0005519|GO:0007165|	2p21
29190	1	70	261	PH_hs_0014339	1	3117.64	5591.87	0.842877	534504	29893	HUMGT198A	GT198, complete ORF	34532839	NM_016556.1	GO:0000004|GO:0005515|GO:0008372|	17q12-q21
30706	1	18	275	PH_hs_0022241	1	156.41	280.4	0.842155	NA	9931	HELZ	helicase with zinc finger domain	54792137	NM_014877.2	GO:0003676|GO:0004386|GO:0005524|	17q24.2
5234	1	82	47	PH_hs_0038396	1	2136.22	3829.45	0.842079	363274	84771	MGC13005	hypothetical protein MGC13005	6808128	XM_377073.1	NA	9p24.3
14468	1	20	130	PH_hs_0029822	1	1127.88	2021.55	0.841856	NA	5440	POLR2K	polymerase (RNA) II (DNA directed) polypeptide K, 7.0kDa	14589955	NM_005034.2	GO:0003677|GO:0003899|GO:0005634|GO:0005665|GO:0005666|GO:0006350|GO:0006356|GO:0006366|GO:0006383|GO:0008270|GO:0016740|	8q22.2
12760	1	104	114	PH_hs_0014102	1	597.742	1070.48	0.840659	273294	54806	AHI1	Abelson helper integration site	31542700	NM_017651.3	NA	6q23.3
14854	1	70	133	PH_hs_0001778	1	1441	2575.92	0.838018	20529	127262	LOC127262	hypothetical protein LOC127262	38679906	NM_182752.2	NA	1p36.32
13745	1	81	123	PH_hs_0028599	1	161.443	288.563	0.837855	NA	NA	NA	NA	31543298	NA	NA	NA
30409	1	57	272	PH_hs_0021942	1	771.64	1378.99	0.837609	534742	333926	PPP2CZ	protein phosphatase 2a, catalytic subunit, zeta isoform	39930532	NM_005167.4	GO:0003824|	1p13.2
15232	1	112	136	PH_hs_0031036	1	2784.54	4974.62	0.837147	17946	1609	DGKQ	diacylglycerol kinase, theta 110kDa	39645109	NM_001347.2	GO:0004143|GO:0004143|GO:0007205|GO:0007242|GO:0016740|GO:0019992|	4p16.3
35946	1	106	321	PH_hs_0007351	1	169.493	302.761	0.836949	127799	330	BIRC3	baculoviral IAP repeat-containing 3	33946283	NM_001165.3	GO:0000151|GO:0004842|GO:0005515|GO:0005515|GO:0006916|GO:0007166|GO:0008270|GO:0016567|GO:0042981|	11q22
19772	1	60	177	PH_hs_0002032	1	3447.73	6148.81	0.834663	NA	112942	MGC15407	similar to RIKEN cDNA 4931428D14 gene	42476197	NM_080667.3	NA	2p16.1
7561	1	57	68	PH_hs_0010817	1	8634.57	15387.4	0.833554	183373	28988	DBNL	drebrin-like	40226185	NM_014063.4	NA	7p13
33877	1	53	303	PH_hs_0028775	1	8398.12	14963.4	0.833305	NA	NA	NA	NA	11038618	NA	NA	NA
25339	1	27	227	PH_hs_0033373	1	186.483	332.265	0.833288	435689	8854	ALDH1A2	aldehyde dehydrogenase 1 family, member A2	34536225	NM_003888.2	GO:0001758|GO:0004028|GO:0005489|GO:0006776|GO:0008152|GO:0016491|	15q21.3
5850	1	26	53	PH_hs_0016129	1	458.441	816.647	0.832978	324104	63941	APBA2BP	amyloid beta (A4) precursor protein-binding, family A, member 2 binding protein	10435715	NM_031231.2	GO:0000137|GO:0005509|GO:0005515|GO:0005737|GO:0005789|GO:0009306|GO:0016491|GO:0017000|GO:0019538|GO:0042984|	20q11.22
36005	1	53	322	PH_hs_0023061	1	113.666	202.465	0.832868	210381	57520	HECW2	HECT, C2 and WW domain containing E3 ubiquitin protein ligase 2	7242956	NM_020760.1	GO:0004842|GO:0005622|GO:0006512|	2q32.3
12585	1	41	113	PH_hs_0015264	1	175.977	313.267	0.832002	293782	492311	LOC492311	similar to bovine IgA regulatory protein	27370609	NM_001007189.1	NA	5q31
28634	1	74	256	PH_hs_0022062	1	5886.53	10478.2	0.831901	NA	23625	MTVR1	Mouse Mammary Turmor Virus Receptor homolog 1	22779872	NM_152832.1	GO:0004872|	11q23
15311	1	79	137	PH_hs_0009923	1	633.072	1125.48	0.8301	164117	NA	NA	NA	13342433	BG435927	NA	NA
25275	1	75	226	PH_hs_0007189	1	276.933	492.309	0.830026	NA	374470	FLJ25323	FLJ25323 protein	38348345	NM_198521.1	NA	12q23.3
33907	1	83	303	PH_hs_0019697	1	525.077	933.37	0.82992	NA	NA	NA	NA	4758269	NA	NA	NA
11917	1	45	107	PH_hs_0036859	1	424.211	753.914	0.829617	441623	388420	LOC388420	hypothetical LOC388420	34529512	AK123869	NA	17q25.2
17122	1	98	153	PH_hs_0005454	1	1384	2459.51	0.82953	98614	6238	RRBP1	ribosome binding protein 1 homolog 180kDa (dog)	14133248	NM_004587.1	GO:0006605|GO:0007165|GO:0015031|GO:0030176|GO:0030376|	20p12
5565	1	77	50	PH_hs_0038528	1	841.717	1495.64	0.829357	20755	23043	TNIK	TRAF2 and NCK interacting kinase	29728546	XM_039796	GO:0004674|GO:0005083|GO:0005524|GO:0006445|GO:0006468|GO:0006950|GO:0007243|GO:0016740|	3q26.2
8338	1	50	75	PH_hs_0031066	1	7357.12	13072.3	0.829296	22546	220002	CYBASC3	cytochrome b, ascorbate dependent 3	46255811	NM_153611.3	GO:0006118|GO:0016021|	11q12.2
34061	1	13	305	PH_hs_0011233	1	130.319	231.535	0.829184	NA	NA	NA	NA	31948093	NA	NA	NA
34393	1	9	308	PH_hs_0035962	1	6053.58	10752	0.828741	433312	440957	LOC440957	similar to CG32736-PA	21755261	XM_496644.1	NA	3p21.1
22496	1	96	201	PH_hs_0028093	1	5169	9180.14	0.82863	280741	90522	LOC90522	similar to putative transmembrane protein; homolog of yeast Golgi membrane protein Yif1p (Yip1p-interacting factor)	37183047	NM_033557.1	NA	19q13.2
15552	1	96	139	PH_hs_0013509	1	235.33	417.73	0.827887	257043	NA	NA	NA	10437368	AK024946	NA	NA
30304	1	64	271	PH_hs_0031035	1	20480.3	36344	0.827485	17936	56905	DKFZP434H132	DKFZP434H132 protein	34535460	NM_015492.3	NA	15q23
36785	1	49	329	PH_hs_0028327	1	2668.33	4733.25	0.826895	NA	NA	NA	NA	34527382	NA	NA	NA
36307	1	19	325	PH_hs_0026883	1	31127.2	55201.6	0.826534	NA	8574	AKR7A2	aldo-keto reductase family 7, member A2 (aflatoxin aldehyde reductase)	41327763	NM_003689.2	GO:0004032|GO:0004033|GO:0005489|GO:0005794|GO:0005975|GO:0006081|	1p35.1-p36.23
9891	1	35	89	PH_hs_0009258	1	1654.67	2933.07	0.825867	153934	9139	CBFA2T2	core-binding factor, runt domain, alpha subunit 2; translocated to, 2	28610155	NM_005093.2	GO:0003700|GO:0005634|GO:0006355|	20q11
33674	1	74	301	PH_hs_0001285	1	93.6696	166.027	0.825765	462418	5636	PRPSAP2	phosphoribosyl pyrophosphate synthetase-associated protein 2	22538484	NM_002767.2	GO:0004749|GO:0004857|GO:0009116|GO:0009165|	17p11.2-p12
10471	1	55	94	PH_hs_0032215	1	3273.96	5802.94	0.825748	222312	197336	LOC197336	similar to RIKEN cDNA 3230401M21 [Mus musculus]	21751383	NM_145294.3	NA	16p13.3
5296	1	32	48	PH_hs_0026606	1	275.478	487.836	0.82446	404335	10475	TRIM38	tripartite motif-containing 38	34365284	NM_006355.2	GO:0000151|GO:0004842|GO:0004871|GO:0008270|GO:0016567|GO:0043123|	6p21.3
23755	1	11	213	PH_hs_0004239	1	371.259	657.161	0.823821	NA	837	CASP4	caspase 4, apoptosis-related cysteine protease	15451908	NM_001225.2	GO:0006917|GO:0005515|GO:0005622|GO:0005737|GO:0006508|GO:0006508|GO:0008234|GO:0016787|GO:0030693|GO:0030693|GO:0042981|	11q22.2-q22.3
27851	1	75	249	PH_hs_0000823	1	386.326	683.687	0.823517	7935	22903	BTBD3	BTB (POZ) domain containing 3	31317210	NM_014962.2	GO:0005515|	20p12.2
25566	1	30	229	PH_hs_0013362	1	287.781	509.195	0.823247	253495	6441	SFTPD	surfactant, pulmonary-associated protein D	42476329	NM_003019.3	GO:0001817|GO:0005529|GO:0005576|GO:0005737|GO:0005764|GO:0006800|GO:0006817|GO:0006898|GO:0007585|GO:0008367|GO:0019735|GO:0030139|GO:0042130|GO:0043129|GO:0045085|GO:0045087|GO:0048246|GO:0048286|GO:0050766|GO:0050828|	10q22.2-q23.1
35518	1	14	318	PH_hs_0032417	1	112.529	198.997	0.822451	273333	55277	FLJ10986	hypothetical protein FLJ10986	21748754	NM_018291.2	GO:0016740|GO:0016301|GO:0005975|	1p32.1
14010	1	10	126	PH_hs_0028748	1	238.344	421.198	0.821453	9398	55062	WIPI49	WD40 repeat protein Interacting with phosphoInositides of 49kDa	37059790	NM_017983.3	NA	17q24.2
7172	1	4	65	PH_hs_0002225	1	246.284	435.072	0.82093	25300	55361	PI4KII	phosphatidylinositol 4-kinase type II	19923532	NM_018425.2	GO:0000287|GO:0004430|GO:0005515|GO:0005887|GO:0006661|GO:0016301|GO:0016773|GO:0045121|	10q24
10104	1	24	91	PH_hs_0011497	1	369.249	652.143	0.820593	194679	8839	WISP2	WNT1 inducible signaling pathway protein 2	34526250	NM_003881.2	GO:0001558|GO:0005515|GO:0005520|GO:0005576|GO:0005625|GO:0007155|GO:0007165|GO:0007267|	20q12-q13.1
13617	1	65	122	PH_hs_0001032	1	819.536	1445.31	0.818501	9999	2014	EMP3	epithelial membrane protein 3	18797407	NM_001425.1	GO:0005624|GO:0007275|GO:0008219|GO:0008285|GO:0016021|GO:0016049|	19q13.3
34296	1	24	307	PH_hs_0001199	1	409.24	721.51	0.818073	12583	NA	NA	NA	27840653	BX117549	NA	NA
21881	1	41	196	PH_hs_0013085	1	908.012	1600.55	0.817785	246795	27154	BRPF3	bromodomain and PHD finger containing, 3	51465566	NM_015695.1	GO:0003677|GO:0006355|	6p21
17987	1	67	161	PH_hs_0021400	1	140.584	247.742	0.8174	444300	NA	NA	NA	34527267	AK130460	NA	NA
17194	1	58	154	PH_hs_0005864	1	10897	19196	0.816878	105547	56654	NPDC1	neural proliferation, differentiation and control, 1	16549584	NM_015392.2	GO:0016021|	9q34.3
7035	1	91	63	PH_hs_0002462	1	1057.27	1862.07	0.816562	NA	NA	NA	NA	7662287	NA	NA	NA
10159	1	79	91	PH_hs_0030416	1	4778.21	8412.72	0.816102	NA	NA	NA	NA	29727564	NA	NA	NA
33878	1	54	303	PH_hs_0006113	1	982.755	1730.17	0.816009	111364	NA	NA	NA	18514016	BM464974	NA	NA
7494	1	102	67	PH_hs_0000522	1	175.977	309.8	0.815948	NA	8813	DPM1	dolichyl-phosphate mannosyltransferase polypeptide 1, catalytic subunit	4503362	NM_003859.1	GO:0004582|GO:0005783|GO:0006486|GO:0016757|	20q13.13
30152	1	24	270	PH_hs_0035143	1	207.942	365.683	0.81441	535105	440698	LOC440698	LOC440698	8169265	XM_498821.1	NA	1q23.3
15725	1	45	141	PH_hs_0006456	1	654.15	1149.4	0.813186	117659	NA	NA	NA	10159730	BE745738	NA	NA
35998	1	46	322	PH_hs_0033657	1	6697.36	11767.3	0.81312	448476	440820	LOC440820	similar to breakpoint cluster region isoform 1	51475964	XM_496519.1	NA	22q11.23
33324	1	60	298	PH_hs_0006560	1	278.388	488.84	0.812266	534905	399512	FLJ40217	similar to 1810012H11Rik	41462411	NM_201520.1	GO:0005488|GO:0005739|GO:0006810|GO:0016021|GO:0019866|	17p13.1
33650	1	50	301	PH_hs_0023826	1	137.986	242.264	0.812065	329817	8050	PDHX	pyruvate dehydrogenase complex, component X	16552710	NM_003477.1	GO:0005489|GO:0005515|GO:0005739|GO:0005967|GO:0008152|GO:0008415|	11p13
2250	1	10	21	PH_hs_0017973	1	324.325	569.083	0.811198	372208	29094	HSPC159	HSPC159 protein	23241720	NM_014181.1	GO:0005529|	2p14
2065	1	49	19	PH_hs_0030776	1	173.966	305.221	0.811054	65641	54809	SAMD9	sterile alpha motif domain containing 9	38201705	NM_017654.2	NA	7q21.2
6579	1	83	59	PH_hs_0012652	1	4646.25	8150.55	0.810831	NA	5861	RAB1A	RAB1A, member RAS oncogene family	41350195	NM_004161.3	GO:0015031|GO:0005783|GO:0005794|GO:0005525|	2p14
29426	1	82	263	PH_hs_0006577	1	220.805	387.331	0.81079	119177	377	ARF3	ADP-ribosylation factor 3	4502202	NM_001659.1	GO:0005525|GO:0005794|GO:0006886|GO:0007264|	12q13
29031	1	23	260	PH_hs_0033028	1	3824.5	6701.8	0.809276	381025	7335	UBE2V1	ubiquitin-conjugating enzyme E2 variant 1	40806189	NM_021988.3	GO:0004840|GO:0005634|GO:0006355|GO:0006512|GO:0016563|	20q13.2
37752	1	8	338	PH_hs_0004367	1	805.571	1411.53	0.809178	75760	6342	SCP2	sterol carrier protein 2	31874469	NM_001007099.1	GO:0005498|GO:0005498|GO:0005739|GO:0005777|GO:0006694|GO:0006869|GO:0008289|	1p32
34646	1	38	310	PH_hs_0005663	1	812.865	1423.63	0.808487	101915	6785	ELOVL4	elongation of very long chain fatty acids (FEN1/Elo2, SUR4/Elo3, yeast)-like 4	21362099	NM_022726.2	GO:0005783|GO:0006633|GO:0007601|GO:0008020|GO:0016021|	6q14
23538	1	18	211	PH_hs_0018502	1	418.185	732.151	0.807998	380439	23208	SYT11	synaptotagmin XI	31377588	NM_152280.2	GO:0005215|GO:0005509|GO:0006810|GO:0008021|GO:0016021|GO:0045202|	1q21.2
10909	1	45	98	PH_hs_0010333	1	8466.96	14820.6	0.807685	172684	8673	VAMP8	vesicle-associated membrane protein 8 (endobrevin)	11937507	NM_003761.2	GO:0016021|GO:0016192|	2p12-p11.2
17426	1	66	156	PH_hs_0004408	1	1070.48	1872.3	0.806556	NA	572	BAD	BCL2-antagonist of cell death	14670386	NM_004322.2	GO:0005515|GO:0005737|GO:0005741|GO:0006917|GO:0008632|	11q13.1
36651	1	27	328	PH_hs_0035918	1	1551.43	2712.97	0.806276	408914	92259	MRPS36	mitochondrial ribosomal protein S36	19124418	NM_033281.4	GO:0006412|GO:0005763|GO:0005739|GO:0003735|	5q13.2
32461	1	93	290	PH_hs_0025978	1	1363.95	2384.54	0.805922	499302	283849	LOC283849	hypothetical protein LOC283849	31341844	NM_178516.2	NA	16q22.1
11221	1	21	101	PH_hs_0034963	1	977.547	1708.81	0.805755	534804	388453	LOC388453	hypothetical LOC388453	13993031	XM_373769.2	NA	17p13.3
35819	1	91	320	PH_hs_0009515	1	771.64	1348.59	0.80545	157236	10493	VAT1	vesicle amine transport protein 1 homolog (T californica)	34189326	NM_006373.2	GO:0003677|GO:0003960|GO:0004024|GO:0005634|GO:0008021|GO:0008270|GO:0016021|GO:0016049|GO:0016491|	17q21
18170	1	26	163	PH_hs_0023892	1	254.676	445.022	0.805214	NA	60481	ELOVL5	ELOVL family member 5, elongation of long chain fatty acids (FEN1/Elo2, SUR4/Elo3-like, yeast)	52851443	NM_021814.3	GO:0016021|	6p21.1-p12.1
12410	1	90	111	PH_hs_0005763	1	104.785	183.016	0.804534	103854	1796	DOK1	docking protein 1, 62kDa (downstream of tyrosine kinase 1)	16550796	NM_001381.2	GO:0005158|GO:0005515|GO:0007166|GO:0007169|	2p13
1389	1	45	13	PH_hs_0006131	1	298.737	521.609	0.804091	NA	9741	LAPTM4A	lysosomal-associated protein transmembrane 4 alpha	41352690	NM_014713.3	GO:0006810|GO:0016021|	2p24.1
3589	1	5	33	PH_hs_0015383	1	1131.42	1975.29	0.80393	NA	7187	TRAF3	TNF receptor-associated factor 3	22027615	NM_003300.2	GO:0000151|GO:0004842|GO:0004871|GO:0005515|GO:0006915|GO:0006917|GO:0007165|GO:0008270|GO:0016567|	14q32.32
35241	1	73	315	PH_hs_0038423	1	137.986	240.807	0.80336	465243	388476	LOC388476	hypothetical LOC388476	12672375	BG165672	NA	18q21.31
27438	1	110	245	PH_hs_0014964	1	773.102	1348.59	0.802718	288478	NA	NA	NA	34191857	BC037533	NA	NA
36808	1	72	329	PH_hs_0030716	1	130.319	227.288	0.802478	444182	83607	MGC4268	hypothetical protein MGC4268	18921445	NM_031445.2	NA	2q21
38090	1	10	341	PH_hs_0029026	1	123.223	214.877	0.802233	87295	51030	FAM18B	family with sequence similarity 18, member B	34535332	NM_016078.1	GO:0016021|	17p11.2
25048	1	72	224	PH_hs_0022265	1	229.299	399.745	0.80185	NA	NA	NA	NA	31543540	NA	NA	NA
3822	1	14	35	PH_hs_0000163	1	349.703	609.613	0.801765	1239	290	ANPEP	alanyl (membrane) aminopeptidase (aminopeptidase N, aminopeptidase M, microsomal aminopeptidase, CD13, p150)	37590639	NM_001150.1	GO:0001525|GO:0004177|GO:0004179|GO:0004872|GO:0005887|GO:0006508|GO:0008237|GO:0008270|GO:0016787|	15q25-q26
27711	1	47	248	PH_hs_0032034	1	730.917	1273.85	0.801416	181390	1455	CSNK1G2	casein kinase 1, gamma 2	2199528	NM_001319.5	GO:0016740|GO:0016055|GO:0007165|GO:0006468|GO:0006468|GO:0005524|GO:0004681|GO:0004674|GO:0004672|	19p13.3
23125	1	53	207	PH_hs_0012835	1	1092.22	1903.07	0.801065	NA	NA	NA	NA	34577106	NA	NA	NA
21304	1	24	191	PH_hs_0000148	1	117.729	204.927	0.799645	NA	7490	WT1	Wilms tumor 1	13386505	NM_024424.1	GO:0006355|GO:0008270|GO:0045786|GO:0003676|GO:0003700|GO:0003700|GO:0005634|GO:0005634|GO:0006355|	11p13
17518	1	46	157	PH_hs_0012342	1	180	313.267	0.799394	213603	162387	FLJ35773	hypothetical protein FLJ35773	37547460	NM_152599.2	NA	17p13.1
31282	1	34	280	PH_hs_0014242	1	16619.3	28917.5	0.799089	277445	8525	DGKZ	diacylglycerol kinase, zeta 104kDa	2183037	NM_003646.2	GO:0004143|GO:0004143|GO:0005524|GO:0005634|GO:0007205|GO:0007242|GO:0016301|GO:0016740|GO:0019992|	11p11.2
20718	1	110	185	PH_hs_0017235	1	2023.02	3519.49	0.798854	355708	55654	FLJ20507	hypothetical protein FLJ20507	7020657	NM_017849.1	NA	2q11.2
31799	1	103	284	PH_hs_0036089	1	129.306	224.827	0.798025	495605	4267	CD99	CD99 antigen	10964456	NM_002414.3	GO:0005515|GO:0005737|GO:0005887|GO:0007155|	Xp22.32; Yp11.3
15010	1	2	135	PH_hs_0025300	1	2239.34	3893.09	0.79784	433984	6522	SLC4A2	solute carrier family 4, anion exchanger, member 2 (erythrocyte membrane protein band 3-like 1)	14495651	NM_003040.2	GO:0005452|GO:0005624|GO:0006820|GO:0006820|GO:0008509|GO:0015297|GO:0016020|GO:0016021|	7q35-q36
35120	1	64	314	PH_hs_0034868	1	484.823	841.717	0.795879	534449	25864	DKFZP564O243	DKFZP564O243 protein	19010208	NM_015407.3	GO:0016787|GO:0006725|	3p21.1
12186	1	90	109	PH_hs_0024930	1	149.359	259.149	0.794999	413083	2157	F8	coagulation factor VIII, procoagulant component (hemophilia A)	10518504	NM_000132.2	GO:0005507|GO:0005576|GO:0006953|GO:0007155|GO:0007596|	Xq28
21122	1	66	189	PH_hs_0026805	1	200.454	347.692	0.794537	534364	5871	MAP4K2	mitogen-activated protein kinase kinase kinase kinase 2	22035599	NM_004579.2	GO:0000139|GO:0004674|GO:0005083|GO:0005524|GO:0005625|GO:0006468|GO:0006903|GO:0006950|GO:0006955|GO:0007243|GO:0007254|GO:0007516|GO:0016740|	11q13
36743	1	7	329	PH_hs_0028355	1	1363.95	2365.63	0.794433	NA	NA	NA	NA	19022812	NA	NA	NA
9232	1	48	83	PH_hs_0026242	1	156.41	271.006	0.792992	449179	285242	HTR3E	5-hydroxytryptamine (serotonin) receptor 3, family member E	47519912	NM_182589.2	NA	3q27.1
1097	1	89	10	PH_hs_0035543	1	280.4	485.827	0.792958	119192	3015	H2AFZ	H2A histone family, member Z	16552311	NM_002106.3	NA	4q24
14067	1	67	126	PH_hs_0022875	1	168.487	291.805	0.792363	NA	124540	MSI2	musashi homolog 2 (Drosophila)	25121992	NM_170721.1	GO:0003723|	17q23.2
9227	1	43	83	PH_hs_0022682	1	181.006	313.267	0.791358	NA	NA	NA	NA	13194198	NA	NA	NA
34453	1	69	308	PH_hs_0014669	1	169.493	293.259	0.790948	283709	55425	KIAA1704	KIAA1704	12697952	NM_018559.2	NA	13q13-q14
32996	1	68	295	PH_hs_0026682	1	1111.29	1921.84	0.790251	325530	23265	EXOC7	exocyst complex component 7	5689470	NM_015219.1	GO:0000145|GO:0006887|GO:0015031|	17q25.1
6419	1	35	58	PH_hs_0032636	1	107.926	186.483	0.789005	314089	5547	PRCP	prolylcarboxypeptidase (angiotensinase C)	40805840	NM_005040.2	GO:0003824|GO:0004188|GO:0005764|GO:0006508|GO:0008236|GO:0016787|	11q14
27775	1	111	248	PH_hs_0015596	1	171.505	296.277	0.788695	436055	60529	ALX4	aristaless-like homeobox 4	14017792	NM_021926.2	GO:0001501|GO:0001501|GO:0003700|GO:0005634|GO:0006355|GO:0007275|	11p11.2
4047	1	15	37	PH_hs_0034148	1	616.64	1065	0.788352	500138	441566	LOC441566	similar to hypothetical protein DKFZp586O0120.1 - human (fragment)	51468519	XM_497236.1	NA	10q22.2
35118	1	62	314	PH_hs_0032486	1	900.34	1554.43	0.787848	283690	55573	H41	hypothetical protein H41	21756451	NM_017548.3	GO:0005554|GO:0008283|GO:0008372|	3q22.1
6680	1	72	60	PH_hs_0000266	1	3550.84	6129.74	0.787665	2006	2947	GSTM3	glutathione S-transferase M3 (brain)	39995110	NM_000849.3	GO:0004364|GO:0008065|GO:0016740|GO:0008152|	1p13.3
7848	1	8	71	PH_hs_0031486	1	2470	4263.5	0.787527	103147	64847	SSP411	sperm protein SSP411	34532040	NM_022827.2	GO:0005975|GO:0016798|	17q21.33
11433	1	9	103	PH_hs_0037624	1	634.534	1095.15	0.787365	56220	440586	LOC440586	similar to CG4329-PA	21755553	AK096139	NA	1p34.2
14726	1	54	132	PH_hs_0009287	1	191.961	331.26	0.78715	154276	571	BACH1	BTB and CNC homology 1, basic leucine zipper transcription factor 1	45827689	NM_001186.2	GO:0006355|GO:0003700|GO:0005515|GO:0005634|	21q22.11
20012	1	76	179	PH_hs_0025373	1	457.53	789.245	0.786606	435014	4294	MAP3K10	mitogen-activated protein kinase kinase kinase 10	971419	NM_002446.2	GO:0004674|GO:0004713|GO:0005524|GO:0006468|GO:0006917|GO:0007165|GO:0007254|GO:0016740|	19q13.2
19347	1	83	173	PH_hs_0001177	1	174.971	301.755	0.786258	NA	NA	NA	NA	34193098	NA	NA	NA
4687	1	95	42	PH_hs_0030657	1	5161.63	8896.88	0.785474	512000	2812	GP1BB	glycoprotein Ib (platelet), beta polypeptide	438627	NM_000407.3	GO:0004888|GO:0005515|GO:0005887|GO:0007155|GO:0007166|GO:0030168|	22q11.21-q11.23|22q11.21
30443	1	91	272	PH_hs_0027088	1	17726.8	30552.2	0.785348	17893	83547	RILP	Rab interacting lysosomal protein	13186113	NM_031430.1	GO:0005765|GO:0005770|GO:0015031|GO:0017137|	17p13.3
10387	1	83	93	PH_hs_0004820	1	450.955	777.117	0.78515	NA	NA	NA	NA	21361206	NA	NA	NA
6104	1	56	55	PH_hs_0002201	1	279.394	481.354	0.784798	25001	7532	YWHAG	tyrosine 3-monooxygenase/tryptophan 5-monooxygenase activation protein, gamma polypeptide	21464100	NM_012479.2	GO:0003779|GO:0005080|GO:0005159|GO:0005737|GO:0006469|GO:0007010|GO:0007088|GO:0008426|GO:0009966|GO:0019904|GO:0042803|GO:0043066|GO:0045664|GO:0048167|	7q11.23
20720	1	112	185	PH_hs_0013621	1	498.241	858.311	0.784656	260720	56521	DNAJC12	DnaJ (Hsp40) homolog, subfamily C, member 12	41406092	NM_021800.2	GO:0006457|GO:0031072|GO:0051082|	10q22.1
36459	1	59	326	PH_hs_0031365	1	16931.9	29162.8	0.784388	82280	6001	RGS10	regulator of G-protein signalling 10	23238857	NM_002925.3	GO:0004871|GO:0007165|	10q25
21391	1	111	191	PH_hs_0002279	1	379.845	654.15	0.784211	NA	NA	NA	NA	34366110	NA	NA	NA
38082	1	2	341	PH_hs_0023138	1	120.179	206.937	0.784008	534398	8509	NDST2	N-deacetylase/N-sulfotransferase (heparan glucosaminyl) 2	31127071	NM_003635.2	GO:0005794|GO:0008146|GO:0016021|GO:0016740|	10q22
34773	1	53	311	PH_hs_0025066	1	584.146	1005.82	0.78397	NA	9146	HGS	hepatocyte growth factor-regulated tyrosine kinase substrate	24496766	NM_004712.3	GO:0005768|GO:0006886|GO:0007165|GO:0008270|GO:0008285|GO:0016197|GO:0016301|	17q25
9875	1	19	89	PH_hs_0020808	1	157.417	271.006	0.783734	NA	NA	NA	NA	18986536	NA	NA	NA
29682	1	2	266	PH_hs_0037742	1	211.861	364.678	0.783506	518646	10190	TXNDC9	thioredoxin domain containing 9	13292083	NM_005783.3	NA	4q12
35602	1	98	318	PH_hs_0015041	1	997.87	1716.99	0.78296	289292	668	FOXL2	forkhead box L2	12667204	NM_023067.2	GO:0003700|GO:0005634|GO:0006355|	3q23
2266	1	26	21	PH_hs_0009344	1	26953.8	46366.3	0.782587	155119	10938	EHD1	EH-domain containing 1	34530445	NM_006795.2	GO:0000004|GO:0003924|GO:0005509|GO:0005524|GO:0005525|GO:0008372|	11q13
36551	1	39	327	PH_hs_0023851	1	137.986	237.339	0.782435	334022	3612	IMPA1	inositol(myo)-1(or 4)-monophosphatase 1	14249988	NM_005536.2	GO:0000287|GO:0005975|GO:0006661|GO:0006796|GO:0007165|GO:0008934|GO:0016787|GO:0042578|	8q21.13-q21.3
7515	1	11	68	PH_hs_0032536	1	102.333	175.977	0.782121	292566	84912	SLC35B4	solute carrier family 35, member B4	16551888	NM_032826.3	GO:0005338|GO:0016021|GO:0015780|	7q33
34680	1	72	310	PH_hs_0005969	1	3754.68	6456.43	0.782048	NA	10632	ATP5L	ATP synthase, H+ transporting, mitochondrial F0 complex, subunit g	51479155	NM_006476.4	GO:0046961|GO:0015992|GO:0016469|GO:0005739|GO:0015986|GO:0046933|	11q23.3
29989	1	85	268	PH_hs_0003580	1	15588.3	26788	0.78112	54580	81603	TRIM8	tripartite motif-containing 8	12382257	NM_030912.1	GO:0000151|GO:0004842|GO:0008270|GO:0016567|	10q24.3
4457	1	89	40	PH_hs_0001368	1	153.951	264.522	0.780915	14449	57707	KIAA1609	KIAA1609 protein	38327643	NM_020947.2	NA	16q24.1
13467	1	27	121	PH_hs_0026037	1	363.673	624.812	0.78078	NA	NA	NA	NA	20070355	NA	NA	NA
13512	1	72	121	PH_hs_0028734	1	26788	46023.4	0.78078	6551	537	ATP6AP1	ATPase, H+ transporting, lysosomal accessory protein 1	21748611	NM_001183.3	GO:0005215|GO:0005524|GO:0015986|GO:0015992|GO:0016469|GO:0016787|GO:0046933|GO:0046961|	Xq28
4095	1	63	37	PH_hs_0000791	1	7451.36	12798.8	0.78043	NA	NA	NA	NA	24430130	NA	NA	NA
3757	1	61	34	PH_hs_0017512	1	1185.27	2035.82	0.780389	367690	57184	C15orf17	chromosome 15 open reading frame 17	7209310	NM_020447.2	NA	15q24.1
23217	1	33	208	PH_hs_0001034	1	551.648	947.497	0.780374	10026	63875	MRPL17	mitochondrial ribosomal protein L17	50488452	NM_022061.2	GO:0003735|GO:0005840|GO:0006412|	11p15.5-p15.4
30775	1	87	275	PH_hs_0035538	1	605.227	1039.22	0.779959	117929	401397	LOC401397	hypothetical gene supported by BX537645	11979361	XM_380139.2	NA	7q31.1
28562	1	2	256	PH_hs_0002236	1	196.987	338.194	0.779747	25422	NA	NA	NA	34530311	AK124510	NA	NA
14855	1	71	133	PH_hs_0019183	1	135.963	233.32	0.77909	NA	NA	NA	NA	24804424	NA	NA	NA
13108	1	4	118	PH_hs_0009250	1	198.997	341.21	0.777908	153799	158402	LOC158402	hypothetical protein LOC158402	21754956	AK095652	NA	9q32
13972	1	84	125	PH_hs_0002169	1	1172.16	2009.66	0.77778	24647	60490	MDS018	hypothetical protein MDS018	21361899	NM_021823.2	NA	15q23
36733	1	109	328	PH_hs_0037182	1	7222.8	12383.4	0.777779	25318	5874	RAB27B	RAB27B, member RAS oncogene family	4406612	AF131784	GO:0007264|GO:0005525|GO:0003924|	18q21.2
21962	1	10	197	PH_hs_0022892	1	241.812	414.261	0.776654	187667	1497	CTNS	cystinosis, nephropathic	4826681	NM_004937.1	GO:0005765|GO:0006520|GO:0006810|GO:0015184|GO:0015811|GO:0016021|	17p13
32948	1	20	295	PH_hs_0026528	1	238.344	408.007	0.775548	NA	359845	MGC45871	hypothetical protein MGC45871	33186900	NM_182705.1	NA	17p13
22282	1	106	199	PH_hs_0014407	1	434.068	741.872	0.773249	534537	55715	DOK4	docking protein 4	50491065	NM_018110.2	GO:0005158|GO:0016301|	16q13
3056	1	32	28	PH_hs_0014299	1	706.541	1206.96	0.772534	278672	4076	M11S1	membrane component, chromosome 11, surface marker 1	42558249	NM_005898.3	GO:0005887|	11p13
19388	1	12	174	PH_hs_0000736	1	15156.1	25885.7	0.772251	7188	54910	SEMA4C	sema domain, immunoglobulin domain (Ig), transmembrane domain (TM) and short cytoplasmic domain, (semaphorin) 4C	12698022	NM_017789.3	GO:0004872|GO:0007275|GO:0007399|GO:0016021|	2q11.2
23019	1	59	206	PH_hs_0007996	1	1078.5	1841.69	0.772008	133081	148741	FLJ25124	hypothetical protein FLJ25124	24432064	NM_144698.2	NA	1q21.1
8027	1	75	72	PH_hs_0003128	1	226.283	386.326	0.771692	NA	51503	HSPC148	hypothetical protein HSPC148	7705474	NM_016403.1	GO:0000004|GO:0005554|GO:0008372|	11q21
25077	1	101	224	PH_hs_0002601	1	145.767	248.747	0.771015	30305	283420	UNQ9341	HEEE9341	37181649	NM_207345.1	GO:0005529|	12p13.31-p13.2
33344	1	80	298	PH_hs_0027288	1	3072.99	5242.47	0.770604	NA	NA	NA	NA	34147356	NA	NA	NA
1235	1	3	12	PH_hs_0036576	1	157.417	268.544	0.770572	512780	84256	DKFZp761A132	hypothetical protein DKFZp761A132	22382197	BC028572	NA	16p13.3
32854	1	38	294	PH_hs_0013442	1	454.973	776.113	0.770488	255156	286178	LOC286178	hypothetical protein LOC286178	21748959	AK090741	NA	8q12.1
718	1	46	7	PH_hs_0024054	1	5091.42	8685.11	0.770477	367997	200132	FLJ40873	hypothetical protein FLJ40873	21758155	NM_152665.1	NA	1p31.2
2113	1	97	19	PH_hs_0001102	1	75.8353	129.306	0.769845	11449	25978	DKFZP564O123	DKFZP564O123 protein	7023876	NM_014043.2	GO:0005554|	3p12.1
34731	1	11	311	PH_hs_0020641	1	201.46	343.22	0.768643	437096	22937	SCAP	SREBP cleavage-activating protein	20521843	NM_012235.1	GO:0005783|GO:0005794|GO:0006629|GO:0006994|GO:0008203|GO:0016021|GO:0045541|GO:0045716|GO:0051082|	3p21.31
9810	1	66	88	PH_hs_0036336	1	187.489	319.299	0.768106	471601	257407	LOC257407	hypothetical protein LOC257407	3483443	AF086098	NA	2q37.1
10416	1	112	93	PH_hs_0026363	1	7840.27	13349.8	0.767842	458374	79586	CHPF	chondroitin polymerizing factor	32170676	NM_024536.4	NA	2q35
35801	1	73	320	PH_hs_0010728	1	170.499	289.793	0.765257	181301	1520	CTSS	cathepsin S	23110961	NM_004079.3	GO:0004218|GO:0005576|GO:0005764|GO:0006508|GO:0006955|GO:0016787|	1q21
5616	1	16	51	PH_hs_0025290	1	173.238	294.265	0.764363	433695	1289	COL5A1	collagen, type V, alpha 1	16554578	NM_000093.2	GO:0005201|GO:0005581|GO:0005588|GO:0005737|GO:0006817|GO:0007155|GO:0008201|	9q34.2-q34.3
34857	1	25	312	PH_hs_0025421	1	586.611	996.329	0.764219	435639	378	ARF4	ADP-ribosylation factor 4	16740933	NM_001660.2	GO:0003924|GO:0005525|GO:0005794|GO:0007264|GO:0008047|GO:0015031|	3p21.2-p21.1
21531	1	27	193	PH_hs_0033520	1	1586.37	2693.36	0.763677	445301	8650	NUMB	numb homolog (Drosophila)	5852969	NM_003744.5	GO:0005887|GO:0007275|GO:0016020|	14q24.3
8744	1	8	79	PH_hs_0017880	1	118.743	201.46	0.762643	371585	79913	ACTR5	ARP5 actin-related protein 5 homolog (yeast)	31542679	NM_024855.2	GO:0005200|GO:0015629|	20q11.23
5288	1	24	48	PH_hs_0027050	1	127.279	215.882	0.762245	3833	9061	PAPSS1	3'-phosphoadenosine 5'-phosphosulfate synthase 1	46094057	NM_005443.4	GO:0000103|GO:0001501|GO:0004020|GO:0004781|GO:0005524|GO:0005622|GO:0006139|GO:0016779|	4q24
9028	1	68	81	PH_hs_0016141	1	1080.97	1833.14	0.761991	324473	5594	MAPK1	mitogen-activated protein kinase 1	20986528	NM_002745.2	GO:0004674|GO:0004707|GO:0004707|GO:0004713|GO:0005524|GO:0006468|GO:0006917|GO:0006935|GO:0006950|GO:0007049|GO:0007165|GO:0007268|GO:0016740|	22q11.2|22q11.21
8766	1	30	79	PH_hs_0005066	1	208.394	353.27	0.76146	NA	7189	TRAF6	TNF receptor-associated factor 6	22027628	NM_004620.2	GO:0000151|GO:0004842|GO:0004871|GO:0005515|GO:0007165|GO:0008270|GO:0016567|GO:0043123|	11p12
561	1	1	6	PH_hs_0038299	1	276.933	469.395	0.761266	169639	283768	DKFZp434P162	hypothetical protein DKFZp434P162	45219718	XM_370843.3	NA	15q13.1
7982	1	30	72	PH_hs_0024763	1	6590.83	11166.3	0.760623	408723	7415	VCP	valosin-containing protein	7669552	NM_007126.2	GO:0000166|GO:0005515|GO:0005524|GO:0005634|GO:0005783|GO:0005794|GO:0005829|GO:0006810|GO:0008289|GO:0016567|GO:0016787|GO:0016887|GO:0030433|GO:0030968|GO:0030970|GO:0045184|	9p13-p12
8387	1	99	75	PH_hs_0033127	1	13112.1	22212.7	0.760482	404119	7264	TSTA3	tissue specific transplantation antigen P35B	21756316	NM_003313.2	GO:0005489|GO:0005737|GO:0006486|GO:0007159|GO:0009225|GO:0016491|GO:0016853|GO:0042351|GO:0042356|GO:0050577|	8q24.3
33805	1	93	302	PH_hs_0014739	1	6530.38	11054.3	0.759364	284296	6836	SURF4	surfeit 4	19593984	NM_033161.2	GO:0000004|GO:0005554|GO:0005789|GO:0016021|	9q34.2
37405	1	109	334	PH_hs_0007455	1	1018.24	1723.08	0.75891	128653	57157	PHTF2	putative homeodomain transcription factor 2	30268196	NM_020432.2	NA	7q11.23-q21
17086	1	62	153	PH_hs_0000268	1	143.178	242.264	0.75877	2012	6947	TCN1	transcobalamin I (vitamin B12 binding protein, R binder family)	21071007	NM_001062.2	GO:0005488|GO:0006810|GO:0006824|GO:0015087|GO:0015889|	11q11-q12
18836	1	20	169	PH_hs_0016491	1	846.001	1431.44	0.758737	NA	84705	GTPBP3	GTP binding protein 3 (mitochondrial)	14249125	NM_032620.1	GO:0003924|GO:0005525|GO:0006400|	19p13.11
30320	1	80	271	PH_hs_0000746	1	5436.74	9186.91	0.756837	7243	23358	USP24	ubiquitin specific protease 24	51458552	XM_371254.3	GO:0004197|GO:0004221|GO:0006511|GO:0006512|GO:0016787|	1p32.3
14288	1	64	128	PH_hs_0024735	1	177.989	300.749	0.756774	307374	5087	PBX1	pre-B-cell leukemia transcription factor 1	51476602	NM_002585.1	GO:0003700|GO:0005515|GO:0005515|GO:0005634|GO:0006355|GO:0006366|GO:0006700|GO:0007548|GO:0009790|GO:0030902|GO:0045898|	1q23
3448	1	88	31	PH_hs_0022846	1	1913.72	3232.16	0.756117	174193	63925	ZNF335	zinc finger protein 335	40807460	NM_022095.3	GO:0003676|GO:0003677|GO:0005634|GO:0006355|GO:0008270|	20q11.21-q13.12
29929	1	25	268	PH_hs_0036755	1	550.643	929.669	0.755599	356744	85014	MGC14141	hypothetical protein MGC14141	23678477	BU739763	NA	9q34.3
29864	1	72	267	PH_hs_0009132	1	38775.9	65464.5	0.755551	151536	5872	RAB13	RAB13, member RAS oncogene family	34536171	NM_002870.2	GO:0003924|GO:0005525|GO:0005923|GO:0007155|GO:0007264|GO:0015031|GO:0016192|	1q21.2
36744	1	8	329	PH_hs_0000845	1	116.713	196.987	0.755133	7991	128434	C20orf102	chromosome 20 open reading frame 102	21740113	NM_080607.1	NA	20q11.23
9219	1	35	83	PH_hs_0016393	1	106.654	180	0.755064	334105	NA	NA	NA	13711381	BG189694	NA	NA
38709	1	69	346	PH_hs_0032231	1	248.747	419.738	0.754811	348983	200315	APOBEC3A	apolipoprotein B mRNA editing enzyme, catalytic polypeptide-like 3A	22907036	NM_145699.2	GO:0000004|GO:0008270|GO:0008372|GO:0016787|GO:0016814|	22q13.1-q13.2
36636	1	12	328	PH_hs_0029631	1	491.304	827.833	0.752723	NA	NA	NA	NA	15718773	NA	NA	NA
23475	1	67	210	PH_hs_0029232	1	656.429	1105.89	0.752497	151237	79845	RNF122	ring finger protein 122	10434063	NM_024787.2	GO:0000151|GO:0004842|GO:0008270|GO:0016567|	8p12
30891	1	91	276	PH_hs_0032340	1	134.952	227.288	0.752079	254642	79719	FLJ11506	hypothetical protein FLJ11506	34367431	NM_024666.2	NA	15q22.33-q23
3706	1	10	34	PH_hs_0038609	1	207.942	349.703	0.749946	282359	2932	GSK3B	glycogen synthase kinase 3 beta	34364893	BX640779	GO:0004696|GO:0005977|GO:0005524|GO:0016740|GO:0016055|GO:0006468|	3q13.3
10588	1	60	95	PH_hs_0023953	1	136.974	230.304	0.749634	352733	5066	PAM	peptidylglycine alpha-amidating monooxygenase	21070983	NM_000919.2	GO:0001519|GO:0004497|GO:0004504|GO:0004504|GO:0005489|GO:0005507|GO:0005625|GO:0005887|GO:0006464|GO:0006518|GO:0030141|	5q14-q21
13090	1	98	117	PH_hs_0022811	1	446.027	749.816	0.749406	170472	7175	TPR	translocated promoter region (to activated MET oncogene)	4507658	NM_003292.1	GO:0005634|GO:0005643|GO:0005737|GO:0006606|GO:0006810|	1q25
19570	1	82	175	PH_hs_0014932	1	38947.9	65464.5	0.749167	287994	9612	NCOR2	nuclear receptor co-repressor 2	4559297	NM_006312.1	GO:0003677|GO:0003714|GO:0005634|GO:0006355|	12q24
9618	1	98	86	PH_hs_0016017	1	592.177	995.327	0.749141	319284	348303	SELV	selenoprotein V	32492910	NM_182704.1	NA	19q13.2
8299	1	11	75	PH_hs_0030539	1	231.761	389.339	0.748392	NA	NA	NA	NA	27498509	NA	NA	NA
25090	1	2	225	PH_hs_0029216	1	367.24	616.64	0.747707	145498	10308	ZNF267	zinc finger protein 267	21732666	NM_003414.3	GO:0003677|GO:0005634|GO:0006355|GO:0007275|GO:0008270|	16p11.2
14698	1	26	132	PH_hs_0001205	1	133.94	224.827	0.747223	12692	54839	FLJ20156	hypothetical protein FLJ20156	7020070	NM_017691.2	NA	15q23
15049	1	41	135	PH_hs_0023390	1	298.737	501.254	0.746665	NA	NA	NA	NA	8922600	NA	NA	NA
6879	1	47	62	PH_hs_0006148	1	1815.9	3046.69	0.746555	112158	168544	ZNF467	zinc finger protein 467	47077397	NM_207336.1	GO:0003676|GO:0005634|GO:0008270|	7q36.1
35447	1	55	317	PH_hs_0030569	1	403.854	677.522	0.746434	NA	NA	NA	NA	19263342	NA	NA	NA
33090	1	50	296	PH_hs_0027177	1	183.016	306.676	0.744741	NA	6198	RPS6KB1	ribosomal protein S6 kinase, 70kDa, polypeptide 1	55925648	NM_003161.2	GO:0004674|GO:0004713|GO:0016740|GO:0005524|GO:0006468|GO:0007165|	17q23.2
8349	1	61	75	PH_hs_0018054	1	186.483	312.261	0.743707	NA	NA	NA	NA	23832548	NA	NA	NA
22628	1	4	203	PH_hs_0010770	1	1011.57	1693.75	0.743636	182476	83451	WBSCR21	Williams Beuren syndrome chromosome region 21	23200009	NM_031295.2	GO:0003824|GO:0006725|GO:0006805|GO:0009636|GO:0016787|	7q11.23
2563	1	99	23	PH_hs_0016268	1	2543.68	4258.13	0.743302	331602	162	AP1B1	adaptor-related protein complex 1, beta 1 subunit	22027650	NM_001127.2	GO:0005905|GO:0005215|GO:0005488|GO:0005515|GO:0005794|GO:0006461|GO:0006886|GO:0006897|GO:0030130|	22q12|22q12.2
25460	1	36	228	PH_hs_0034629	1	2908.66	4868.19	0.743033	528454	440234	LOC440234	similar to hypothetical protein	51472577	XM_370839.3	NA	15q11.2
10086	1	6	91	PH_hs_0005598	1	486.557	814.33	0.743005	100058	10570	DPYSL4	dihydropyrimidinase-like 4	11321616	NM_006426.1	GO:0007399|GO:0016787|	10q26
27523	1	83	246	PH_hs_0031314	1	422.203	706.541	0.742838	75189	1611	DAP	death-associated protein	51593664	NM_004394.1	GO:0006915|GO:0008624|	5p15.2
913	1	17	9	PH_hs_0038993	1	1111.29	1858.2	0.741667	443457	440460	LOC440460	LOC440460	31565514	BC053686	NA	17q24.2
26137	1	41	234	PH_hs_0033706	1	407.323	680.905	0.741281	449098	9701	KIAA0685	KIAA0685	3327183	NM_014678.3	NA	22q13.33
36976	1	16	331	PH_hs_0002208	1	107.079	178.994	0.741233	25121	10858	CYP46A1	cytochrome P450, family 46, subfamily A, polypeptide 1	21749131	NM_006668.1	GO:0005783|GO:0005792|GO:0006118|GO:0006707|GO:0007399|GO:0008395|GO:0016021|	14q32.1
32750	1	46	293	PH_hs_0024224	1	260.605	435.621	0.74121	373612	202051	LOC202051	hypothetical protein LOC202051	19896338	XM_114430.8	NA	5q31.2
14254	1	30	128	PH_hs_0026654	1	196.987	329.249	0.741077	491346	157574	FBXO16	F-box protein 16	30089920	NM_172366.2	GO:0006512|	8p21.1
23366	1	70	209	PH_hs_0020469	1	3318.9	5547.24	0.741064	436066	7940	LST1	leukocyte specific transcript 1	34366321	NM_007161.2	GO:0000902|GO:0005554|GO:0005794|GO:0006955|GO:0016020|GO:0016021|GO:0016358|GO:0050672|	6p21.3
20842	1	10	187	PH_hs_0029691	1	807.388	1349.12	0.740689	302446	80772	MGC10334	hypothetical protein MGC10334	51459425	XM_496335.1	NA	1p36.33
577	1	17	6	PH_hs_0000348	1	180	300.749	0.740563	2681	2520	GAS	gastrin	19097904	NM_000805.2	GO:0005179|GO:0005576|GO:0005625|GO:0006939|GO:0007165|	17q21
18376	1	8	165	PH_hs_0015521	1	131.332	219.349	0.740014	301206	9371	KIF3B	kinesin family member 3B	31742486	NM_004798.2	GO:0005524|GO:0005873|GO:0005875|GO:0007018|GO:0007368|GO:0008089|GO:0008574|	20q11.21
334	1	110	3	PH_hs_0025939	1	1158.89	1934.46	0.739189	444058	6734	SRPR	signal recognition particle receptor ('docking protein')	15488907	NM_003139.2	GO:0000166|GO:0003723|GO:0003924|GO:0004872|GO:0005047|GO:0005525|GO:0005783|GO:0005785|GO:0005786|GO:0006614|GO:0006886|GO:0016021|	11q24.3
7480	1	88	67	PH_hs_0002385	1	683.917	1141.61	0.739175	26951	9853	RUSC2	RUN and SH3 domain containing 2	6683646	NM_014806.1	NA	9p13.3
9723	1	91	87	PH_hs_0035427	1	122.209	203.922	0.738666	47111	145783	LOC145783	hypothetical protein LOC145783	21756197	XM_498612.1	NA	15q21.2
3194	1	58	29	PH_hs_0009122	1	508.191	847.737	0.738246	151293	201626	2'-PDE	2'-phosphodiesterase	34366197	NM_177966.3	NA	3p14.3
14304	1	80	128	PH_hs_0004376	1	25530.7	42571.5	0.737652	75823	10962	AF1Q	ALL1-fused gene from chromosome 1q	21961259	NM_006818.3	GO:0005554|GO:0008372|	1q21
15546	1	90	139	PH_hs_0002003	1	3160.01	5267.2	0.737106	22880	10072	DPP3	dipeptidylpeptidase 3	21734118	NM_005700.2	GO:0004177|GO:0005737|GO:0006508|GO:0008237|GO:0016787|GO:0017039|	11q12-q13.1
4137	1	105	37	PH_hs_0025759	1	1068.47	1780.94	0.737092	NA	NA	NA	NA	14165271	NA	NA	NA
41	1	41	1	PH_hs_0028077	1	2063.39	3439.19	0.737051	277324	2589	GALNT1	UDP-N-acetyl-alpha-D-galactosamine:polypeptide N-acetylgalactosaminyltransferase 1 (GalNAc-T1)	13124890	NM_020474.2	GO:0004653|GO:0005529|GO:0005794|GO:0006493|GO:0016021|GO:0016757|GO:0030145|	18q12.1
11933	1	61	107	PH_hs_0036782	1	1561.26	2601.55	0.736665	500229	124790	FLJ32384	hypothetical protein MGC39389	23653173	BU729862	NA	17q21.31
4021	1	101	36	PH_hs_0032196	1	219.8	366.235	0.736578	212670	339005	LOC339005	hypothetical protein LOC339005	29124570	XM_370838.3	NA	15q11.2
19938	1	2	179	PH_hs_0027032	1	6239.91	10394.5	0.736231	1481	3067	HDC	histidine decarboxylase	4504364	NM_002112.1	GO:0004398|GO:0006520|GO:0006547|GO:0016829|GO:0042423|	15q21-q22
16840	1	40	151	PH_hs_0022272	1	499.7	832.308	0.736055	105818	51265	CDKL3	cyclin-dependent kinase-like 3	27469696	NM_016508.2	NA	5q31
7549	1	45	68	PH_hs_0023631	1	263.067	438.086	0.735785	303899	79074	MGC5509	hypothetical protein MGC5509	34534669	NM_024093.1	NA	2q12.1
34719	1	111	310	PH_hs_0009663	1	109.955	183.016	0.735066	200813	79858	NEK11	NIMA (never in mitosis gene a)- related kinase 11	22094142	NM_024800.2	GO:0004674|GO:0004713|GO:0005524|GO:0006468|	3q21.3
15888	1	96	142	PH_hs_0012659	1	15218.3	25322.9	0.734635	NA	2286	FKBP2	FK506 binding protein 2, 13kDa	17149841	NM_004470.2	GO:0016853|GO:0003755|GO:0005528|GO:0005783|GO:0006457|	11q13.1-q13.3
20996	1	52	188	PH_hs_0026851	1	101.902	169.493	0.734048	444079	80216	ALPK1	alpha-kinase 1	34526524	NM_025144.2	GO:0004674|GO:0005524|GO:0006468|GO:0016301|	4q25
19520	1	32	175	PH_hs_0026902	1	183.016	304.215	0.73312	534414	9623	TCL1B	T-cell leukemia/lymphoma 1B	40548374	NM_004918.2	NA	14q32.1
2093	1	77	19	PH_hs_0009244	1	771.64	1282.56	0.733027	153692	84059	MASS1	monogenic, audiogenic seizure susceptibility 1 homolog (mouse)	16904207	NM_032119.1	GO:0004872|GO:0004930|GO:0005509|GO:0007154|GO:0007218|GO:0007399|GO:0016021|GO:0016337|	5q13
38239	1	47	342	PH_hs_0005371	1	730.917	1214.29	0.732331	98026	84464	BTBD12	BTB (POZ) domain containing 12	14017784	NM_032444.1	GO:0005515|	16p13.3
1113	1	105	10	PH_hs_0024349	1	1767.98	2936.31	0.731903	381928	1857	DVL3	dishevelled, dsh homolog 3 (Drosophila)	1503999	NM_004423.3	GO:0004871|GO:0005515|GO:0005622|GO:0007222|GO:0007242|GO:0007275|GO:0007399|GO:0007507|GO:0016301|	3q27
15313	1	81	137	PH_hs_0014960	1	807.388	1340.65	0.731604	NA	NA	NA	NA	34147406	NA	NA	NA
11138	1	50	100	PH_hs_0004663	1	5113.4	8489.01	0.731313	NA	3182	HNRPAB	heterogeneous nuclear ribonucleoprotein A/B	55956918	NM_031266.2	GO:0003723|GO:0005634|	5q35.3
31029	1	5	278	PH_hs_0026907	1	1218.53	2021.55	0.730321	127092	9785	DHX38	DEAH (Asp-Glu-Ala-His) box polypeptide 38	41406095	NM_014003.3	GO:0000398|GO:0003676|GO:0004004|GO:0005524|GO:0005634|GO:0008248|GO:0016787|	16q21-q22.3
5072	1	32	46	PH_hs_0005452	1	251.209	416.725	0.730208	98609	136541	TRY1	trypsin X3	37182096	NM_001001317.1	GO:0004263|GO:0004295|GO:0006508|GO:0008233|	7q34
8462	1	62	76	PH_hs_0000869	1	246.737	409.24	0.729973	8117	55914	ERBB2IP	erbb2 interacting protein	8923908	NM_001006600.1	GO:0005176|GO:0005178|GO:0005200|GO:0005515|GO:0005634|GO:0005737|GO:0007049|GO:0007155|GO:0007173|GO:0007229|GO:0009925|GO:0016049|GO:0030056|GO:0045104|GO:0045175|GO:0045197|	5q12.3
32862	1	46	294	PH_hs_0032359	1	2434	4036.75	0.729864	258561	2959	GTF2B	general transcription factor IIB	31419868	NM_001514.3	GO:0003700|GO:0005515|GO:0005634|GO:0005667|GO:0006352|GO:0006355|GO:0006366|GO:0008270|GO:0016251|	1p22-p21
18212	1	68	163	PH_hs_0023908	1	4195.51	6954.85	0.729171	NA	51006	SLC35C2	solute carrier family 35, member C2	34335286	NM_173073.2	GO:0006810|GO:0016021|	20q13.12
26804	1	36	240	PH_hs_0027169	1	2531.51	4189.75	0.726868	82520	57804	POLD4	polymerase (DNA-directed), delta 4	50501674	NM_021173.2	GO:0003891|GO:0005634|GO:0006260|	11q13
32479	1	111	290	PH_hs_0018457	1	249.752	413.257	0.726542	380027	10485	CROC4	transcriptional activator of the c-fos promoter	34530386	NM_006365.1	NA	1q22
3675	1	91	33	PH_hs_0033397	1	29745.5	49201.5	0.726033	436913	79145	CHCHD7	coiled-coil-helix-coiled-coil-helix domain containing 7	21758267	NM_024300.2	NA	8q12.1
19334	1	70	173	PH_hs_0012523	1	364.678	602.761	0.724963	373914	221262	C6orf185	chromosome 6 open reading frame 185	51465270	XM_168055.4	NA	6q21
23067	1	107	206	PH_hs_0017228	1	313.267	517.591	0.72442	355645	85455	DISP2	dispatched homolog 2 (Drosophila)	20521981	NM_033510.1	GO:0016021|	15q15.1
33564	1	76	300	PH_hs_0027860	1	195.428	322.766	0.723854	143482	5481	PPID	peptidylprolyl isomerase D (cyclophilin D)	34192170	NM_005038.2	GO:0003755|GO:0005528|GO:0006457|GO:0016018|GO:0016853|	4q31.3
21715	1	99	194	PH_hs_0032569	1	233.32	385.322	0.723757	301040	81928	CABLES2	Cdk5 and Abl enzyme substrate 2	51475111	NM_031215.1	GO:0000910|GO:0007049|	20q13.33
29944	1	40	268	PH_hs_0027164	1	10194.3	16822.3	0.722611	80624	83640	C6orf119	chromosome 6 open reading frame 119	10440132	NM_031452.2	NA	15q25.2
13765	1	101	123	PH_hs_0014155	1	297.283	490.3	0.721829	NA	NA	NA	NA	26787974	NA	NA	NA
1804	1	12	17	PH_hs_0031944	1	110.377	182.011	0.721591	163909	50636	TMEM16G	transmembrane protein 16G	48093523	NM_001001891.1	NA	2q37.3
36754	1	18	329	PH_hs_0016426	1	16083.5	26515.9	0.721279	517020	84174	SLA2	Src-like-adaptor 2	27469842	NM_032214.2	GO:0000122|GO:0005070|GO:0005737|GO:0005886|GO:0010008|GO:0019724|GO:0030522|GO:0042110|GO:0047485|GO:0050776|GO:0050849|GO:0050851|GO:0050869|	20q11.23
10815	1	63	97	PH_hs_0017650	1	373.268	615.178	0.720792	368984	NA	NA	NA	27832615	BX103949	NA	NA
10475	1	59	94	PH_hs_0039971	1	177.989	293.259	0.720391	310422	64786	TBC1D15	TBC1 domain family, member 15	37059748	NM_022771.3	NA	12q21.1
32309	1	53	289	PH_hs_0005117	1	10570.9	17411.2	0.719917	NA	NA	NA	NA	7669496	NA	NA	NA
14668	1	108	131	PH_hs_0031531	1	2098.53	3454.79	0.719217	111335	375757	C9orf119	chromosome 9 open reading frame 119	22807563	XM_372143.3	NA	9q34.11
22133	1	69	198	PH_hs_0014158	1	5812.05	9564.26	0.718605	274408	57513	CASKIN2	CASK interacting protein 2	45219846	NM_020753.2	NA	17q25.1
25490	1	66	228	PH_hs_0015575	1	310.25	510.427	0.718274	NA	NA	NA	NA	13569959	NA	NA	NA
9373	1	77	84	PH_hs_0010756	1	835.317	1373.97	0.717958	182081	84446	KIAA1811	KIAA1811 protein	19401873	NM_032430.1	GO:0004674|GO:0005524|GO:0006468|GO:0016740|	19q13.4
11916	1	44	107	PH_hs_0030469	1	280.849	461.909	0.717816	458430	9	NAT1	N-acetyltransferase 1 (arylamine N-acetyltransferase)	16975545	NM_000662.4	GO:0004060|GO:0008152|GO:0016407|GO:0016740|	8p23.1-p21.3
35511	1	7	318	PH_hs_0004295	1	20470.5	33657.7	0.717388	75243	6046	BRD2	bromodomain containing 2	12408641	NM_005104.2	GO:0004674|GO:0005634|GO:0007283|	6p21.3
13153	1	49	118	PH_hs_0010002	1	462.184	759.767	0.717091	166011	1500	CTNND1	catenin (cadherin-associated protein), delta 1	3152860	NM_001331.1	GO:0005198|GO:0005515|GO:0005634|GO:0005737|GO:0005856|GO:0016337|	11q11
13300	1	84	119	PH_hs_0027223	1	1210.43	1989.71	0.717033	119004	9727	RAB11FIP3	RAB11 family interacting protein 3 (class II)	30411060	NM_014700.2	GO:0005509|GO:0017137|	16p13.3
30239	1	111	270	PH_hs_0026525	1	131.332	215.882	0.717028	499355	9711	KIAA0226	KIAA0226 gene product	51464046	XM_032901.8	NA	3q29
8800	1	64	79	PH_hs_0011496	1	269.55	443.014	0.7168	194673	8682	PEA15	phosphoprotein enriched in astrocytes 15	21359835	NM_003768.2	GO:0005351|GO:0005515|GO:0005875|GO:0006810|GO:0006916|GO:0042981|GO:0046325|	1q21.1
14640	1	80	131	PH_hs_0001919	1	392.352	644.658	0.716386	22011	114904	C1QTNF6	C1q and tumor necrosis factor related protein 6	34535339	NM_031910.3	GO:0005737|GO:0006817|	22q13.1
34871	1	39	312	PH_hs_0014291	1	2372.08	3896.86	0.716163	38032	10533	APG7L	APG7 autophagy 7-like (S. cerevisiae)	6102875	NM_006395.1	GO:0003824|GO:0004839|GO:0005737|GO:0006464|GO:0006944|	3p25.3
14957	1	61	134	PH_hs_0014385	1	152.944	251.209	0.715881	279709	84676	TRIM63	tripartite motif-containing 63	13785923	NM_032588.2	GO:0000151|GO:0004842|GO:0004871|GO:0005634|GO:0005737|GO:0005874|GO:0007165|GO:0008270|GO:0016567|	1p34-p33
25330	1	18	227	PH_hs_0040048	1	665.105	1092.22	0.715608	418241	4493	MT1E	metallothionein 1E (functional)	22846215	BU535774	GO:0046872|GO:0046870|GO:0008270|GO:0005737|GO:0005507|GO:0000004|	16q13
12324	1	4	111	PH_hs_0028459	1	282.86	464.373	0.715193	439760	260293	CYP4X1	cytochrome P450, family 4, subfamily X, polypeptide 1	29837647	NM_178033.1	GO:0004497|GO:0005783|GO:0005792|GO:0006118|GO:0016020|GO:0050381|	1p33
16587	1	11	149	PH_hs_0013567	1	1123.47	1844.17	0.715001	NA	NA	NA	NA	13435384	NA	NA	NA
34740	1	20	311	PH_hs_0006487	1	94.6784	155.403	0.714904	118127	70	ACTC	actin, alpha, cardiac muscle	33873001	NM_005159.3	GO:0003774|GO:0005200|GO:0005884|GO:0007517|	15q11-q14
14826	1	42	133	PH_hs_0001520	1	938.765	1540.54	0.714602	16439	NA	NA	NA	716120	T87768	NA	NA
2782	1	94	25	PH_hs_0018841	1	390.799	640.873	0.713611	NA	79646	PANK3	pantothenate kinase 3	24430178	NM_024594.2	GO:0004594|GO:0005524|GO:0015937|GO:0016740|	5q34
4599	1	7	42	PH_hs_0029296	1	421.198	690.398	0.712928	458392	8111	GPR68	G protein-coupled receptor 68	40217828	NM_003485.2	GO:0001584|GO:0005887|GO:0006954|GO:0007186|	14q31
23568	1	48	211	PH_hs_0005180	1	32804.8	53770.3	0.712902	NA	83982	FAM14A	family with sequence similarity 14, member A	50511937	NM_032036.2	GO:0016021|GO:0009613|	14q32.13
35375	1	95	316	PH_hs_0031498	1	11723.2	19211.8	0.712628	105216	64760	RAI16	retinoic acid induced 16	38569468	NM_022749.4	NA	8p21.2
23602	1	82	211	PH_hs_0004292	1	2255.8	3695.77	0.712236	NA	6397	SEC14L1	SEC14-like 1 (S. cerevisiae)	4506866	NM_003003.1	GO:0005215|GO:0005488|GO:0005622|GO:0005794|GO:0016020|GO:0006810|	17q25.1-17q25.2
32869	1	53	294	PH_hs_0018559	1	7703.48	12615.8	0.711653	380962	91304	C19orf6	chromosome 19 open reading frame 6	21748487	NM_033420.2	NA	19p13.3
7795	1	67	70	PH_hs_0010716	1	1068.47	1749.47	0.711368	181112	29079	MED4	mediator of RNA polymerase II transcription, subunit 4 homolog (yeast)	7023506	NM_014166.2	GO:0000119|GO:0003712|GO:0004872|GO:0005634|GO:0006355|GO:0006367|GO:0016455|GO:0016563|GO:0030374|GO:0030521|GO:0042809|GO:0046966|	13q14.2
11406	1	94	102	PH_hs_0032855	1	1452.49	2377.17	0.710716	356758	399844	FLJ45445	FLJ45445 protein	34536320	XM_373704.3	NA	19p13.3
13136	1	32	118	PH_hs_0029273	1	122.209	200.002	0.710669	159448	6835	SURF2	surfeit 2	10404634	NM_017503.2	GO:0000004|GO:0005554|GO:0008372|	9q34.2
29878	1	86	267	PH_hs_0025031	1	152.944	250.204	0.710097	415895	54904	WHSC1L1	Wolf-Hirschhorn syndrome candidate 1-like 1	12642816	NM_023034.1	GO:0000151|GO:0003677|GO:0004842|GO:0005515|GO:0005634|GO:0006355|GO:0008270|GO:0016049|GO:0016567|GO:0030154|	8p11.2
16081	1	65	144	PH_hs_0032667	1	663.913	1085.52	0.709319	325531	91612	CHURC1	churchill domain containing 1	51854822	NM_145165.2	GO:0006355|GO:0007275|GO:0008270|GO:0016563|GO:0045941|	14q23.3
5096	1	56	46	PH_hs_0002864	1	123.223	201.46	0.709215	35140	6789	STK4	serine/threonine kinase 4	38327560	NM_006282.2	GO:0000287|GO:0004674|GO:0004713|GO:0005524|GO:0005524|GO:0005634|GO:0006468|GO:0006468|GO:0006915|GO:0007165|GO:0007166|GO:0007243|GO:0016021|GO:0016740|GO:0043065|GO:0046983|	20q11.2-q13.2
13315	1	99	119	PH_hs_0017287	1	98.1428	160.437	0.709052	NA	NA	NA	NA	23713470	NA	NA	NA
11306	1	106	101	PH_hs_0001447	1	6475.29	10583.1	0.70875	15580	79042	LENG5	leukocyte receptor cluster (LRC) member 5	16549577	NM_024075.1	NA	19q13.4
34677	1	69	310	PH_hs_0000384	1	367.24	600.208	0.708741	3059	1315	COPB	coatomer protein complex, subunit beta	34222324	NM_016451.3	GO:0000139|GO:0005515|GO:0005798|GO:0005829|GO:0006890|GO:0006891|GO:0015031|GO:0016020|GO:0030126|	11p15.2
31496	1	24	282	PH_hs_0002574	1	99.5892	162.45	0.705935	29802	9353	SLIT2	slit homolog 2 (Drosophila)	4151204	NM_004787.1	GO:0001657|GO:0005102|GO:0005198|GO:0005509|GO:0005515|GO:0005615|GO:0006935|GO:0007155|GO:0007399|GO:0007509|GO:0007608|GO:0008038|GO:0008045|GO:0008347|GO:0050772|GO:0050929|GO:0050929|	4p15.2
14454	1	6	130	PH_hs_0000255	1	14034.9	22890.1	0.705703	NA	5552	PRG1	proteoglycan 1, secretory granule	45935370	NM_002727.2	NA	10q22.1
7291	1	11	66	PH_hs_0039479	1	1326.46	2161.71	0.704591	307011	83901	KRTAP9-8	keratin associated protein 9-8	12655473	AJ406950	GO:0045095|	17q12-q21
38713	1	73	346	PH_hs_0024277	1	223.821	364.678	0.704275	NA	90407	MGC15397	similar to RIKEN cDNA 5730578N08 gene	34147477	NM_080652.2	NA	3q27.2
3212	1	76	29	PH_hs_0004132	1	3200.48	5208.82	0.702669	71190	283229	MGC45840	hypothetical protein MGC45840	21757041	NM_173584.1	GO:0005509|GO:0008152|GO:0016491|	11p15.5
36367	1	79	325	PH_hs_0030259	1	340.481	554.112	0.702603	438993	586	BCAT1	branched chain aminotransferase 1, cytosolic	38569441	NM_005504.3	GO:0000082|GO:0004084|GO:0004084|GO:0005829|GO:0008152|GO:0008283|GO:0009081|GO:0009082|GO:0016740|	12pter-q12
12719	1	63	114	PH_hs_0030917	1	286.327	465.832	0.702146	5199	29089	HSPC150	HSPC150 protein similar to ubiquitin-conjugating enzyme	11976267	NM_014176.1	GO:0004840|GO:0016874|GO:0006512|GO:0004842|	1q32.1
19751	1	39	177	PH_hs_0007254	1	6797.55	11058.3	0.70204	NA	NA	NA	NA	27485260	NA	NA	NA
35473	1	81	317	PH_hs_0002696	1	22099.6	35941.7	0.701639	NA	NA	NA	NA	32455258	NA	NA	NA
8945	1	97	80	PH_hs_0040388	1	196.987	320.305	0.701342	406330	147947	ZNF542	zinc finger protein 542	40555806	NM_194319.1	GO:0003676|GO:0005634|GO:0008270|	19q13.43
26256	1	48	235	PH_hs_0032210	1	134.952	219.349	0.700784	221811	5923	RASGRF1	Ras protein-specific guanine nucleotide-releasing factor 1	24797098	NM_002891.3	GO:0005088|GO:0005886|GO:0007264|GO:0007616|GO:0019717|	15q24
28996	1	100	259	PH_hs_0032440	1	134.952	219.349	0.700784	278391	51014	TMED7	CGI-109 protein	40255262	NM_181836.3	GO:0005783|GO:0006886|GO:0008320|GO:0016021|	5q22.3
37075	1	3	332	PH_hs_0018852	1	221.811	360.205	0.699491	388956	91300	C19orf22	chromosome 19 open reading frame 22	34222140	NM_138774.2	NA	19p13.3
34308	1	36	307	PH_hs_0007430	1	1695.49	2750.28	0.697878	128433	27306	PGDS	prostaglandin D2 synthase, hematopoietic	50500518	NM_014485.1	GO:0001516|GO:0004667|GO:0005737|GO:0007165|GO:0007267|GO:0007626|GO:0016853|	4q22.3
14382	1	46	129	PH_hs_0025027	1	149.359	242.264	0.697801	415792	51279	C1RL	complement component 1, r subcomponent-like	7271474	NM_016546.1	GO:0004263|GO:0004295|GO:0006508|	12p13.31
21846	1	6	196	PH_hs_0040639	1	117.729	190.955	0.697773	737	9592	IER2	immediate early response 2	48675810	NM_004907.2	NA	19p13.13
5683	1	83	51	PH_hs_0024114	1	925.343	1500.8	0.697668	NA	NA	NA	NA	7661885	NA	NA	NA
13502	1	62	121	PH_hs_0005046	1	4659.75	7550.15	0.696254	90336	9550	ATP6V1G1	ATPase, H+ transporting, lysosomal 13kDa, V1 subunit G isoform 1	50488596	NM_004888.2	GO:0006754|GO:0015078|GO:0015992|GO:0016787|	9q32
2539	1	75	23	PH_hs_0022490	1	278.388	450.955	0.695884	132543	253512	SLC25A30	solute carrier family 25, member 30	21732751	XM_170736.4	GO:0005215|GO:0005488|GO:0005739|GO:0005743|GO:0006810|GO:0006839|GO:0016020|	13q14.13
32784	1	80	293	PH_hs_0006324	1	207.942	336.737	0.69544	115412	79784	MYH14	myosin, heavy polypeptide 14	33438759	NM_024729.2	GO:0003774|GO:0005524|GO:0016459|	19q13.33
9973	1	5	90	PH_hs_0010482	1	175.977	284.872	0.694924	175613	63967	CLSPN	claspin homolog (Xenopus laevis)	21735568	NM_022111.2	GO:0000004|GO:0005515|GO:0008372|	1p34.2
17742	1	46	159	PH_hs_0004767	1	505.727	818.343	0.694346	83532	4179	MCP	membrane cofactor protein (CD46, trophoblast-lymphocyte cross-reactive antigen)	31873401	NM_172359.1	GO:0004872|GO:0005887|GO:0006958|	1q32
17302	1	54	155	PH_hs_0033171	1	127.279	205.932	0.694171	407477	5194	PEX13	peroxisome biogenesis factor 13	21752810	NM_002618.2	GO:0005624|GO:0005779|GO:0005777|GO:0016560|GO:0015031|	2p14-p16
12071	1	87	108	PH_hs_0029069	1	4181.08	6763.56	0.693908	NA	79022	MGC5576	hypothetical protein MGC5576	37059724	NM_024056.2	NA	12q13.1
29229	1	109	261	PH_hs_0030411	1	270	436.626	0.693438	NA	NA	NA	NA	7705816	NA	NA	NA
10636	1	108	95	PH_hs_0018497	1	132.929	214.877	0.692858	380403	648	BMI1	B lymphoma Mo-MLV insertion region (mouse)	39725706	NM_005180.5	GO:0000151|GO:0005634|GO:0006355|GO:0007379|GO:0008270|GO:0016567|GO:0016568|GO:0004842|	10p11.23
13643	1	91	122	PH_hs_0038585	1	132.929	214.877	0.692858	164067	6386	SDCBP	syndecan binding protein (syntenin)	34536123	NM_001007067.1	GO:0042043|GO:0045545|GO:0006930|GO:0007242|GO:0007268|GO:0008093|GO:0008152|GO:0016020|GO:0016491|GO:0030036|GO:0005137|GO:0005515|GO:0005634|GO:0005783|GO:0005856|GO:0005895|GO:0005912|GO:0006612|	8q12
22256	1	80	199	PH_hs_0002663	1	292.811	473.318	0.692843	31297	79901	CYBRD1	cytochrome b reductase 1	12052907	NM_024843.2	GO:0006118|GO:0016021|GO:0016740|	2q31.1
7194	1	26	65	PH_hs_0009338	1	1001.34	1617.06	0.691435	NA	10681	GNB5	guanine nucleotide binding protein (G protein), beta 5	20336268	NM_006578.2	GO:0003924|GO:0004871|GO:0004871|GO:0005834|GO:0005834|GO:0007165|GO:0007186|	15q21.2
7959	1	7	72	PH_hs_0025036	1	203.922	329.249	0.691165	416024	80023	C20orf98	chromosome 20 open reading frame 98	12053324	NM_024958.1	GO:0016021|	20p13
21826	1	98	195	PH_hs_0014934	1	1172.16	1892.41	0.69105	288013	27095	TRAPPC3	trafficking protein particle complex 3	21753876	NM_014408.3	GO:0005783|GO:0005794|GO:0006810|	1p34.3
9075	1	3	82	PH_hs_0010066	1	6023.5	9718.18	0.690084	168073	26133	TRPC4AP	transient receptor potential cation channel, subfamily C, member 4 associated protein	5419870	NM_015638.2	GO:0005524|GO:0005788|GO:0005829|GO:0006461|GO:0006886|GO:0015197|GO:0015433|GO:0015833|GO:0019885|GO:0042288|GO:0042301|GO:0042605|GO:0042803|GO:0046967|GO:0046978|GO:0046979|GO:0046980|GO:0046982|GO:0048004|	20q11.22
26769	1	1	240	PH_hs_0031821	1	5801.27	9358.2	0.689863	146550	4627	MYH9	myosin, heavy polypeptide 9, non-muscle	51317362	NM_002473.3	GO:0000902|GO:0003774|GO:0003774|GO:0003779|GO:0005516|GO:0005524|GO:0005860|GO:0007605|GO:0016459|	22q13.1|22q11.2
24073	1	105	215	PH_hs_0029452	1	1839.69	2967.64	0.689851	NA	NA	NA	NA	27734708	NA	NA	NA
4034	1	2	37	PH_hs_0025278	1	221.811	357.743	0.689594	433381	221477	C6orf89	chromosome 6 open reading frame 89	34366248	NM_152734.2	NA	6p21.2
34020	1	84	304	PH_hs_0016340	1	240.807	388.335	0.689424	NA	7979	SHFM1	split hand/foot malformation (ectrodactyly) type 1	5453639	NM_006304.1	GO:0000502|GO:0005515|GO:0006508|GO:0008233|GO:0030326|	7q21.3-q22.1
31719	1	23	284	PH_hs_0019245	1	216.887	349.703	0.689185	406060	285237	MGC26717	hypothetical protein MGC26717	21732961	NM_173824.2	NA	3p11.1
12343	1	23	111	PH_hs_0023704	1	167.481	270	0.688959	NA	NA	NA	NA	6912449	NA	NA	NA
2115	1	99	19	PH_hs_0026721	1	21817	35170.9	0.688928	512094	2872	MKNK2	MAP kinase interacting serine/threonine kinase 2	40018626	NM_017572.2	GO:0004674|GO:0004674|GO:0004713|GO:0005524|GO:0005524|GO:0006445|GO:0006468|GO:0006468|GO:0006950|GO:0007243|GO:0016740|	19p13.3
33753	1	41	302	PH_hs_0023583	1	513.668	827.833	0.688504	298646	29028	ATAD2	ATPase family, AAA domain containing 2	51491248	NM_014109.2	GO:0000166|GO:0005524|GO:0017111|	8q24.13
2107	1	91	19	PH_hs_0004586	1	279.394	449.95	0.687464	79322	5859	QARS	glutaminyl-tRNA synthetase	38197141	NM_005051.1	GO:0004818|GO:0004819|GO:0005524|GO:0005625|GO:0005737|GO:0006412|GO:0006424|GO:0006425|GO:0016874|	3p21.3-p21.1
9244	1	60	83	PH_hs_0015555	1	567.805	914.388	0.687412	301658	9764	KIAA0513	KIAA0513	42660912	XM_375377.1	NA	16q24.1
38065	1	97	340	PH_hs_0035502	1	113.666	183.016	0.68717	99480	157570	LOC157570	hypothetical protein LOC157570	21733242	XM_088331.7	NA	8p21.1
24087	1	7	216	PH_hs_0023702	1	198.997	320.305	0.686694	310185	79668	PARP8	poly (ADP-ribose) polymerase family, member 8	24432008	NM_024615.2	NA	5q11.1
9758	1	14	88	PH_hs_0022665	1	423.207	680.905	0.686091	149653	23187	PHLDB1	pleckstrin homology-like domain, family B, member 1	51491165	NM_015157.1	NA	11q23.3
8798	1	62	79	PH_hs_0005022	1	801.475	1289.51	0.686088	NA	3630	INS	insulin	4557670	NM_000207.1	GO:0005158|GO:0005179|GO:0005576|GO:0006006|GO:0006091|GO:0006629|GO:0007166|GO:0007267|GO:0007582|	11p15.5
32129	1	97	287	PH_hs_0038061	1	1259.96	2027.03	0.68599	336393	391528	LOC391528	similar to ribosomal protein L18a; 60S ribosomal protein L18a	11601630	BF516451	NA	3p22.2
14171	1	59	127	PH_hs_0003173	1	224.827	361.663	0.685833	43687	NA	NA	NA	27839616	BX115738	NA	NA
17624	1	40	158	PH_hs_0027609	1	1226.55	1972.9	0.685704	NA	NA	NA	NA	16418440	NA	NA	NA
8805	1	69	79	PH_hs_0028956	1	104.785	168.487	0.685202	NA	NA	NA	NA	4506898	NA	NA	NA
8969	1	9	81	PH_hs_0017123	1	197.992	318.294	0.684914	NA	NA	NA	NA	20360197	NA	NA	NA
2694	1	6	25	PH_hs_0031191	1	6059.59	9729.15	0.683093	43436	50808	AK3L1	adenylate kinase 3 like 1	21758171	NM_016282.2	GO:0005525|GO:0005524|GO:0004017|GO:0004017|GO:0046899|GO:0016740|GO:0016301|GO:0005739|GO:0005739|	9p24.1-p24.3
31242	1	106	279	PH_hs_0004270	1	24259.2	38921.7	0.682039	75074	9261	MAPKAPK2	mitogen-activated protein kinase-activated protein kinase 2	32481207	NM_004759.3	GO:0000165|GO:0004674|GO:0004871|GO:0005524|GO:0005634|GO:0006468|GO:0016740|	1q32
5332	1	68	48	PH_hs_0024705	1	1833.61	2941.74	0.681983	407756	10075	UREB1	upstream regulatory element binding protein 1	51477155	XM_497119.1	GO:0004842|GO:0005737|GO:0006512|GO:0051028|	Xp11.22
35307	1	27	316	PH_hs_0023617	1	233.32	374.273	0.681783	NA	4781	NFIB	nuclear factor I/B	5031940	NM_005596.1	GO:0006350|GO:0006355|GO:0003700|GO:0005634|GO:0005634|GO:0006260|GO:0003700|	9p24.1
25614	1	78	229	PH_hs_0033365	1	315.278	505.727	0.681736	435270	23093	KIAA0998	KIAA0998	50658078	NM_015072.3	GO:0004835|GO:0006464|	14q24.3
6078	1	30	55	PH_hs_0000982	1	28646	45911.3	0.680517	9534	23478	SPC18	signal peptidase complex (18kD)	51477006	NM_014300.2	GO:0005783|GO:0005792|GO:0006465|GO:0006508|GO:0008236|GO:0016020|GO:0016021|	15q25.3
7409	1	17	67	PH_hs_0014411	1	5398.17	8651.68	0.680512	NA	NA	NA	NA	10834967	NA	NA	NA
32631	1	39	292	PH_hs_0019282	1	183.016	293.259	0.680204	NA	55297	FLJ11088	GGA binding partner	32401458	NM_018318.2	NA	12p11.22
21135	1	79	189	PH_hs_0033695	1	586.611	939.538	0.679549	448999	440595	LOC440595	similar to eukaryotic translation elongation factor 1 alpha 1; eukaryotic translation elongation factor 1 alpha 1-like 14; CTCL tumor antigen; translation elongation factor 1 alpha 1-like 14; prostate	51458614	XM_496374.1	NA	1p21.3
19361	1	97	173	PH_hs_0026543	1	196.987	315.278	0.67852	NA	NA	NA	NA	24586660	NA	NA	NA
37387	1	91	334	PH_hs_0025886	1	3458.37	5533.61	0.678129	443163	56943	e(y)2	e(y)2 protein	21754955	NM_020189.4	NA	8q23.1
10406	1	102	93	PH_hs_0016096	1	26211	41935.7	0.678005	323363	79065	APG9L1	APG9 autophagy 9-like 1 (S. cerevisiae)	31874055	NM_024085.2	NA	2q35
33389	1	13	299	PH_hs_0030591	1	134.952	215.882	0.677798	NA	NA	NA	NA	31543151	NA	NA	NA
5614	1	14	51	PH_hs_0036814	1	1185.27	1895.28	0.677192	439548	84191	FLJ22875	hypothetical protein FLJ22875	23662917	BU734720	NA	15q22.31
9562	1	42	86	PH_hs_0040263	1	2935.78	4693.74	0.676992	386834	7534	YWHAZ	tyrosine 3-monooxygenase/tryptophan 5-monooxygenase activation protein, zeta polypeptide	30354618	NM_003406.2	GO:0019904|	8q23.1
6928	1	96	62	PH_hs_0000282	1	223.821	357.743	0.676576	2132	2059	EPS8	epidermal growth factor receptor pathway substrate 8	34222299	NM_004447.3	GO:0005070|GO:0007165|GO:0007173|GO:0008283|	12q13
25271	1	71	226	PH_hs_0026091	1	113.248	181.006	0.676554	446393	11051	CPSF5	cleavage and polyadenylation specific factor 5, 25 kDa	31873227	NM_007006.1	GO:0003723|GO:0005634|GO:0006397|	16q12.2
31722	1	26	284	PH_hs_0007457	1	1586.84	2536.14	0.676482	NA	NA	NA	NA	34367116	NA	NA	NA
37022	1	62	331	PH_hs_0005056	1	141.594	226.283	0.676363	90753	10553	HTATIP2	HIV-1 Tat interactive protein 2, 30kDa	34147574	NM_006410.3	GO:0003702|GO:0003713|GO:0005634|GO:0006357|GO:0006916|GO:0006917|	11p15.1
28474	1	26	255	PH_hs_0024767	1	567.805	907.281	0.676154	408754	22919	MAPRE1	microtubule-associated protein, RP/EB family, member 1	25896230	NM_012325.1	GO:0000074|GO:0008017|GO:0008022|GO:0008283|	20q11.1-11.23
4038	1	6	37	PH_hs_0000544	1	355.28	567.531	0.675741	NA	64844	AXOT	axotrophin	53828927	NM_022826.2	GO:0000151|GO:0004842|GO:0016567|GO:0008270|	2q24.2
14208	1	96	127	PH_hs_0004737	1	159.43	254.676	0.675739	NA	1069	CETN2	centrin, EF-hand protein, 2	4757901	NM_004344.1	GO:0000910|GO:0005509|GO:0005813|GO:0007067|	Xq28
34586	1	90	309	PH_hs_0026177	1	264.522	422.203	0.674546	447899	27181	SIGLEC8	sialic acid binding Ig-like lectin 8	31418448	NM_014442.1	GO:0004888|GO:0005515|GO:0005529|GO:0007155|GO:0007165|GO:0016021|	19q13.33-q13.41
4477	1	109	40	PH_hs_0022522	1	87.0862	138.996	0.674532	NA	55711	MLSTD1	male sterility domain containing 1	31542657	NM_018099.3	NA	12p11.22
6051	1	3	55	PH_hs_0009213	1	730.917	1166.22	0.674063	NA	2580	GAK	cyclin G associated kinase	4885250	NM_005255.1	GO:0000074|GO:0004674|GO:0004674|GO:0005524|GO:0005634|GO:0005783|GO:0006457|GO:0006468|GO:0016301|GO:0016740|GO:0031072|GO:0051082|	4p16
15526	1	70	139	PH_hs_0005591	1	1181.26	1883.86	0.673359	99987	2068	ERCC2	excision repair cross-complementing rodent repair deficiency, complementation group 2 (xeroderma pigmentosum D)	21751573	NM_000400.2	GO:0000287|GO:0003677|GO:0004003|GO:0005515|GO:0005524|GO:0005634|GO:0005675|GO:0006283|GO:0006355|GO:0006366|GO:0006917|GO:0007605|GO:0016787|GO:0016818|GO:0043139|	19q13.3
12019	1	35	108	PH_hs_0010953	1	119.758	190.955	0.673113	187377	79905	TMC7	transmembrane channel-like 7	32264666	NM_024847.2	GO:0016021|	16p12.3
10395	1	91	93	PH_hs_0012861	1	1365.49	2176.5	0.672595	NA	NA	NA	NA	26080432	NA	NA	NA
6918	1	86	62	PH_hs_0027060	1	496.782	791.252	0.671526	NA	11345	GABARAPL2	GABA(A) receptor-associated protein-like 2	27374999	NM_007285.6	GO:0005794|GO:0015031|	16q22.3-q24.1
6609	1	1	60	PH_hs_0035626	1	575.839	916.395	0.670305	161441	222699	LOC222699	transducer of erbB-2 2 related gene	29791650	XM_498063.1	NA	6p22.1
27893	1	5	250	PH_hs_0026898	1	2260.17	3596.62	0.670208	126115	9488	PIGB	phosphatidylinositol glycan, class B	50472676	NM_004855.3	GO:0003824|GO:0005789|GO:0006486|GO:0006506|	15q21-q22
30817	1	17	276	PH_hs_0017308	1	210.855	335.506	0.670085	NA	85014	MGC14141	hypothetical protein MGC14141	39725661	NM_032928.2	NA	9q34.3
33882	1	58	303	PH_hs_0000699	1	24487.6	38947.9	0.669495	NA	56942	DC13	DC13 protein	42476040	NM_020188.2	NA	16q23.2
33004	1	76	295	PH_hs_0026534	1	157.417	250.204	0.668516	500245	9231	DLG5	discs, large homolog 5 (Drosophila)	28466996	NM_004747.2	GO:0000074|GO:0005515|GO:0005886|GO:0007242|GO:0016337|GO:0030159|	10q23
22079	1	15	198	PH_hs_0029712	1	372.263	591.631	0.668374	307084	84080	DKFZP434A1319	hypothetical protein DKFZp434A1319	12053084	NM_032140.1	NA	16q22.1
10073	1	105	90	PH_hs_0012960	1	567.805	901.803	0.667417	241575	84572	GNPTG	N-acetylglucosamine-1-phosphotransferase, gamma subunit	34532487	NM_032520.3	GO:0016740|	16p13.3
35081	1	25	314	PH_hs_0027064	1	207.942	330.254	0.667395	7247	90864	SSB3	SPRY domain-containing SOCS box protein SSB-3	27695524	NM_080861.3	GO:0007242|	16p13.3
22215	1	39	199	PH_hs_0023175	1	303.766	482.359	0.667145	234521	7867	MAPKAPK3	mitogen-activated protein kinase-activated protein kinase 3	46329920	NM_004635.3	GO:0004674|GO:0004708|GO:0005524|GO:0005634|GO:0006468|GO:0006950|GO:0007165|GO:0016740|	3p21.3
4079	1	47	37	PH_hs_0030769	1	22749.4	36120.8	0.667001	101150	170954	KIAA1949	KIAA1949	34530789	AK124880	NA	6p21.3
1707	1	27	16	PH_hs_0009952	1	105.214	167.033	0.666805	164595	284040	FLJ36674	hypothetical protein FLJ36674	27734737	NM_173622.2	NA	17p12
8486	1	86	76	PH_hs_0022558	1	699.159	1109.83	0.666641	NA	64098	PARVG	parvin, gamma	51477697	NM_022141.4	GO:0007160|GO:0005515|GO:0005856|GO:0003779|	22q13.2-q13
4736	1	32	43	PH_hs_0025355	1	5976.48	9484.09	0.666214	434890	8924	HERC2	hect domain and RLD 2	5729867	NM_004667.2	GO:0004842|GO:0005085|GO:0005622|GO:0006512|GO:0006886|GO:0008270|	15q13
21386	1	106	191	PH_hs_0024698	1	1304.94	2070.81	0.666213	NA	2281	FKBP1B	FK506 binding protein 1B, 12.6 kDa	17149838	NM_054033.1	NA	2p23.3
3975	1	55	36	PH_hs_0002675	1	2264.71	3592.45	0.665645	31439	10653	SPINT2	serine protease inhibitor, Kunitz type, 2	34534408	NM_021102.1	GO:0004867|GO:0005576|GO:0005625|GO:0006928|GO:0016021|	19q13.1
34094	1	46	305	PH_hs_0000857	1	557.486	884.234	0.665491	8039	84067	DKFZP566M1046	hypothetical protein DKFZp566M1046	12052964	NM_032127.1	NA	11p15.4
9869	1	13	89	PH_hs_0023901	1	278.388	441.459	0.665181	NA	NA	NA	NA	21735603	NA	NA	NA
38530	1	2	345	PH_hs_0025236	1	484.823	768.17	0.663968	432424	7174	TPP2	tripeptidyl peptidase II	339879	NM_003291.1	GO:0004177|GO:0004289|GO:0004294|GO:0005737|GO:0006508|GO:0008717|GO:0016787|	13q32-q33
31297	1	49	280	PH_hs_0019066	1	169.493	268.544	0.663931	400572	91749	KIAA1919	KIAA1919	15620896	NM_153369.1	NA	6q22
18458	1	90	165	PH_hs_0033214	1	6996.48	11085	0.663905	411157	3073	HEXA	hexosaminidase A (alpha polypeptide)	31874065	BX537989	GO:0016798|GO:0006687|GO:0005975|GO:0005764|GO:0004563|	15q23-q24
12342	1	22	111	PH_hs_0012831	1	6672.25	10570.9	0.663854	236030	6601	SMARCC2	SWI/SNF related, matrix associated, actin dependent regulator of chromatin, subfamily c, member 2	21237804	NM_003075.2	GO:0000785|GO:0003682|GO:0005634|GO:0006333|GO:0006355|GO:0016568|	12q13-q14
14768	1	96	132	PH_hs_0001231	1	516.586	818.343	0.663697	12860	NA	NA	NA	674613	T65568	NA	NA
20397	1	13	183	PH_hs_0034626	1	1350.13	2136.75	0.662326	528424	439995	LOC439995	similar to bA182L21.1 (novel protein similar to hypothetical proteins)	51467784	XM_495835.1	NA	10q23.31
36574	1	62	327	PH_hs_0034266	1	389.795	616.64	0.661714	512152	3135	HLA-G	HLA-G histocompatibility antigen, class I, G	21752365	NM_002127.3	GO:0006968|GO:0009596|GO:0016021|GO:0019882|GO:0019883|GO:0019885|GO:0030106|GO:0030106|GO:0030106|GO:0042612|	6p21.3
23408	1	112	209	PH_hs_0019741	1	175.977	278.388	0.661709	NA	1933	EEF1B2	eukaryotic translation elongation factor 1 beta 2	16519564	NM_001959.2	GO:0006414|GO:0003746|GO:0005853|GO:0006412|	2q33-q34
13938	1	50	125	PH_hs_0010335	1	192.966	305.221	0.661506	172690	1606	DGKA	diacylglycerol kinase, alpha 80kDa	41872487	NM_001345.4	GO:0004143|GO:0004143|GO:0005509|GO:0007205|GO:0007242|GO:0007242|GO:0008372|GO:0016301|GO:0016740|GO:0019992|	12q13.3
23673	1	41	212	PH_hs_0001321	1	657.161	1039.22	0.66119	NA	200942	MGC35097	hypothetical protein MGC35097	27734908	NM_173546.1	NA	3p21.31
12329	1	9	111	PH_hs_0019406	1	105.641	167.033	0.660964	NA	NA	NA	NA	24659849	NA	NA	NA
36265	1	89	324	PH_hs_0001675	1	540.6	854.76	0.660958	NA	83541	C20orf55	chromosome 20 open reading frame 55	34147524	NM_031424.3	NA	20p13
25697	1	49	230	PH_hs_0004077	1	601.212	950.506	0.660822	NA	11054	OGFR	opioid growth factor receptor	33286445	NM_007346.2	GO:0001558|GO:0004872|GO:0004985|GO:0016020|	20q13.3
38289	1	97	342	PH_hs_0012483	1	573.1	905.733	0.660298	222236	116412	LOC116412	hypothetical protein BC012365	51474849	XM_375665.2	GO:0003676|GO:0005634|GO:0008270|	19q13.43
24882	1	18	223	PH_hs_0018693	1	201.46	318.294	0.659868	NA	55840	EAF2	ELL associated factor 2	41350199	NM_018456.4	NA	3q13.33
38175	1	95	341	PH_hs_0027461	1	740.868	1168.69	0.657605	NA	NA	NA	NA	13376801	NA	NA	NA
18422	1	54	165	PH_hs_0022320	1	195.428	308.239	0.657412	116992	3081	HGD	homogentisate 1,2-dioxygenase (homogentisate oxidase)	34530051	NM_000187.1	GO:0004411|GO:0006559|GO:0006572|GO:0016491|	3q21-q23
27273	1	57	244	PH_hs_0018807	1	209.399	330.254	0.657322	387400	253782	LASS6	LAG1 longevity assurance homolog 6 (S. cerevisiae)	45007001	NM_203463.1	GO:0003700|GO:0005634|GO:0006355|GO:0008610|GO:0016021|	2q24.3
13204	1	100	118	PH_hs_0010158	1	3212.02	5065.1	0.657111	170160	5863	RGL2	ral guanine nucleotide dissociation stimulator-like 2	27155057	NM_004761.2	GO:0005085|GO:0005085|GO:0005088|GO:0007264|GO:0007265|GO:0008372|	6p21.3
23161	1	89	207	PH_hs_0017250	1	2225.62	3509.17	0.656923	355935	122704	MRPL52	mitochondrial ribosomal protein L52	31083065	NM_178336.1	GO:0003735|	14q11.2
28775	1	103	257	PH_hs_0001342	1	1127.88	1777.16	0.655968	NA	NA	NA	NA	3327213	NA	NA	NA
27089	1	97	242	PH_hs_0031646	1	269.55	424.667	0.655781	127032	6019	RLN2	relaxin 2	20143934	NM_005059.2	GO:0005179|GO:0005576|GO:0007565|GO:0007582|	9p24.1
3886	1	78	35	PH_hs_0003359	1	1112.76	1752.85	0.655564	47292	NA	NA	NA	12767821	BG258005	NA	NA
10324	1	20	93	PH_hs_0000503	1	385.322	606.689	0.654894	4953	2802	GOLGA3	golgi autoantigen, golgin subfamily a, 3	30089939	NM_005895.2	GO:0005215|GO:0006891|GO:0017119|	12q24.33
1937	1	33	18	PH_hs_0025913	1	346.687	545.3	0.653415	NA	55333	SYNJ2BP	synaptojanin 2 binding protein	8922963	NM_018373.1	GO:0019867|GO:0005515|GO:0005739|GO:0016021|	14q24.2
29578	1	10	265	PH_hs_0005874	1	552.377	867.721	0.651577	105633	55180	WINS1	WINS1 protein with Drosophila Lines (Lin) homologous domain	32454732	NM_018148.3	NA	15q26.3
31508	1	36	282	PH_hs_0024567	1	219.8	345.23	0.651369	NA	6538	SLC6A11	solute carrier family 6 (neurotransmitter transporter, GABA), member 11	7657586	NM_014229.1	GO:0005328|GO:0005332|GO:0005887|GO:0006836|GO:0015293|	3p25.3
29611	1	43	265	PH_hs_0007679	1	238.344	374.273	0.651042	NA	NA	NA	NA	27840364	NA	NA	NA
19536	1	48	175	PH_hs_0004481	1	39707.5	62289.1	0.649567	77690	5869	RAB5B	RAB5B, member RAS oncogene family	31873317	NM_002868.2	GO:0005525|GO:0005768|GO:0006886|GO:0007264|GO:0030742|	12q13
30091	1	75	269	PH_hs_0033605	1	384.318	602.761	0.649287	447695	151579	LOC151579	similar to basic leucine zipper and W2 domains 1	51464099	XM_045290.4	NA	3q13.31
28975	1	79	259	PH_hs_0025154	1	3055.49	4792.18	0.649275	422215	4354	MPP1	membrane protein, palmitoylated 1, 55kDa	21752627	NM_002436.2	GO:0004385|GO:0005515|GO:0005624|GO:0005887|GO:0007165|GO:0016020|	Xq28
14362	1	26	129	PH_hs_0001692	1	1426.1	2236.28	0.649025	19221	140688	C20orf112	chromosome 20 open reading frame 112	50949360	NM_080616.1	GO:0003824|GO:0008152|	20q11.1-q11.23
33248	1	96	297	PH_hs_0025975	1	719.503	1127.64	0.64824	444548	27332	ZNF638	zinc finger protein 638	51476373	NM_014497.2	GO:0003676|GO:0003690|GO:0003723|GO:0005634|GO:0005654|GO:0005737|GO:0008270|GO:0008380|	2p13.2-p13.1
25128	1	40	225	PH_hs_0016168	1	10406.5	16301.4	0.647507	325860	79735	TBC1D17	TBC1 domain family, member 17	37547434	NM_024682.1	GO:0005096|	19q13.33
15365	1	21	138	PH_hs_0007232	1	123.223	192.966	0.647073	126817	116931	MED12L	mediator of RNA polymerase II transcription, subunit 12 homolog (yeast)-like	28301675	NM_053002.2	GO:0004872|	3q25.1
21376	1	96	191	PH_hs_0023932	1	2269.39	3553.79	0.647053	351099	55101	FLJ10241	hypothetical protein FLJ10241	34529229	NM_018035.1	NA	19q13.2
20701	1	93	185	PH_hs_0032009	1	135.963	212.866	0.64673	177948	389493	LOC389493	similar to Nuclear protein 1 (Protein p8) (Candidate of metastasis 1)	15943036	XM_371904.3	NA	7p11.2
18019	1	99	161	PH_hs_0019149	1	11127.3	17414.3	0.646173	NA	NA	NA	NA	6598326	NA	NA	NA
35266	1	98	315	PH_hs_0025538	1	524.073	820.038	0.645924	436871	7726	TRIM26	tripartite motif-containing 26	23270710	NM_003449.2	GO:0000151|GO:0003677|GO:0004842|GO:0005515|GO:0008270|GO:0016567|	6p21.3
2996	1	84	27	PH_hs_0002176	1	10624.5	16619.5	0.645482	24719	64112	MOAP1	modulator of apoptosis 1	21536456	NM_022151.3	GO:0006915|	14q32
17941	1	21	161	PH_hs_0014280	1	2117.77	3311.18	0.644798	NA	NA	NA	NA	30544989	NA	NA	NA
34961	1	17	313	PH_hs_0014274	1	1928.89	3015.46	0.64461	278411	10787	NCKAP1	NCK-associated protein 1	3043697	NM_013436.3	GO:0006915|GO:0007417|GO:0016021|	2q32
34227	1	67	306	PH_hs_0032853	1	3321.38	5192.09	0.644533	356654	5700	PSMC1	proteasome (prosome, macropain) 26S subunit, ATPase, 1	34529936	NM_002802.2	GO:0000166|GO:0005524|GO:0005634|GO:0005829|GO:0016787|GO:0017111|GO:0030163|	14q32.11
28260	1	36	253	PH_hs_0004554	1	756.297	1181.73	0.643873	78944	5997	RGS2	regulator of G-protein signalling 2, 24kDa	27769348	NM_002923.1	GO:0004871|GO:0005096|GO:0005516|GO:0007049|GO:0007165|GO:0008277|	1q31
20425	1	41	183	PH_hs_0004265	1	1005.82	1571.32	0.643605	NA	65108	MARCKSL1	MARCKS-like 1	32401423	NM_023009.4	GO:0005516|	1p35.1
12602	1	58	113	PH_hs_0024939	1	639.64	998.872	0.643041	413282	93663	ARHGAP18	Rho GTPase activating protein 18	39932588	NM_033515.2	GO:0005096|	6q22.33
9655	1	23	87	PH_hs_0010628	1	267.539	417.73	0.642821	179221	NA	NA	NA	19039127	BM720103	NA	NA
3031	1	7	28	PH_hs_0038671	1	151.374	236.335	0.642716	169639	283768	DKFZp434P162	hypothetical protein DKFZp434P162	45219718	XM_370843.3	NA	15q13.1
16473	1	9	148	PH_hs_0030229	1	116.713	182.011	0.641056	NA	79963	FLJ14297	hypothetical protein FLJ14297	13435146	NM_024903.1	NA	4p16.3
36234	1	58	324	PH_hs_0004836	1	1399.36	2181.64	0.640646	NA	30836	ERBP	estrogen receptor binding protein	54633314	NM_014597.3	GO:0004872|	1p22.1
10575	1	47	95	PH_hs_0027470	1	696.42	1084.52	0.639022	NA	NA	NA	NA	29791408	NA	NA	NA
34193	1	33	306	PH_hs_0000980	1	1518.44	2363.39	0.638263	9482	10043	TOM1	target of myb1 (chicken)	21757832	NM_005488.1	GO:0005515|GO:0005764|GO:0005768|GO:0005769|GO:0005795|GO:0005829|GO:0006886|GO:0006891|GO:0006897|GO:0008565|GO:0016020|GO:0016197|GO:0016197|	22q13.1
31505	1	33	282	PH_hs_0031519	1	1303.93	2028.8	0.637759	109212	339451	KLHL17	kelch-like 17 (Drosophila)	37791470	NM_198317.1	GO:0003779|GO:0005515|	1p36.33
23586	1	66	211	PH_hs_0026336	1	1645.31	2559.85	0.637701	458276	4794	NFKBIE	nuclear factor of kappa light polypeptide gene enhancer in B-cells inhibitor, epsilon	39795255	NM_004556.1	GO:0005737|GO:0042994|	6p21.1
15878	1	86	142	PH_hs_0023829	1	431.604	671.5	0.637679	460568	79447	MGC4606	hypothetical protein MGC4606	50490057	NM_024516.2	NA	16p11.2
22105	1	41	198	PH_hs_0013010	1	115.698	180	0.637634	244378	11182	SLC2A6	solute carrier family 2 (facilitated glucose transporter), member 6	21756166	NM_017585.2	GO:0005215|GO:0005351|GO:0005355|GO:0005355|GO:0008643|GO:0016021|	9q34
34698	1	90	310	PH_hs_0000449	1	1762.04	2739.93	0.636895	4082	3964	LGALS8	lectin, galactoside-binding, soluble, 8 (galectin 8)	42544184	NM_006499.3	GO:0005529|GO:0005529|GO:0005615|	1q42-q43
37586	1	66	336	PH_hs_0024626	1	207.942	323.32	0.636781	292087	11276	AP1GBP1	AP1 gamma subunit binding protein 1	38569408	NM_007247.3	GO:0005509|GO:0005794|GO:0006886|GO:0030121|	17q12
37416	1	8	335	PH_hs_0023926	1	6612.2	10270.4	0.635289	NA	5579	PRKCB1	protein kinase C, beta 1	47157320	NM_002738.5	GO:0004697|GO:0005509|GO:0005524|GO:0005737|GO:0005886|GO:0006468|GO:0007242|GO:0016740|GO:0019992|	16p11.2
21947	1	107	196	PH_hs_0013705	1	964.434	1497.72	0.635012	267194	79003	MIS12	MIS12 homolog (yeast)	12053306	NM_024039.1	GO:0000775|GO:0005634|GO:0007049|GO:0007067|	17p13.2
32356	1	100	289	PH_hs_0022115	1	200.454	311.256	0.634825	NA	6645	SNTB2	syntrophin, beta 2 (dystrophin-associated protein A1, 59kDa, basic component 2)	18860911	NM_006750.2	GO:0003779|GO:0005509|GO:0005516|GO:0005624|GO:0005856|GO:0016010|GO:0016020|	16q22-q23
6488	1	104	58	PH_hs_0030261	1	3519.49	5463.51	0.634461	319095	54878	DPP8	dipeptidylpeptidase 8	26007916	NM_017743.3	GO:0003824|GO:0004274|GO:0005737|GO:0005737|GO:0006508|GO:0006508|GO:0006508|GO:0006955|GO:0008236|GO:0008239|GO:0008239|GO:0016020|	15q22
30042	1	26	269	PH_hs_0001669	1	397.281	616.64	0.63427	18912	149483	FLJ33084	hypothetical protein FLJ33084	40850910	NM_152500.1	NA	1p34.1
29640	1	72	265	PH_hs_0009231	1	173.966	270	0.634158	153504	10040	TOM1L1	target of myb1-like 1 (chicken)	7023443	NM_005486.1	GO:0005764|GO:0005768|GO:0005795|GO:0006886|GO:0006891|GO:0008565|GO:0016020|	17q23.2
38854	1	102	347	PH_hs_0004088	1	192.966	299.294	0.633215	68864	200879	LIPH	lipase, member H	40675373	NM_139248.1	GO:0016042|GO:0016787|	3q27
17812	1	4	160	PH_hs_0002791	1	209.399	324.777	0.633193	33268	286075	LOC286075	hypothetical protein LOC286075	16549872	NM_173831.2	GO:0003677|GO:0005634|GO:0006355|GO:0008270|	8q24.3
5747	1	35	52	PH_hs_0026753	1	201.46	312.261	0.632262	512586	4343	MOV10	Mov10, Moloney leukemia virus 10, homolog (mouse)	18676695	NM_020963.1	GO:0004386|GO:0005524|GO:0007275|GO:0008372|GO:0016787|	1p13.2
34215	1	55	306	PH_hs_0032356	1	431.148	668.115	0.631912	258023	285971	MGC33584	hypothetical protein MGC33584	34222238	NM_173680.2	GO:0003676|GO:0005634|GO:0008270|	7q36.1
18629	1	37	167	PH_hs_0019746	1	3047.21	4720.13	0.631336	NA	NA	NA	NA	27544938	NA	NA	NA
20644	1	36	185	PH_hs_0031765	1	119.758	185.478	0.631123	134999	8336	HIST1H2AM	histone 1, H2am	21327834	NM_003514.2	NA	6p22-p21.3
16753	1	65	150	PH_hs_0039895	1	119.758	185.478	0.631123	445061	10883	TAX1BP2	Tax1 (human T-cell leukemia virus type I) binding protein 2	34535809	AK128439	NA	16q22.1
8542	1	30	77	PH_hs_0016624	1	4115.8	6371.98	0.63057	343244	8906	AP1G2	adaptor-related protein complex 1, gamma 2 subunit	3193225	NM_003917.2	GO:0005515|GO:0005798|GO:0005905|GO:0006461|GO:0006886|GO:0006897|GO:0016020|GO:0030121|GO:0030133|	14q11.2
37377	1	81	334	PH_hs_0032813	1	958.147	1483.15	0.630342	352642	2212	FCGR2A	Fc fragment of IgG, low affinity IIa, receptor for (CD32)	50511935	NM_021642.2	GO:0004872|GO:0005057|GO:0005886|GO:0006955|GO:0016021|GO:0019864|	1q23
10574	1	46	95	PH_hs_0023931	1	6066.6	9388.48	0.630004	350806	23190	UBXD2	UBX domain containing 2	34366244	NM_014607.2	NA	2q21.3
33681	1	81	301	PH_hs_0034174	1	189.499	293.259	0.629984	503451	440885	LOC440885	LOC440885	51460769	XM_498906.1	NA	2p11.1
35916	1	76	321	PH_hs_0015178	1	274.472	424.667	0.629672	292503	196743	PAOX	polyamine oxidase (exo-N4-amino)	45439841	NM_152911.2	NA	10q26.3
10501	1	85	94	PH_hs_0036109	1	762.234	1179.03	0.629291	511768	11258	DCTN3	dynactin 3 (p22)	19371017	BM920638	GO:0007067|GO:0005869|GO:0005198|GO:0000910|	9p13
38619	1	91	345	PH_hs_0001830	1	136.974	211.861	0.62921	NA	NA	NA	NA	7662431	NA	NA	NA
31870	1	62	285	PH_hs_0007985	1	401.572	621.114	0.629199	132989	29954	POMT2	protein-O-mannosyltransferase 2	10435850	NM_013382.3	GO:0000287|GO:0004169|GO:0005783|GO:0006493|GO:0016021|GO:0016757|	14q24
28872	1	88	258	PH_hs_0007486	1	477.886	738.861	0.628637	128867	57558	USP35	ubiquitin specific protease 35	42659747	XM_290527.3	GO:0004197|GO:0004221|GO:0006511|GO:0006512|GO:0016787|	11q14.1
33916	1	92	303	PH_hs_0002012	1	166.027	256.687	0.628589	22930	NA	NA	NA	821408	R43301	NA	NA
34738	1	18	311	PH_hs_0037629	1	2629.75	4065.38	0.628465	247879	80739	C6orf25	chromosome 6 open reading frame 25	21750976	AK092392	NA	6p21.33
26619	1	75	238	PH_hs_0007328	1	437.63	676.518	0.628417	127610	84747	MGC5139	hypothetical protein MGC5139	47682341	BC070088	NA	12q24.31
18551	1	71	166	PH_hs_0010837	1	3666.33	5667.09	0.628271	183858	8805	TIF1	transcriptional intermediary factor 1	47419910	NM_003852.3	GO:0000151|GO:0003677|GO:0003704|GO:0003713|GO:0004842|GO:0005102|GO:0005622|GO:0005634|GO:0006355|GO:0006366|GO:0008270|GO:0016567|	7q32-q34
28003	1	3	251	PH_hs_0035537	1	220.805	341.21	0.627883	117546	4826	NNAT	neuronatin	18515533	NM_005386.2	GO:0015457|GO:0007275|GO:0009249|GO:0007420|	20q11.2-q12
19609	1	9	176	PH_hs_0001705	1	767.166	1185.27	0.62761	NA	51099	ABHD5	abhydrolase domain containing 5	33469972	NM_016006.3	GO:0006725|GO:0008233|GO:0004177|GO:0006508|	3p21
10340	1	36	93	PH_hs_0002013	1	2173.03	3356.32	0.627176	NA	57552	KIAA1363	KIAA1363 protein	46048175	NM_020792.2	GO:0003824|	3q26.31
32113	1	81	287	PH_hs_0035271	1	9753.77	15062.2	0.626904	535323	442341	LOC442341	similar to hypothetical protein LOC51255	2841743	XM_499465.1	NA	7q22.3
19450	1	74	174	PH_hs_0035846	1	1283.1	1980.23	0.626041	370431	8774	NAPG	N-ethylmaleimide-sensitive factor attachment protein, gamma	34533630	NM_003826.1	GO:0006944|GO:0006891|GO:0006886|GO:0006461|GO:0005794|GO:0005783|GO:0005739|GO:0005624|GO:0005515|GO:0005478|GO:0050821|	18p11.22
3289	1	41	30	PH_hs_0017379	1	1862.07	2873.06	0.625679	362974	83786	FKSG44	FKSG44 gene	27881615	NM_031904.2	GO:0005488|GO:0005856|	11q13
8003	1	51	72	PH_hs_0036538	1	559.495	863.247	0.625647	77266	5768	QSCN6	quiescin Q6	51873065	NM_002826	GO:0006118|GO:0005489|GO:0001558|GO:0008372|GO:0008285|GO:0000074|	1q24
13282	1	66	119	PH_hs_0004360	1	835.779	1289.51	0.625625	75671	6804	STX1A	syntaxin 1A (brain)	40555732	NM_004603.1	GO:0006836|GO:0006886|GO:0006887|GO:0008565|GO:0016021|	7q11.23
35504	1	112	317	PH_hs_0016632	1	268.544	414.261	0.62538	NA	1509	CTSD	cathepsin D (lysosomal aspartyl protease)	23110949	NM_001909.3	GO:0006508|GO:0005576|GO:0005764|GO:0004192|GO:0004194|GO:0016787|	11p15.5
27556	1	4	247	PH_hs_0004336	1	491.304	757.844	0.625284	75514	4860	NP	nucleoside phosphorylase	34532549	NM_000270.1	GO:0004731|GO:0006139|GO:0006304|	14q13.1
8721	1	97	78	PH_hs_0031243	1	131.332	202.465	0.624457	54697	23229	ARHGEF9	Cdc42 guanine nucleotide exchange factor (GEF) 9	2887422	NM_015185.1	NA	Xq11.2
9974	1	6	90	PH_hs_0008445	1	312.261	481.354	0.624346	143535	815	CAMK2A	calcium/calmodulin-dependent protein kinase (CaM kinase) II alpha	25952113	NM_015981.2	GO:0004674|GO:0004685|GO:0005516|GO:0005524|GO:0006468|GO:0016740|	5q32
35924	1	84	321	PH_hs_0000492	1	550.643	848.74	0.624205	4863	81553	FAM49A	family with sequence similarity 49, member A	16550040	NM_030797.1	NA	2p24.3-p24.2
9593	1	73	86	PH_hs_0012125	1	134.952	207.942	0.623739	208668	NA	NA	NA	27842195	BX094902	NA	NA
5711	1	111	51	PH_hs_0005831	1	272.461	419.738	0.623439	NA	NA	NA	NA	4505460	NA	NA	NA
213	1	101	2	PH_hs_0010737	1	1356.68	2089.58	0.623134	181461	25820	ARIH1	ariadne homolog, ubiquitin-conjugating enzyme E2 binding protein, 1 (Drosophila)	34365442	NM_005744.2	GO:0000151|GO:0004842|GO:0006511|GO:0008270|GO:0016567|GO:0019787|GO:0019899|	15q24
4828	1	12	44	PH_hs_0038999	1	974.733	1500.8	0.62265	412817	280636	C11orf31	chromosome 11 open reading frame 31	23659677	BU733109	NA	11q12.1
36616	1	104	327	PH_hs_0033494	1	3320.43	5112.08	0.622542	443845	3071	HEM1	hematopoietic protein 1	34485726	NM_005337.2	GO:0005624|GO:0005887|	12q13.1
10931	1	67	98	PH_hs_0001559	1	885.699	1362.95	0.62184	17211	1794	DOCK2	dedicator of cytokinesis 2	31377467	NM_004946.1	GO:0005525|GO:0005856|GO:0016020|GO:0030036|GO:0030676|GO:0042608|GO:0048247|GO:0051020|	5q35.1
10792	1	40	97	PH_hs_0009348	1	2194.6	3376.35	0.621504	155204	7727	ZNF174	zinc finger protein 174	4508006	NM_003450.1	GO:0000122|GO:0003700|GO:0005515|GO:0005634|GO:0006355|GO:0008270|	16p13.3
14606	1	46	131	PH_hs_0028518	1	115.698	177.989	0.621424	NA	254173	FLJ36119	hypothetical protein FLJ36119	23397543	NM_153254.1	GO:0006464|GO:0004835|	1p36.33
30078	1	62	269	PH_hs_0013031	1	1202.02	1849.01	0.621291	277026	84904	C9orf100	chromosome 9 open reading frame 100	37702811	NM_032818.1	NA	9p13.3
35106	1	50	314	PH_hs_0004750	1	26428.3	40652	0.621242	NA	2794	GNL1	guanine nucleotide binding protein-like 1	38788318	NM_005275.2	GO:0005525|GO:0005525|GO:0007165|	6p21.3
4138	1	106	37	PH_hs_0014767	1	256.687	394.816	0.621174	285176	9197	SLC33A1	solute carrier family 33 (acetyl-CoA transporter), member 1	2114303	NM_004733.2	GO:0005624|GO:0005789|GO:0005887|GO:0006810|GO:0008521|	3q25.31
34590	1	94	309	PH_hs_0034059	1	965.707	1484.61	0.62043	484691	85411	C6orf114	chromosome 6 open reading frame 114	14279209	NM_033069.1	NA	6p23
31633	1	49	283	PH_hs_0038398	1	103.774	159.43	0.619483	535202	441414	LOC441414	hypothetical gene supported by AK126863	51467408	XM_497046.1	NA	9p12
480	1	32	5	PH_hs_0032420	1	6196.02	9517.06	0.619175	274428	54386	TERF2IP	telomeric repeat binding factor 2, interacting protein	7020909	NM_018975.2	GO:0000228|GO:0000781|GO:0007004|GO:0042162|GO:0045449|	16q23.1
306	1	82	3	PH_hs_0000442	1	239.802	368.244	0.61882	3989	23654	PLXNB2	plexin B2	51476105	XM_371474.2	GO:0004872|GO:0007275|GO:0016021|	22q13.33
32861	1	45	294	PH_hs_0009926	1	2075.61	3187.1	0.618707	164144	56648	EIF5A2	eukaryotic translation initiation factor 5A2	32346540	NM_020390.5	GO:0003676|GO:0003743|GO:0006413|	3q26.2
29910	1	6	268	PH_hs_0038486	1	160.437	246.284	0.618319	23128	112942	MGC15407	similar to RIKEN cDNA 4931428D14 gene	21753715	AK094622	NA	2p16.1
16539	1	75	148	PH_hs_0033484	1	14820.6	22749.4	0.61823	442634	79118	MGC4692	hypothetical protein MGC4692	50487996	XM_208887.5	NA	-
547	1	99	5	PH_hs_0026732	1	141.594	217.338	0.618178	86958	3455	IFNAR2	interferon (alpha, beta and omega) receptor 2	995296	NM_207585.1	GO:0004872|GO:0004896|GO:0004905|GO:0005576|GO:0005887|GO:0007166|GO:0007259|GO:0009615|	21q22.1|21q22.11
34171	1	11	306	PH_hs_0024093	1	151.374	232.314	0.617964	369068	1783	DNCLI2	dynein, cytoplasmic, light intermediate polypeptide 2	38505264	NM_006141.2	GO:0003774|GO:0005524|GO:0005868|	16q22.1
30887	1	87	276	PH_hs_0024447	1	322.766	495.322	0.617878	388125	5976	RENT1	regulator of nonsense transcripts 1	24981037	NM_002911.2	GO:0000184|GO:0003723|GO:0004386|GO:0005515|GO:0005524|GO:0005737|GO:0006449|GO:0006449|GO:0009307|GO:0015668|GO:0016787|	19p13.2-p13.11
24159	1	79	216	PH_hs_0037177	1	161.443	247.742	0.617808	375834	283579	FLJ25976	hypothetical protein FLJ25976	30353872	BC051806	NA	14q24.3
9489	1	81	85	PH_hs_0034280	1	175.977	270	0.61757	512263	387864	LOC387864	hypothetical LOC387864	41201708	XM_373535.1	NA	12q13.2
27121	1	17	243	PH_hs_0002492	1	497.786	763.467	0.617039	NA	6303	SAT	spermidine/spermine N1-acetyltransferase	4506788	NM_002970.1	GO:0004145|GO:0016740|GO:0008415|	Xp22.1
2348	1	108	21	PH_hs_0000160	1	7609.49	11670.6	0.617006	1200	239	ALOX12	arachidonate 12-lipoxygenase	177106	NM_000697.1	GO:0004052|GO:0005506|GO:0005829|GO:0006118|GO:0008284|GO:0016165|GO:0016491|GO:0019369|GO:0019370|GO:0019870|GO:0042391|GO:0045794|GO:0047977|	17p13.1
18636	1	44	167	PH_hs_0002350	1	1138.64	1745.92	0.616682	26613	113251	LOC113251	c-Mpl binding protein	40353739	NM_052879.3	GO:0000398|GO:0003676|	12q13.12
22880	1	32	205	PH_hs_0024071	1	315.278	483.363	0.616485	NA	55176	SEC61A2	Sec61 alpha 2 subunit (S. cerevisiae)	14589846	NM_018144.2	GO:0016021|GO:0005783|GO:0006605|GO:0009306|GO:0015031|GO:0015450|	10p14
13277	1	61	119	PH_hs_0017476	1	398.285	610.617	0.616466	NA	NA	NA	NA	19588186	NA	NA	NA
33701	1	101	301	PH_hs_0036850	1	998.872	1531.36	0.616439	465783	440573	LOC440573	hypothetical gene supported by BC033316	34527721	AK130830	NA	1p36.13
316	1	92	3	PH_hs_0001454	1	633.072	969.874	0.615428	15725	51278	IER5	immediate early response 5	45439368	NM_016545.3	NA	1q25.3
28397	1	61	254	PH_hs_0023759	1	146.775	224.827	0.615203	NA	10289	GC20	translation factor sui1 homolog	49574539	NM_005875.2	GO:0003743|GO:0006446|	3p22.1
7794	1	66	70	PH_hs_0036592	1	328.244	502.714	0.614969	120204	388638	LOC388638	hypothetical LOC388638	21858469	BQ719572	NA	1p31.3
5634	1	34	51	PH_hs_0000565	1	3230.21	4946.91	0.614899	425072	84187	FLJ22679	hypothetical protein FLJ22679	16552666	NM_032227.1	NA	Xq22.3
37439	1	31	335	PH_hs_0023727	1	222.816	341.21	0.614805	NA	6687	SPG7	spastic paraplegia 7, paraplegin (pure and complicated autosomal recessive)	40806171	NM_003119.2	GO:0051082|GO:0007155|GO:0007165|GO:0007165|GO:0007399|GO:0016021|GO:0017111|GO:0030155|GO:0030163|GO:0000166|GO:0004222|GO:0005524|GO:0005578|GO:0005739|GO:0005739|GO:0006508|	16q24.3
16367	1	15	147	PH_hs_0016999	1	4479.63	6854.64	0.6137	NA	NA	NA	NA	33187676	NA	NA	NA
33983	1	47	304	PH_hs_0031200	1	583.688	892.56	0.612752	44743	57590	WDFY1	WD repeat and FYVE domain containing 1	26251778	NM_020830.3	GO:0000004|GO:0005545|GO:0005634|GO:0005769|GO:0005829|GO:0008270|GO:0008270|	2q36.1
28064	1	64	251	PH_hs_0004342	1	349.703	534.667	0.612512	NA	53	ACP2	acid phosphatase 2, lysosomal	4557009	NM_001610.1	GO:0005765|GO:0016021|GO:0016787|GO:0003993|	11p11.2-p11.11|11p12-p11
8297	1	9	75	PH_hs_0037382	1	483.363	738.861	0.612196	131055	10361	NPM2	nucleophosmin/nucleoplasmin, 2	34534586	AK127602	GO:0000789|GO:0005634|GO:0005634|GO:0003676|GO:0000790|GO:0045836|GO:0042393|GO:0009994|GO:0009790|GO:0007338|GO:0007096|GO:0006445|GO:0006338|	8p21.3
5801	1	89	52	PH_hs_0031998	1	126.266	192.966	0.611887	173202	28512	NKIRAS1	NFKB inhibitor interacting Ras-like 1	50593013	NM_020345.3	GO:0003924|GO:0005525|GO:0007249|GO:0007264|GO:0008372|	3p24.2
17492	1	20	157	PH_hs_0023730	1	15727.4	24033.5	0.611762	NA	8751	ADAM15	a disintegrin and metalloproteinase domain 15 (metargidin)	46909589	NM_003815.3	GO:0004222|GO:0005515|GO:0006508|GO:0007160|GO:0008270|GO:0016021|GO:0016787|GO:0017124|	1q21.3
2028	1	12	19	PH_hs_0006094	1	213.871	326.787	0.611608	110746	54535	C6orf18	chromosome 6 open reading frame 18	39979304	NM_019052.2	GO:0005634|GO:0005737|GO:0030154|	6p21.3
3825	1	17	35	PH_hs_0037351	1	6129.74	9362.16	0.611014	314138	400761	LOC400761	hypothetical gene supported by AK130864	23273338	BC035081	NA	1p22.2
13583	1	31	122	PH_hs_0001144	1	1008.75	1540.54	0.610866	NA	64743	WDR13	WD repeat domain 13	20544181	NM_017883.3	GO:0005634|	Xp11.23
25496	1	72	228	PH_hs_0000261	1	173.238	264.522	0.610635	1964	6523	SLC5A1	solute carrier family 5 (sodium/glucose cotransporter), member 1	4507030	NM_000343.1	GO:0005215|GO:0005351|GO:0005412|GO:0005887|GO:0006810|GO:0006814|GO:0007587|GO:0015293|	22q13.1|22q12.3
32792	1	88	293	PH_hs_0000989	1	10355.4	15812	0.610632	9597	83549	UCK1	uridine-cytidine kinase 1	16553809	NM_031432.1	GO:0004849|GO:0005524|GO:0009058|GO:0016301|GO:0016740|	9q34.13
4945	1	17	45	PH_hs_0037746	1	96.1249	146.775	0.610627	436644	440546	LOC440546	similar to bA476I15.3 (novel protein similar to septin)	51459386	XM_496438.1	NA	1p36.33
37780	1	36	338	PH_hs_0024566	1	1698.62	2593.22	0.610377	396595	2330	FMO5	flavin containing monooxygenase 5	4503760	NM_001461.1	GO:0004497|GO:0004499|GO:0005792|GO:0006118|GO:0015036|GO:0016021|	1q21.1
3690	1	106	33	PH_hs_0026728	1	122.209	186.483	0.609697	512147	29881	NPC1L1	NPC1 (Niemann-Pick disease, type C1, gene)-like 1	7019468	NM_013389.1	GO:0005764|GO:0008158|GO:0016021|GO:0030301|	7p13
6134	1	86	55	PH_hs_0023957	1	1431.44	2184.11	0.609579	353087	57465	KIAA1171	KIAA1171 protein	51473168	XM_370928.3	NA	16p13.3
37109	1	37	332	PH_hs_0033245	1	146.775	223.821	0.608738	415236	23588	KLHDC2	kelch domain containing 2	16551659	NM_014315.2	NA	14q21.3
18883	1	67	169	PH_hs_0004607	1	12426	18943.9	0.608369	79708	387821	LOC387821	hypothetical gene supported by BC039676	24901283	BC039676	NA	11q24.3
37638	1	6	337	PH_hs_0007620	1	8167.75	12451.6	0.608327	NA	8372	HYAL3	hyaluronoglucosaminidase 3	15208650	NM_003549.2	GO:0004415|GO:0004415|GO:0005975|	3p21.3
17863	1	55	160	PH_hs_0001630	1	297.283	452.964	0.60756	18160	80177	MYCT1	myc target 1	18490932	NM_025107.1	NA	6q25.2
5047	1	7	46	PH_hs_0027890	1	416.269	634.076	0.607138	NA	27158	NDOR1	NADPH dependent diflavin oxidoreductase 1	7657392	NM_014434.1	GO:0005489|GO:0006118|GO:0010181|GO:0016491|	9q34.3
20016	1	80	179	PH_hs_0024365	1	315.278	480.122	0.606779	385521	3687	ITGAX	integrin, alpha X (antigen CD11C (p150), alpha polypeptide)	34452172	NM_000887.3	GO:0000287|GO:0004872|GO:0005515|GO:0007160|GO:0007229|GO:0008305|GO:0009887|GO:0016021|	16p11.2
24811	1	59	222	PH_hs_0002634	1	202.465	308.239	0.606376	30882	27106	ARRDC2	arrestin domain containing 2	34536033	NM_015683.1	NA	19p13.11
8832	1	96	79	PH_hs_0004417	1	149.359	227.288	0.605743	76507	9516	LITAF	lipopolysaccharide-induced TNF factor	12862475	NM_004862.1	GO:0003702|GO:0004871|GO:0005634|GO:0006357|GO:0043123|	16p13.3-p12
1783	1	103	16	PH_hs_0001296	1	299.743	455.977	0.605234	13467	83930	STARD3NL	STARD3 N-terminal like	21749985	NM_032016.2	GO:0016021|	7p14-p13
35417	1	25	317	PH_hs_0028977	1	3722.83	5663.13	0.605199	NA	NA	NA	NA	10834975	NA	NA	NA
12705	1	49	114	PH_hs_0030918	1	31149.9	47364.7	0.604583	5210	9535	GMFG	glia maturation factor, gamma	12768938	NM_004877.1	GO:0008047|GO:0006468|GO:0005622|GO:0004860|GO:0003779|GO:0008083|	19q13.2
21420	1	28	192	PH_hs_0025574	1	579.672	881.303	0.604401	437084	55922	NKRF	NF-kappa B repressing factor	7406601	NM_017544.1	GO:0003677|GO:0003725|GO:0005622|GO:0005634|GO:0006355|	Xq24
13890	1	2	125	PH_hs_0011390	1	168.487	256.133	0.604251	193170	79917	FLJ21687	PDZ domain containing, X chromosome	10437836	NM_024859.1	GO:0005515|	Xp11.23
22214	1	38	199	PH_hs_0031950	1	1142.84	1737.12	0.604066	165598	5445	PON2	paraoxonase 2	16549283	NM_000305.1	GO:0004063|GO:0004064|GO:0005576|GO:0016020|GO:0016787|	7q21.3
30873	1	73	276	PH_hs_0025984	1	689.394	1047.85	0.604039	444673	81037	CRR9	cisplatin resistance related protein CRR9p	34535845	NM_030782.2	GO:0016021|	5pter-p15.3
30203	1	75	270	PH_hs_0013290	1	528.641	803.293	0.603639	NA	6164	RPL34	ribosomal protein L34	16117786	NM_000995.2	GO:0003723|GO:0003735|GO:0005622|GO:0005840|GO:0005842|GO:0006412|	4q25
22594	1	82	202	PH_hs_0022183	1	8354.37	12692	0.603314	NA	7737	ZNF183	zinc finger protein 183 (RING finger, C3HC4 type)	5902157	NM_006978.1	GO:0004842|GO:0007275|GO:0008270|GO:0016567|GO:0000151|GO:0003676|	Xq25-q26
35414	1	22	317	PH_hs_0022286	1	2004.24	3044.68	0.603234	109520	51028	C13orf9	chromosome 13 open reading frame 9	34367004	NM_016075.1	NA	13q14.3
33662	1	62	301	PH_hs_0022218	1	221.811	336.737	0.602294	NA	8846	ALKBH	alkB, alkylation repair homolog (E. coli)	5174384	NM_006020.1	GO:0006281|GO:0006307|	14q24
2508	1	44	23	PH_hs_0025547	1	5566.6	8447.31	0.601695	368717	11264	PXMP4	peroxisomal membrane protein 4, 24kDa	10435951	NM_007238.3	GO:0005624|GO:0005778|GO:0016021|	20q11.22
25983	1	111	232	PH_hs_0033428	1	1749.47	2654.31	0.60142	438767	57178	RAI17	retinoic acid induced 17	50234887	NM_020338.2	GO:0005634|GO:0006355|GO:0008270|	10q22.3
21177	1	9	190	PH_hs_0030700	1	43163.2	65476	0.601164	NA	6320	SCGF	stem cell growth factor; lymphocyte secreted C-type lectin	37595568	NM_002975.2	GO:0008284|GO:0003676|GO:0005529|GO:0005576|GO:0008083|	19q13.3
3385	1	25	31	PH_hs_0024438	1	2521.33	3824.5	0.601085	387905	6709	SPTAN1	spectrin, alpha, non-erythrocytic 1 (alpha-fodrin)	23241054	NM_003127.1	GO:0003779|GO:0005200|GO:0005509|GO:0005516|GO:0005624|GO:0005856|GO:0008091|GO:0016020|	9q33-q34
18785	1	81	168	PH_hs_0031043	1	534.667	810.859	0.60081	18885	51019	CGI-116	CGI-116 protein	19896759	NM_016053.1	GO:0000004|GO:0005554|GO:0008372|	12q23.3
14534	1	86	130	PH_hs_0029816	1	2051.16	3109.99	0.600472	350475	285362	SUMF1	sulfatase modifying factor 1	38202249	NM_182760.2	GO:0005554|GO:0005783|GO:0030203|	3p26.1
8308	1	20	75	PH_hs_0015252	1	490.3	743.335	0.600348	293629	78994	MGC3121	hypothetical protein MGC3121	29791769	NM_024031.2	NA	16p11.2
27447	1	7	246	PH_hs_0028427	1	1347.12	2042.07	0.600154	435761	10401	PIAS3	protein inhibitor of activated STAT, 3	31543399	NM_006099.2	GO:0003677|GO:0003714|GO:0005634|GO:0006355|GO:0006512|GO:0008270|	1q21
11893	1	21	107	PH_hs_0008606	1	111.812	169.493	0.600149	145038	NA	NA	NA	25058499	BC039500	NA	NA
30255	1	15	271	PH_hs_0029350	1	336.737	510.427	0.600082	181046	1845	DUSP3	dual specificity phosphatase 3 (vaccinia virus phosphatase VH1-related)	37655179	NM_004090.2	GO:0004725|GO:0006470|GO:0008138|GO:0016787|	17q21
13521	1	81	121	PH_hs_0028760	1	12518	18973	0.599947	NA	NA	NA	NA	4758483	NA	NA	NA
7649	1	33	69	PH_hs_0000613	1	132.929	201.46	0.59984	6083	NA	NA	NA	10437022	AK024681	NA	NA
17801	1	105	159	PH_hs_0004053	1	556.482	843.263	0.599648	NA	NA	NA	NA	18993109	NA	NA	NA
38022	1	54	340	PH_hs_0002292	1	1306.87	1980.23	0.599558	NA	NA	NA	NA	7662343	NA	NA	NA
8368	1	80	75	PH_hs_0001841	1	1359.15	2058.31	0.598758	21334	51172	NAGPA	N-acetylglucosamine-1-phosphodiester alpha-N-acetylglucosaminidase	21751593	NM_016256.1	GO:0003944|GO:0005794|GO:0005975|GO:0006464|GO:0006622|GO:0007040|GO:0016021|GO:0016787|	16p13.3
20045	1	109	179	PH_hs_0024978	1	3614.69	5471.82	0.598148	NA	NA	NA	NA	10835188	NA	NA	NA
9014	1	54	81	PH_hs_0004991	1	329.249	498.241	0.597664	252722	54726	HSHIN1	HIV-1 induced protein HIN-1	40807495	NM_199324.1	GO:0000004|GO:0005554|GO:0008372|	4q31.21
33626	1	26	301	PH_hs_0006388	1	331.26	501.254	0.59758	116602	92935	MARS2	methionine-tRNA synthetase 2 (mitochondrial)	20072894	NM_138395.1	GO:0004825|GO:0005524|GO:0006431|	2q33.1
16146	1	18	145	PH_hs_0030962	1	166.027	251.209	0.59747	8148	51714	SELT	selenoprotein T	42789379	NM_016275.3	NA	3q25.1
9426	1	18	85	PH_hs_0023525	1	864.712	1308.33	0.597441	290659	3416	IDE	insulin-degrading enzyme	34367624	NM_004969.1	GO:0004231|GO:0004871|GO:0005615|GO:0005625|GO:0005777|GO:0006508|GO:0007165|GO:0007267|GO:0007548|GO:0016787|	10q23-q25
1124	1	4	11	PH_hs_0019754	1	644.658	974.733	0.596473	421956	57405	Spc25	kinetochore protein Spc25	18490125	NM_020675.3	NA	2q24.3
17493	1	21	157	PH_hs_0034691	1	2511.27	3796.92	0.596414	530892	387867	LOC387867	similar to 40S ribosomal protein SA (p40) (34/67 kDa laminin receptor) (Colon carcinoma laminin-binding protein) (NEM/1CHD4) (Multidrug resistance-associated protein MGr1-Ag)	51471097	XM_370697.3	NA	12q15
30000	1	96	268	PH_hs_0023818	1	325.782	492.309	0.595656	327252	84328	LZIC	leucine zipper and CTNNBIP1 domain containing	50481002	NM_032368.3	GO:0007275|GO:0008013|	1p36.22
32065	1	33	287	PH_hs_0017898	1	160.437	242.264	0.594576	NA	NA	NA	NA	5755453	NA	NA	NA
34338	1	66	307	PH_hs_0001955	1	25028.2	37779.2	0.594036	22393	8562	DENR	density-regulated protein	27501445	NM_003677.3	GO:0003743|GO:0006413|GO:0008372|	12q24.31
2498	1	34	23	PH_hs_0005024	1	761.23	1148.86	0.593799	89862	8717	TRADD	TNFRSF1A-associated via death domain	24234725	NM_003789.2	GO:0004871|GO:0005515|GO:0006915|GO:0006917|GO:0007165|GO:0043123|	16q22
18892	1	76	169	PH_hs_0028179	1	28807.4	43470.3	0.593589	334330	808	CALM3	calmodulin 3 (phosphorylase kinase, delta)	21754132	NM_005184.1	GO:0005509|GO:0005509|GO:0005515|GO:0005737|GO:0005886|GO:0007186|	19q13.2-q13.3
34989	1	45	313	PH_hs_0006657	1	396.276	597.971	0.59357	NA	55500	ETNK1	ethanolamine kinase 1	21071078	NM_018638.3	GO:0016301|GO:0016740|GO:0004305|GO:0005737|GO:0006646|	12p12.1
5391	1	15	49	PH_hs_0010899	1	113.666	171.505	0.593448	NA	NA	NA	NA	27834265	NA	NA	NA
2855	1	55	26	PH_hs_0014988	1	912.842	1376.52	0.592585	534577	80185	FLJ23263	hypothetical protein FLJ23263	10439887	NM_025115.1	NA	8p12
6139	1	91	55	PH_hs_0031600	1	1811.36	2731.31	0.592524	123159	6676	SPAG4	sperm associated antigen 4	8453168	NM_003116.1	GO:0005856|GO:0016021|	20q11.21
30752	1	64	275	PH_hs_0011471	1	5450.59	8214.15	0.591699	194301	4130	MAP1A	microtubule-associated protein 1A	45580726	NM_002373.4	GO:0005198|GO:0005875|	15q13-qter
3340	1	92	30	PH_hs_0016998	1	2008.13	3025.13	0.591149	284153	92822	ZFP276	zinc finger protein 276 homolog (mouse)	16551802	NM_152287.2	GO:0003677|GO:0005634|GO:0006355|GO:0008270|	16q24.3
16462	1	110	147	PH_hs_0025245	1	1972.9	2969.11	0.589716	NA	9570	GOSR2	golgi SNAP receptor complex member 2	16905519	NM_054022.1	GO:0005215|GO:0005485|GO:0005794|GO:0006886|GO:0006888|GO:0006944|GO:0016021|	17q21
25635	1	99	229	PH_hs_0018576	1	9944.15	14945.5	0.587792	NA	11337	GABARAP	GABA(A) receptor-associated protein	6005763	NM_007278.1	GO:0006605|GO:0007268|GO:0015031|GO:0015631|GO:0005794|GO:0005886|	17p13.1
21158	1	102	189	PH_hs_0010845	1	2042.07	3068.36	0.587435	183986	5819	PVRL2	poliovirus receptor-related 2 (herpesvirus entry mediator B)	50480876	NM_002856.1	GO:0005886|GO:0015026|GO:0016021|	19q13.2-q13.4
27144	1	40	243	PH_hs_0037575	1	104.785	157.417	0.587149	356397	96610	LOC96610	hypothetical protein similar to KIAA0187 gene product	34365471	BX641141	NA	22q11.22
16194	1	66	145	PH_hs_0019288	1	1431.44	2150.32	0.587081	406530	51524	HSPC196	hypothetical protein HSPC196	21733464	NM_016464.2	NA	11q12.2
30289	1	49	271	PH_hs_0027689	1	354.275	532.109	0.586851	NA	NA	NA	NA	4505328	NA	NA	NA
34100	1	52	305	PH_hs_0039207	1	229.299	344.225	0.586123	412014	51360	MBTPS2	membrane-bound transcription factor protease, site 2	16552223	AK056736	GO:0016787|GO:0008203|GO:0006629|GO:0006508|GO:0005515|GO:0016021|GO:0008270|GO:0004222|	Xp22.1-p22.2
33229	1	77	297	PH_hs_0034505	1	301.755	452.964	0.586018	521720	441374	LOC441374	hypothetical gene supported by AK124959	34530896	XM_499125.1	NA	8q22.3
3586	1	2	33	PH_hs_0000560	1	1514.36	2272.98	0.585874	5437	8887	TAX1BP1	Tax1 (human T-cell leukemia virus type I) binding protein 1	21361681	NM_006024.4	GO:0003676|GO:0005634|GO:0006916|GO:0008270|	7p15
10703	1	63	96	PH_hs_0025756	1	541.604	812.865	0.585778	439551	201514	ZNF584	zinc finger protein 584	21756902	NM_173548.1	GO:0003676|GO:0003677|GO:0005622|GO:0005634|GO:0006355|GO:0008270|	19q13.43
1419	1	75	13	PH_hs_0040308	1	161.443	242.264	0.585553	434337	404636	FAM45A	family with sequence similarity 45, member A	8923809	NM_207009.2	NA	Xq25
3042	1	18	28	PH_hs_0025359	1	470.855	706.541	0.585492	434931	261734	NPHP4	nephronophthisis 4	26251986	NM_015102.2	GO:0005198|GO:0005515|GO:0007165|GO:0007632|GO:0016020|GO:0016337|GO:0030036|	1p36.22
20835	1	3	187	PH_hs_0037105	1	370.254	555.572	0.585458	534416	10011	SRA1	steroid receptor RNA activator 1	16549596	AK054960	GO:0004872|	5q31.3
12204	1	108	109	PH_hs_0018189	1	43632.7	65467.5	0.585369	375001	7094	TLN1	talin 1	20521735	NM_006289.2	GO:0003779|GO:0005200|GO:0005488|GO:0005856|GO:0005925|GO:0006928|GO:0007016|	9p13
13456	1	16	121	PH_hs_0005059	1	127.279	190.955	0.58524	90790	284018	LOC284018	hypothetical protein LOC284018	50475133	NM_181655.1	NA	17q24.2
1851	1	59	17	PH_hs_0022623	1	294.265	441.459	0.585162	147111	479	ATP12A	ATPase, H+/K+ transporting, nongastric, alpha polypeptide	10280617	NM_001676.3	GO:0016787|GO:0000287|GO:0005524|GO:0005889|GO:0006813|GO:0008152|GO:0008900|GO:0015992|GO:0016021|GO:0016820|	13q12.12|13q12.1-q12.3
6657	1	49	60	PH_hs_0035970	1	713.941	1069.71	0.583338	434075	80306	MED28	mediator of RNA polymerase II transcription, subunit 28 homolog (yeast)	50488796	NM_025205.3	GO:0003779|GO:0005634|GO:0005856|GO:0006355|GO:0016020|	4p16
2595	1	19	24	PH_hs_0006370	1	235.782	353.27	0.583321	116364	285620	LOC285620	hypothetical protein LOC285620	34191584	BC043415	NA	5q14.3
31867	1	59	285	PH_hs_0006024	1	264.522	396.276	0.583118	NA	5305	PIP5K2A	phosphatidylinositol-4-phosphate 5-kinase, type II, alpha	20302162	NM_005028.3	GO:0016740|GO:0006650|GO:0008372|GO:0016301|GO:0016308|GO:0016308|GO:0016309|GO:0016310|	10p12.32
34570	1	74	309	PH_hs_0016457	1	974.733	1460.21	0.583096	334644	84908	FLJ14668	hypothetical protein FLJ14668	22382055	NM_032822.1	NA	2p13.3
35663	1	47	319	PH_hs_0029926	1	272.461	408.007	0.582545	NA	NA	NA	NA	11995467	NA	NA	NA
3869	1	61	35	PH_hs_0016061	1	9224.67	13810.2	0.582168	NA	NA	NA	NA	21362029	NA	NA	NA
6836	1	4	62	PH_hs_0026607	1	1648.78	2467.76	0.581802	444610	10507	SEMA4D	sema domain, immunoglobulin domain (Ig), transmembrane domain (TM) and short cytoplasmic domain, (semaphorin) 4D	32493364	NM_006378.2	GO:0004872|GO:0006916|GO:0006955|GO:0007155|GO:0007275|GO:0007399|GO:0016021|	9q22-q31
10457	1	41	94	PH_hs_0032264	1	169.493	253.671	0.58173	239458	8351	HIST1H3D	histone 1, H3d	19810831	NM_003530.3	GO:0000786|GO:0003677|GO:0005634|GO:0005694|GO:0006334|GO:0007001|	6p21.3
31577	1	105	282	PH_hs_0006061	1	348.698	521.609	0.580993	NA	399	RHOH	ras homolog gene family, member H	45827772	NM_004310.2	GO:0043124|GO:0030217|GO:0017048|GO:0019210|GO:0045449|GO:0005095|GO:0005525|GO:0005737|GO:0007264|	4p13
6952	1	8	63	PH_hs_0023877	1	158.704	237.339	0.580617	336564	162515	SLC16A11	solute carrier family 16 (monocarboxylic acid transporters), member 11	22760267	NM_153357.1	GO:0005215|GO:0006810|GO:0016021|	17p13.1
3507	1	35	32	PH_hs_0002567	1	114.682	171.505	0.58061	29679	9439	CRSP3	cofactor required for Sp1 transcriptional activation, subunit 3, 130kDa	28558970	NM_004830.2	GO:0004872|GO:0006355|	6q22.33-q24.1
20474	1	90	183	PH_hs_0015015	1	1497.18	2238.82	0.580487	NA	80219	FLJ13448	hypothetical protein FLJ13448	31542687	NM_025147.2	GO:0016218|GO:0017000|	2q33.1
14806	1	22	133	PH_hs_0000786	1	188.494	281.855	0.580432	NA	256536	TCERG1L	transcription elongation regulator 1-like	28372558	NM_174937.1	NA	10q26.3
2373	1	21	22	PH_hs_0009470	1	175.977	263.067	0.580039	156814	9677	KIAA0377	KIAA0377 gene product	34783609	NM_014659.2	GO:0003993|	15q15.3
27222	1	6	244	PH_hs_0019536	1	217.338	324.777	0.579505	410760	10393	ANAPC10	anaphase promoting complex subunit 10	10207144	NM_014885.1	GO:0005515|GO:0005680|GO:0006512|GO:0007049|GO:0007067|GO:0030071|	4q31
9673	1	41	87	PH_hs_0001719	1	477.886	713.711	0.578674	19575	51606	ATP6V1H	ATPase, H+ transporting, lysosomal 50/57kDa, V1 subunit H	47717103	NM_213619.1	GO:0000221|GO:0000300|GO:0001671|GO:0005488|GO:0005524|GO:0015986|GO:0015992|GO:0016787|GO:0046933|GO:0046961|	8p22-q22.3
23382	1	86	209	PH_hs_0024992	1	416.725	622.346	0.578621	414740	283149	BCL9L	B-cell CLL/lymphoma 9-like	30314476	NM_182557.1	NA	11q23.3
20673	1	65	185	PH_hs_0032190	1	311.256	464.373	0.577184	211930	389801	LOC389801	hypothetical LOC389801	51467278	XM_374307.2	NA	9q34.13
6857	1	25	62	PH_hs_0039773	1	209.399	312.261	0.576497	449471	387054	FOXD4L3	forkhead box D4 like 3	34596584	NM_199358.1	GO:0003700|GO:0006355|GO:0005634|	9q13
4745	1	41	43	PH_hs_0023436	1	113.666	169.493	0.576426	NA	55326	AGPAT5	1-acylglycerol-3-phosphate O-acyltransferase 5 (lysophosphatidic acid acyltransferase, epsilon)	8922941	NM_018361.1	GO:0016740|GO:0008152|GO:0008415|GO:0008654|GO:0016021|GO:0003841|	8p23.1
14718	1	46	132	PH_hs_0026154	1	145.767	217.338	0.57628	447530	145864	HAPLN3	hyaluronan and proteoglycan link protein 3	31657172	NM_178232.2	GO:0005540|GO:0005578|GO:0007155|	15q26.1
33578	1	90	300	PH_hs_0035864	1	269.55	401.846	0.576091	375628	146691	TOM1L2	target of myb1-like 2 (chicken)	16550818	NM_144678.2	GO:0005795|GO:0006886|GO:0006891|GO:0008565|	17p11.2
14269	1	45	128	PH_hs_0019920	1	388.335	578.668	0.575435	430300	NA	NA	NA	34530205	AK124423	NA	NA
13272	1	56	119	PH_hs_0000143	1	153.951	229.299	0.574756	1098	54431	DNAJC10	DnaJ (Hsp40) homolog, subfamily C, member 10	30268318	NM_018981.1	GO:0005489|GO:0006118|GO:0006457|GO:0016853|GO:0031072|GO:0051082|	2q32.1
35046	1	102	313	PH_hs_0010438	1	13494.9	20085.5	0.573739	174071	2992	GYG	glycogenin	50482049	NM_004130.2	GO:0005978|GO:0008466|GO:0016051|GO:0016740|GO:0016758|	3q24-q25.1
35636	1	20	319	PH_hs_0031953	1	131.332	195.428	0.573421	166071	1020	CDK5	cyclin-dependent kinase 5	10439412	NM_004935.2	GO:0000910|GO:0004693|GO:0005524|GO:0006468|GO:0007049|GO:0016740|	7q36
8749	1	13	79	PH_hs_0029317	1	14349.7	21347.8	0.573072	NA	NA	NA	NA	4505256	NA	NA	NA
37792	1	48	338	PH_hs_0032546	1	286.327	425.671	0.572077	293691	117145	CTMP	C-terminal modulator protein	21755643	NM_176853.1	GO:0004759|GO:0016787|	1q21
6537	1	41	59	PH_hs_0031965	1	7021.5	10436.6	0.571803	168669	4967	OGDH	oxoglutarate (alpha-ketoglutarate) dehydrogenase (lipoamide)	51873035	NM_002541.2	GO:0004591|GO:0005739|GO:0006091|GO:0006096|GO:0008152|GO:0009353|GO:0016491|GO:0016624|	7p14-p13
12200	1	104	109	PH_hs_0025079	1	1809.55	2687.93	0.570868	NA	5770	PTPN1	protein tyrosine phosphatase, non-receptor type 1	18104977	NM_002827.2	GO:0005737|GO:0006470|GO:0007165|GO:0016787|GO:0004725|GO:0005625|	20q13.1-q13.2
16897	1	97	151	PH_hs_0006923	1	161.443	239.802	0.570814	123354	NA	NA	NA	14677831	BI224387	NA	NA
35683	1	67	319	PH_hs_0030314	1	30793.5	45729.6	0.5705	NA	NA	NA	NA	34740328	NA	NA	NA
25778	1	18	231	PH_hs_0009005	1	8066.9	11977.9	0.57029	149609	3678	ITGA5	integrin, alpha 5 (fibronectin receptor, alpha polypeptide)	34366937	NM_002205.2	GO:0004872|GO:0005515|GO:0007160|GO:0007229|GO:0008305|GO:0016021|	12q11-q13
21734	1	6	195	PH_hs_0000269	1	99.5892	147.784	0.569426	9460	6667	SP1	Sp1 transcription factor	38372900	NM_138473.2	GO:0003677|GO:0003702|GO:0005634|GO:0006355|GO:0008270|GO:0016563|	12q13.1
12508	1	76	112	PH_hs_0022162	1	1899.69	2818.21	0.569015	61430	51304	ZDHHC3	zinc finger, DHHC domain containing 3	7542722	NM_016598.1	GO:0005794|GO:0016021|GO:0046872|	3p21.31
24438	1	22	219	PH_hs_0016092	1	4408.87	6540.15	0.568913	323213	78992	MGC3262	hypothetical protein MGC3262	34147591	NM_024029.3	NA	19p13.2
11741	1	93	105	PH_hs_0009107	1	1844.17	2734.79	0.568461	151134	5018	OXA1L	oxidase (cytochrome c) assembly 1-like	28193181	NM_005015.1	GO:0005739|GO:0005746|GO:0006118|GO:0006461|GO:0009060|GO:0016021|GO:0019866|GO:0051205|	14q11.2
954	1	58	9	PH_hs_0028744	1	188.494	279.394	0.567782	8663	23503	ZFYVE26	zinc finger, FYVE domain containing 26	38202204	NM_015346.2	GO:0008270|	14q24.1
33331	1	67	298	PH_hs_0016975	1	376.832	558.491	0.567614	351344	84866	TMEM25	transmembrane protein 25	34530703	NM_032780.2	GO:0016021|	11q23.3
5827	1	3	53	PH_hs_0022274	1	135.963	201.46	0.567275	NA	NA	NA	NA	14017814	NA	NA	NA
31911	1	103	285	PH_hs_0024215	1	173.238	256.687	0.567254	NA	NA	NA	NA	24308016	NA	NA	NA
14484	1	36	130	PH_hs_0036555	1	7127.25	10560.3	0.567233	187579	51478	HSD17B7	hydroxysteroid (17-beta) dehydrogenase 7	10434601	NM_016371.2	GO:0050576|GO:0016491|GO:0004303|GO:0006694|GO:0008152|GO:0016021|	1q23
20838	1	6	187	PH_hs_0033434	1	1862.07	2758.24	0.566841	438872	116254	C6orf72	chromosome 6 open reading frame 72	37183021	NM_138785.1	NA	6q25.1
21870	1	30	196	PH_hs_0029807	1	840.714	1245.23	0.56672	NA	NA	NA	NA	16751832	NA	NA	NA
5446	1	70	49	PH_hs_0004622	1	122.209	181.006	0.566685	80288	3305	HSPA1L	heat shock 70kDa protein 1-like	27436928	NM_005527.2	GO:0005524|GO:0006986|	6p21.3
6470	1	86	58	PH_hs_0005956	1	751.363	1112.76	0.566557	107125	83483	PLVAP	plasmalemma vesicle associated protein	33991639	NM_031310.1	NA	19p13.2
18828	1	12	169	PH_hs_0022243	1	694.685	1028.81	0.56654	99962	29015	SLC43A3	solute carrier family 43, member 3	46410928	NM_017611.2	NA	11q11
2803	1	3	26	PH_hs_0012697	1	16430.5	24332.4	0.566503	231840	23558	WBP2	WW domain binding protein 2	34535762	NM_012478.2	NA	17q25
16813	1	13	151	PH_hs_0004775	1	2253.59	3337.04	0.566345	83734	6810	STX4A	syntaxin 4A (placental)	50471268	NM_004604.3	GO:0006836|GO:0006886|GO:0008565|GO:0016021|	16p11.2
21113	1	57	189	PH_hs_0006009	1	170.499	252.44	0.566174	NA	NA	NA	NA	8922719	NA	NA	NA
28603	1	43	256	PH_hs_0022123	1	357.743	529.645	0.566103	44159	51105	PHF20L1	PHD finger protein 20-like 1	39653326	NM_016018.3	GO:0003676|GO:0003677|GO:0006355|	8q24.22
34546	1	50	309	PH_hs_0023519	1	156.41	231.535	0.565899	289828	54522	ANKRD16	ankyrin repeat domain 16	45767893	XM_166138.6	NA	10p15.1
27838	1	62	249	PH_hs_0031394	1	642.106	950.506	0.565885	88778	873	CBR1	carbonyl reductase 1	19126882	NM_001757.2	GO:0004090|GO:0008152|GO:0005829|GO:0047021|GO:0016491|GO:0050221|	21q22.13
12625	1	81	113	PH_hs_0037605	1	165.021	244.274	0.565851	534991	402577	LOC402577	similar to PMS5 homolog mismatch repair protein - human	46305589	BX357074	NA	7q22.1
33763	1	51	302	PH_hs_0031645	1	705.537	1044.31	0.565756	127011	27283	TINAG	tubulointerstitial nephritis antigen	33604100	NM_014464.2	GO:0005515|GO:0004197|GO:0008234|GO:0007155|GO:0006508|GO:0005604|	6p11.2-p12
21305	1	25	191	PH_hs_0022131	1	263.067	389.339	0.5656	NA	NA	NA	NA	21361408	NA	NA	NA
11275	1	75	101	PH_hs_0031063	1	1837.62	2719.4	0.565452	22293	199953	LOC199953	similar to AV028368 protein	51458343	XM_114067.9	NA	1p36.22
9776	1	32	88	PH_hs_0030054	1	21778.9	32228.1	0.56539	406186	10262	SF3B4	splicing factor 3b, subunit 4, 49kDa	21757019	NM_005850.3	GO:0000398|GO:0003723|GO:0005681|GO:0008248|GO:0008380|	1q12-q21
14251	1	27	128	PH_hs_0017405	1	416.725	616.64	0.565332	363572	10390	CEPT1	choline/ethanolamine phosphotransferase 1	21732646	NM_001007794.1	GO:0004307|GO:0006629|GO:0008654|GO:0016021|GO:0016740|	1p13.3
37028	1	68	331	PH_hs_0023918	1	189.499	280.4	0.565292	348802	25805	BAMBI	BMP and activin membrane-bound inhibitor homolog (Xenopus laevis)	50487379	NM_012342.1	GO:0016021|	10p12.3-p11.2
14286	1	62	128	PH_hs_0004402	1	158.704	234.776	0.564953	76272	5927	JARID1A	Jumonji, AT rich interactive domain 1A (RBBP2-like)	4826967	NM_005056.1	GO:0003700|GO:0005515|GO:0005634|GO:0006355|GO:0006366|	12p11
10330	1	26	93	PH_hs_0009245	1	151.374	223.821	0.564233	153714	114905	C1QTNF7	C1q and tumor necrosis factor related protein 7	34366938	NM_031911.3	GO:0005737|GO:0006817|	4p16-p15
22086	1	22	198	PH_hs_0024633	1	464.373	686.612	0.564211	404525	7353	UFD1L	ubiquitin fusion degradation 1-like	34367645	NM_005659.3	GO:0006511|	22q11.21
38099	1	19	341	PH_hs_0015411	1	438.086	647.669	0.564044	NA	NA	NA	NA	9156325	NA	NA	NA
23473	1	65	210	PH_hs_0013649	1	149.359	220.805	0.563995	460107	54820	NDE1	nudE nuclear distribution gene E homolog 1 (A. nidulans)	22832785	NM_017668.1	NA	16p13.11
8835	1	99	79	PH_hs_0033424	1	246.284	363.673	0.562316	438435	283071	ARMETL1	arginine-rich, mutated in early stage tumors-like 1	23349089	XM_497214.1	NA	10p14
11322	1	10	102	PH_hs_0039410	1	161.443	238.344	0.562018	433422	201161	PRR6	proline rich 6	19720257	BM995356	GO:0008152|GO:0016846|	17p11.2
32974	1	46	295	PH_hs_0026502	1	169.493	250.204	0.561876	492805	51068	CGI-07	CGI-07 protein	21753867	NM_015938.2	NA	3q26.1
35505	1	1	318	PH_hs_0020135	1	201.46	297.283	0.561344	433578	284252	KCTD1	potassium channel tetramerisation domain containing 1	30268189	NM_198991.1	GO:0005216|GO:0005249|GO:0005515|GO:0006813|GO:0008076|GO:0016020|	18q11.2
32597	1	5	292	PH_hs_0004244	1	279.394	412.252	0.561227	524484	3679	ITGA7	integrin, alpha 7	29792144	NM_002206.1	GO:0000902|GO:0004872|GO:0005515|GO:0007156|GO:0007160|GO:0007229|GO:0007517|GO:0008305|	12q13
8096	1	32	73	PH_hs_0029627	1	6742.72	9944.15	0.560517	285165	348262	LOC348262	hypothetical protein LOC348262	34531726	NM_207368.1	NA	17p13.3
5157	1	5	47	PH_hs_0023530	1	281.855	415.265	0.559081	6335	8396	PIP5K2B	phosphatidylinositol-4-phosphate 5-kinase, type II, beta	32528304	NM_003559.3	GO:0005057|GO:0005737|GO:0007166|GO:0016020|GO:0016301|GO:0016308|GO:0016740|	17q12
1584	1	16	15	PH_hs_0001367	1	4806.71	7081.83	0.559072	14368	6451	SH3BGRL	SH3 domain binding glutamic acid-rich protein like	10437305	NM_003022.1	GO:0005070|	Xq13.3
7174	1	6	65	PH_hs_0000511	1	1417.48	2087.5	0.558454	4997	55147	RBM23	RNA binding motif protein 23	21739701	NM_018107.3	GO:0003723|GO:0005634|GO:0006397|	14q11.2
28742	1	70	257	PH_hs_0014474	1	455.977	671.5	0.558426	281564	6094	ROM1	retinal outer segment membrane protein 1	19743809	NM_000327.2	GO:0005515|GO:0005887|GO:0007155|GO:0007601|GO:0008020|	11q13
4528	1	48	41	PH_hs_0002724	1	3122.96	4597.7	0.557998	NA	55829	SELS	selenoprotein S	45439347	NM_018445.4	GO:0004872|GO:0005783|GO:0006980|GO:0008430|GO:0009749|GO:0016209|GO:0019899|GO:0030176|GO:0030433|GO:0030503|GO:0030968|GO:0030970|GO:0045184|	15q26.3
23446	1	38	210	PH_hs_0026629	1	1776.39	2615.18	0.557957	73987	1198	CLK3	CDC-like kinase 3	34528057	NM_003992.1	GO:0004674|GO:0004713|GO:0005524|GO:0005634|GO:0006468|GO:0016740|	15q24
37944	1	88	339	PH_hs_0014152	1	1098.55	1617.06	0.557764	274370	114881	OSBPL7	oxysterol binding protein-like 7	47132623	NM_145798.2	GO:0003676|GO:0006869|GO:0008202|	17q21
12680	1	24	114	PH_hs_0002547	1	3236.01	4762.13	0.557391	29341	64773	C20orf81	chromosome 20 open reading frame 81	34533048	NM_022760.3	NA	20p13
39093	1	5	350	PH_hs_0026315	1	1999.03	2941.74	0.557365	454758	84939	MUM1	melanoma associated antigen (mutated) 1	31652258	NM_032853.2	GO:0000004|GO:0005554|GO:0008372|	19p13.3
27314	1	98	244	PH_hs_0025863	1	146.775	215.882	0.556633	442675	221037	JMJD1C	jumonji domain containing 1C	31874002	NM_004241.1	GO:0004872|GO:0005622|GO:0006355|GO:0046966|	10q21.3
19817	1	105	177	PH_hs_0029276	1	1308.8	1924.08	0.555925	NA	NA	NA	NA	10437239	NA	NA	NA
16214	1	86	145	PH_hs_0002729	1	37684	55372.2	0.555212	NA	10981	RAB32	RAB32, member RAS oncogene family	20127508	NM_006834.2	GO:0005525|GO:0005739|GO:0007264|	6q24.3
20203	1	43	181	PH_hs_0024712	1	44557.7	65471	0.55518	NA	NA	NA	NA	6006015	NA	NA	NA
10902	1	38	98	PH_hs_0034249	1	1313.81	1930.35	0.555106	511916	2029	ENSA	endosulfine alpha	46389551	NM_207043.1	GO:0008200|GO:0007584|GO:0006810|GO:0005102|	1q21.2
5761	1	49	52	PH_hs_0026756	1	103.774	152.381	0.554242	512592	50484	RRM2B	ribonucleotide reductase M2 B (TP53 inducible)	42544135	NM_015713.3	GO:0004748|GO:0006260|GO:0009186|GO:0016491|	8q23.1
31908	1	100	285	PH_hs_0028382	1	713.941	1047.85	0.553562	418175	51160	VPS28	vacuolar protein sorting 28 (yeast)	21750470	NM_016208.2	GO:0015031|	8q24.3
14198	1	86	127	PH_hs_0028356	1	1784.81	2619.47	0.553507	NA	79095	C9orf16	chromosome 9 open reading frame 16	34147359	NM_024112.2	GO:0000004|GO:0005554|GO:0008372|	9q34.1
6392	1	8	58	PH_hs_0004654	1	170.499	250.204	0.553339	81073	26998	FETUB	fetuin B	6562433	NM_014375.1	GO:0000004|GO:0004869|GO:0005576|	3q27
36935	1	87	330	PH_hs_0005222	1	368.244	540.372	0.553289	95972	6490	SILV	silver homolog (mouse)	21751583	NM_006928.3	GO:0005615|GO:0005886|GO:0006583|GO:0016021|	12q13-q14
12788	1	20	115	PH_hs_0003966	1	1497.18	2196.67	0.553069	63128	29801	ZDHHC8	zinc finger, DHHC domain containing 8	31565505	NM_013373.1	GO:0016021|	22q11.21
33299	1	35	298	PH_hs_0030561	1	8219.34	12047.7	0.551664	437060	54205	CYCS	cytochrome c, somatic	34328939	NM_018947.4	GO:0020037|GO:0008635|GO:0006915|GO:0006309|GO:0045333|GO:0045155|GO:0006118|GO:0005829|GO:0005758|GO:0005746|GO:0005515|	7p15.3
36631	1	7	328	PH_hs_0032941	1	613.17	898.416	0.551096	372463	23499	MACF1	microtubule-actin crosslinking factor 1	33188442	NM_012090.3	NA	1p34.3
7918	1	78	71	PH_hs_0035526	1	4347.94	6366.09	0.550078	109798	50854	C6orf48	chromosome 6 open reading frame 48	19816820	NM_016947.1	NA	6p21.3
35932	1	92	321	PH_hs_0007348	1	339.476	496.782	0.549303	127792	10683	DLL3	delta-like 3 (Drosophila)	45243550	NM_016941.2	GO:0001501|GO:0001701|GO:0001709|GO:0003677|GO:0005112|GO:0005509|GO:0005634|GO:0007219|GO:0007399|GO:0016021|GO:0030154|	19q13
21649	1	33	194	PH_hs_0005213	1	160.437	234.776	0.549282	95594	54504	CPVL	carboxypeptidase, vitellogenic-like	34530262	NM_019029.1	GO:0003824|GO:0004185|GO:0006508|GO:0016787|	7p15-p14
14275	1	51	128	PH_hs_0010606	1	9557.21	13979.3	0.548631	178551	6132	RPL8	ribosomal protein L8	12426061	NM_000973.2	GO:0003735|GO:0005622|GO:0005840|GO:0006412|GO:0019843|	8q24.3
2241	1	1	21	PH_hs_0027301	1	834.314	1219.77	0.547943	NA	NA	NA	NA	4758899	NA	NA	NA
1693	1	13	16	PH_hs_0040768	1	149.359	218.344	0.547821	517218	400860	FLJ42200	FLJ42200 protein	34529925	NM_207471.1	NA	21q21.2
13726	1	62	123	PH_hs_0032864	1	219.8	321.31	0.547774	361748	7025	NR2F1	nuclear receptor subfamily 2, group F, member 1	19116204	NM_005654.4	GO:0003700|GO:0003706|GO:0003707|GO:0003713|GO:0005634|GO:0006355|GO:0007165|	5q14
131	1	19	2	PH_hs_0031338	1	23372.2	34164	0.547684	77961	3106	HLA-B	major histocompatibility complex, class I, B	34529881	NM_005514.5	GO:0005887|GO:0019882|GO:0019883|GO:0019885|GO:0030106|GO:0030106|GO:0042612|	6p21.3
5495	1	7	50	PH_hs_0035469	1	3249.56	4749.37	0.547492	78871	23184	MESDC2	mesoderm development candidate 2	20521875	XM_370880.3	GO:0008372|GO:0005554|GO:0007498|	15q13
2439	1	87	22	PH_hs_0002159	1	141.594	206.937	0.547428	24587	10278	EFS	embryonal Fyn-associated substrate	14589877	NM_005864.2	GO:0005515|GO:0005737|GO:0007155|GO:0007242|	14q11.2-q12
4489	1	9	41	PH_hs_0025013	1	189.499	276.933	0.547345	NA	NA	NA	NA	4826693	NA	NA	NA
3783	1	87	34	PH_hs_0022649	1	1037.68	1516.37	0.547254	148822	104	ADARB1	adenosine deaminase, RNA-specific, B1 (RED1 homolog rat)	7669476	NM_015833.1	GO:0003725|GO:0003725|GO:0004000|GO:0004000|GO:0005634|GO:0005634|GO:0006397|GO:0007417|GO:0016787|	21q22.3
38159	1	79	341	PH_hs_0020984	1	125.252	183.016	0.547142	NA	NA	NA	NA	13580273	NA	NA	NA
30821	1	21	276	PH_hs_0024096	1	2866.97	4188.22	0.546808	369120	65264	FLJ13855	hypothetical protein FLJ13855	21750062	NM_023079.2	GO:0004840|GO:0006512|	17q21.32
5692	1	92	51	PH_hs_0024657	1	4159.52	6074.65	0.546386	405610	4152	MBD1	methyl-CpG binding domain protein 1	21464116	NM_002384.1	GO:0003700|GO:0005634|GO:0006355|GO:0008270|	18q21
12574	1	30	113	PH_hs_0000587	1	215.882	315.278	0.546381	5807	51552	RAB14	RAB14, member RAS oncogene family	7328165	NM_016322.2	NA	9q32-q34.11
4844	1	28	44	PH_hs_0022729	1	2481.33	3623.28	0.546184	NA	7095	TLOC1	translocation protein 1	14602425	NM_003262.2	GO:0004872|GO:0005783|GO:0006613|GO:0008565|GO:0015031|GO:0016021|	3q26.2
960	1	64	9	PH_hs_0015066	1	213.871	312.261	0.546009	290694	286149	LOC286149	hypothetical protein LOC286149	51467007	XM_379594.2	NA	8q22.1
10430	1	14	94	PH_hs_0027894	1	15758.4	23000.7	0.545555	157307	2778	GNAS	GNAS complex locus	18426897	NM_016592.1	GO:0003924|GO:0004871|GO:0005525|GO:0005525|GO:0005576|GO:0005834|GO:0005886|GO:0007165|GO:0007165|GO:0007186|GO:0007189|GO:0007565|GO:0009306|	20q13.2-q13.3
11577	1	41	104	PH_hs_0004052	1	397.281	579.672	0.545079	66309	84272	MGC11061	hypothetical protein MGC11061	21758507	NM_032312.2	NA	2p22.3
33429	1	53	299	PH_hs_0003193	1	8108.06	11824.2	0.544312	NA	NA	NA	NA	21265092	NA	NA	NA
17970	1	50	161	PH_hs_0000792	1	10952	15967.2	0.543908	7720	1778	DNCH1	dynein, cytoplasmic, heavy polypeptide 1	33350931	NM_001376.2	GO:0000166|GO:0003777|GO:0005524|GO:0005868|GO:0007018|GO:0007052|GO:0017111|GO:0042623|	14q32.3-qter|14q32
34828	1	108	311	PH_hs_0006100	1	140.584	204.927	0.543671	110839	23660	ZFP95	zinc finger protein 95 homolog (mouse)	34367652	NM_014569.2	GO:0003676|GO:0003700|GO:0003700|GO:0005634|GO:0005634|GO:0006355|GO:0006355|GO:0008270|GO:0008270|	7q22
30571	1	107	273	PH_hs_0016490	1	11275.6	16430.5	0.543166	334878	84923	FLJ14775	hypothetical protein FLJ14775	34368140	NM_032837.1	NA	17q25.1
21677	1	61	194	PH_hs_0000999	1	1329	1936.53	0.543134	9676	55856	THEM2	thioesterase superfamily member 2	19046530	NM_018473.2	GO:0016787|	6p22.2
32758	1	54	293	PH_hs_0005912	1	895.949	1305.4	0.543004	106210	55745	C14orf108	chromosome 14 open reading frame 108	21361775	NM_018229.2	GO:0006886|GO:0030125|	14q22.3
35667	1	51	319	PH_hs_0019634	1	820.811	1195.62	0.542635	416810	NA	NA	NA	27833780	BX105952	NA	NA
33336	1	72	298	PH_hs_0001223	1	686.841	1000.34	0.542443	12830	51320	RKHD2	ring finger and KH domain containing 2	39545576	NM_016626.2	GO:0000151|GO:0004842|GO:0008270|GO:0016567|	18q21.1
23182	1	110	207	PH_hs_0025894	1	178.994	260.605	0.541951	443379	5717	PSMD11	proteasome (prosome, macropain) 26S subunit, non-ATPase, 11	28872724	NM_002815.2	GO:0005488|GO:0005829|	17q11.2
8030	1	78	72	PH_hs_0014715	1	120.179	174.971	0.541934	NA	11112	HIBADH	3-hydroxyisobutyrate dehydrogenase	41393565	NM_152740.2	GO:0005739|GO:0006098|GO:0004616|GO:0016491|GO:0006573|GO:0006573|GO:0008442|GO:0008442|	7p15.2
38842	1	90	347	PH_hs_0030859	1	223.821	325.782	0.54156	931	4620	MYH2	myosin, heavy polypeptide 2, skeletal muscle, adult	30722304	NM_017534.3	GO:0000146|GO:0003779|GO:0005516|GO:0005524|GO:0005859|GO:0005863|GO:0006941|GO:0007517|GO:0016459|	17p13.1
30907	1	107	276	PH_hs_0022686	1	212.866	309.8	0.54139	NA	51397	COMMD10	COMM domain containing 10	20070278	NM_016144.2	NA	5q23.1
10503	1	87	94	PH_hs_0003609	1	149.359	217.338	0.541163	54973	60437	CDH26	cadherin-like 26	29570799	NM_021810.3	GO:0005509|GO:0005515|GO:0007155|GO:0007156|GO:0016020|GO:0016021|	20q13.2-q13.33
20264	1	104	181	PH_hs_0000204	1	19700.1	28665.4	0.541108	1528	9938	ARHGAP25	Rho GTPase activating protein 25	21594864	NM_014882.2	GO:0005096|	2p13.3
17142	1	6	154	PH_hs_0040521	1	226.283	329.249	0.541051	24283	253832	FLJ25952	DHHC-containing protein 20	21734273	AL833626	GO:0046872|	13q12.11
20453	1	69	183	PH_hs_0039154	1	6789.37	9878.34	0.54099	511973	9789	SPCS2	signal peptidase complex subunit 2 homolog (S. cerevisiae)	13454858	NM_014752.1	NA	15q15.2
29940	1	36	268	PH_hs_0024615	1	1148.86	1670.91	0.54043	402773	5778	PTPN7	protein tyrosine phosphatase, non-receptor type 7	34534032	NM_002832.2	GO:0004725|GO:0004725|GO:0004872|GO:0005737|GO:0006470|GO:0006470|GO:0016787|	1q32.1
22336	1	48	200	PH_hs_0036733	1	130.319	189.499	0.540147	3003	916	CD3E	CD3E antigen, epsilon polypeptide (TiT3 complex)	21749619	AK091285	GO:0046982|GO:0042981|GO:0042608|GO:0004888|GO:0006461|GO:0005887|GO:0042110|GO:0042102|GO:0042101|GO:0030159|GO:0019901|GO:0017124|GO:0007186|GO:0007172|	11q23
31186	1	50	279	PH_hs_0004237	1	145.767	211.861	0.539453	74088	1960	EGR3	early growth response 3	31317227	NM_004430.2	GO:0003700|GO:0005634|GO:0006355|GO:0007517|GO:0007623|GO:0008270|	8p23-p21
27099	1	107	242	PH_hs_0002840	1	532.564	773.877	0.53915	34516	64781	CERK	ceramide kinase	32967301	NM_022766.4	GO:0000287|GO:0000299|GO:0001729|GO:0004143|GO:0004685|GO:0006672|GO:0007205|GO:0016301|GO:0016740|	22q13.31
38077	1	109	340	PH_hs_0014145	1	393.812	572.096	0.53875	NA	11257	TP53AP1	TP53 activated protein 1	6005909	NM_007233.1	GO:0004871|GO:0005634|GO:0006950|GO:0006974|	7q21.1
12821	1	53	115	PH_hs_0007958	1	740.868	1076.26	0.53874	132794	9468	PCYT1B	phosphate cytidylyltransferase 1, choline, beta isoform	28277061	NM_004845.2	GO:0004105|GO:0005783|GO:0006656|GO:0008654|GO:0009058|GO:0016740|	Xp22.11
11908	1	36	107	PH_hs_0001954	1	159.43	231.535	0.538304	22391	57136	C20orf3	chromosome 20 open reading frame 3	41327713	NM_020531.2	GO:0009058|GO:0016021|GO:0016844|	20p11.22-p11.21
37698	1	66	337	PH_hs_0028158	1	116.713	169.493	0.53826	521419	137492	FLJ32642	hepatocellular carcinoma related protein 1	21739687	NM_152415.1	NA	8p22
18466	1	98	165	PH_hs_0029692	1	685.379	994.324	0.536814	NA	7329	UBE2I	ubiquitin-conjugating enzyme E2I (UBC9 homolog, yeast)	35493970	NM_003345.3	GO:0004842|GO:0004840|GO:0006512|GO:0016874|	16p13.3
2507	1	43	23	PH_hs_0032844	1	3811.72	5529.51	0.53671	356262	388654	LOC388654	similar to 40S ribosomal protein SA (p40) (34/67 kDa laminin receptor) (Colon carcinoma laminin-binding protein) (NEM/1CHD4) (Multidrug resistance-associated protein MGr1-Ag)	34368164	XM_371273.2	NA	1p21.1
4568	1	88	41	PH_hs_0015637	1	2070.34	3003.32	0.536691	302746	83892	KCTD10	potassium channel tetramerisation domain containing 10	31377664	NM_031954.2	GO:0005216|GO:0005249|GO:0005515|GO:0006813|GO:0008076|GO:0016020|	12q24.11
8795	1	59	79	PH_hs_0038342	1	348.698	505.727	0.536383	334135	388298	LOC388298	hypothetical LOC388298	19024993	BM711735	NA	16q23.1
34106	1	58	305	PH_hs_0027280	1	4502.41	6529.38	0.536249	173611	4720	NDUFS2	NADH dehydrogenase (ubiquinone) Fe-S protein 2, 49kDa (NADH-coenzyme Q reductase)	50481848	NM_004550.3	GO:0003954|GO:0005624|GO:0005739|GO:0006118|GO:0006120|GO:0008137|GO:0009055|	1q23
13901	1	13	125	PH_hs_0021782	1	478.89	694.413	0.536098	356349	NA	NA	NA	23271835	BU607554	NA	NA
18956	1	28	170	PH_hs_0041150	1	235.33	341.21	0.535976	182469	8976	WASL	Wiskott-Aldrich syndrome-like	34365135	BX640852	GO:0003779|GO:0005083|GO:0006461|GO:0006928|GO:0008154|GO:0015629|	7q31.3
9101	1	29	82	PH_hs_0012799	1	2325.56	3370.44	0.535361	234759	54738	FEV	FEV (ETS oncogene family)	8923788	NM_017521.1	GO:0003700|GO:0003714|GO:0005634|GO:0006355|GO:0006366|	2q36
36482	1	82	326	PH_hs_0029319	1	148.351	214.877	0.534495	NA	NA	NA	NA	5031634	NA	NA	NA
33350	1	86	298	PH_hs_0029814	1	1800.19	2607.08	0.53429	NA	60598	KCNK15	potassium channel, subfamily K, member 15	16507967	NM_022358.2	GO:0005244|GO:0005267|GO:0006811|GO:0006813|GO:0016021|	20q12-20q13
6372	1	100	57	PH_hs_0033088	1	133.94	193.972	0.534256	389415	9254	CACNA2D2	calcium channel, voltage-dependent, alpha 2/delta subunit 2	5174402	NM_001005505.1	GO:0016020|	3p21.3
5611	1	11	51	PH_hs_0004615	1	392.352	568.079	0.533944	NA	NA	NA	NA	6912507	NA	NA	NA
35212	1	44	315	PH_hs_0040443	1	120.179	173.966	0.533616	446425	11158	RABL2B	RAB, member of RAS oncogene family-like 2B	21751687	AK092971	GO:0007264|GO:0005525|GO:0003924|	22q13.33
29852	1	60	267	PH_hs_0030308	1	265.528	384.318	0.533436	446197	23215	XTP2	HBxAg transactivated protein 2	38016902	NM_015172.2	NA	1q23.3
15928	1	24	143	PH_hs_0039906	1	364.678	527.636	0.532921	130330	79188	MGC3222	hypothetical protein MGC3222	18676493	NM_024334.1	NA	3p25.1
11249	1	49	101	PH_hs_0034961	1	130.319	188.494	0.532473	534799	388169	LOC388169	hypothetical LOC388169	31130737	XM_373645.2	NA	15q25.3
19311	1	47	173	PH_hs_0027069	1	10635.9	15379.2	0.532037	NA	NA	NA	NA	21314663	NA	NA	NA
21949	1	109	196	PH_hs_0033073	1	340.481	492.309	0.531989	386140	90427	BMF	Bcl2 modifying factor	51558687	NM_001003940.1	GO:0006915|	15q14
22363	1	75	200	PH_hs_0001530	1	483.363	698.886	0.53195	NA	27246	ZNF364	zinc finger protein 364	33859667	NM_014455.1	NA	1q21.1
32009	1	89	286	PH_hs_0027205	1	661.634	956.603	0.531887	NA	51608	C7orf20	chromosome 7 open reading frame 20	38570061	NM_015949.2	NA	7p22.3
18423	1	55	165	PH_hs_0018032	1	128.293	185.478	0.531808	372683	NA	NA	NA	3648987	AI141530	NA	NA
10624	1	96	95	PH_hs_0022328	1	8013.49	11585.2	0.53178	NA	51660	BRP44L	brain protein 44-like	7706368	NM_016098.1	GO:0005554|	6q27
22715	1	91	203	PH_hs_0009664	1	17355.7	25090.4	0.531728	NA	NA	NA	NA	34147601	NA	NA	NA
9979	1	11	90	PH_hs_0004043	1	182.011	263.067	0.531402	66170	56950	SMYD2	SET and MYND domain containing 2	29387398	NM_020197.1	NA	1q41
1148	1	28	11	PH_hs_0029718	1	2593.48	3746.53	0.530665	NA	6741	SSB	Sjogren syndrome antigen B (autoantigen La)	31543654	NM_003142.2	GO:0000049|GO:0003729|GO:0005634|GO:0005737|GO:0008334|GO:0030529|GO:0006383|GO:0006396|GO:0006400|GO:0006405|	2q31.1
11904	1	32	107	PH_hs_0002522	1	255.681	369.249	0.530247	28890	162073	LOC162073	hypothetical protein LOC162073	42660719	XM_091331.4	NA	16p12.3
26061	1	77	233	PH_hs_0029857	1	221.811	320.305	0.530115	NA	NA	NA	NA	24371247	NA	NA	NA
17124	1	100	153	PH_hs_0009350	1	561.049	809.856	0.529538	155212	4594	MUT	methylmalonyl Coenzyme A mutase	34366946	NM_000255.1	GO:0004494|GO:0005739|GO:0008152|GO:0016853|GO:0050897|	6p21
14609	1	49	131	PH_hs_0000926	1	497.786	718.039	0.528536	496554	115201	APG4A	APG4 autophagy 4 homolog A (S. cerevisiae)	30795249	NM_052936.2	NA	Xq22.1-q22.3
7477	1	85	67	PH_hs_0026462	1	249.752	360.205	0.528325	NA	NA	NA	NA	6996002	NA	NA	NA
4969	1	41	45	PH_hs_0002682	1	13470.5	19427.1	0.528263	NA	4702	NDUFA8	NADH dehydrogenase (ubiquinone) 1 alpha subcomplex, 8, 19kDa	33519464	NM_014222.2	GO:0003954|GO:0005739|GO:0008137|GO:0016491|	9q33.2-q34.11
36178	1	2	324	PH_hs_0013577	1	2021.09	2914.61	0.528172	258798	54780	C10orf86	chromosome 10 open reading frame 86	10834713	NM_017615.1	NA	10q26.13
32344	1	88	289	PH_hs_0005661	1	2715.02	3915.24	0.528139	434917	3140	MR1	major histocompatibility complex, class I-related	4104081	NM_001531.1	GO:0019882|GO:0030106|GO:0030106|GO:0042612|	1q25.3
36687	1	63	328	PH_hs_0026725	1	280.849	404.858	0.527623	NA	29078	C6orf66	chromosome 6 open reading frame 66	7661785	NM_014165.1	NA	6q16.1
30110	1	94	269	PH_hs_0002598	1	298.01	429.595	0.527618	30246	10560	SLC19A2	solute carrier family 19 (thiamine transporter), member 2	5514676	NM_006996.1	GO:0005542|GO:0006810|GO:0007605|GO:0008517|GO:0008518|GO:0015234|GO:0015888|GO:0016020|GO:0016021|	1q23.3
6450	1	66	58	PH_hs_0004351	1	440	634.076	0.527152	NA	965	CD58	CD58 antigen, (lymphocyte function-associated antigen 3)	4502676	NM_001779.1	GO:0019735|GO:0005887|GO:0016337|GO:0005515|GO:0005624|	1p13
33717	1	5	302	PH_hs_0027152	1	1482.14	2135.45	0.526856	75277	64795	FLJ13910	hypothetical protein FLJ13910	21732562	NM_022780.2	NA	2p11.2
26803	1	35	240	PH_hs_0031635	1	605.227	871.734	0.526411	126222	10092	ARPC5	actin related protein 2/3 complex, subunit 5, 16kDa	22832811	NM_005717.2	GO:0005200|GO:0005737|GO:0005856|GO:0005885|GO:0006928|GO:0030036|GO:0030833|	1q25.3
33220	1	68	297	PH_hs_0032741	1	6541.87	9421.58	0.526266	343522	493	ATP2B4	ATPase, Ca++ transporting, plasma membrane 4	31873389	NM_001684.3	GO:0016787|GO:0000287|GO:0005388|GO:0005509|GO:0005516|GO:0005524|GO:0005887|GO:0006810|GO:0006812|GO:0006816|GO:0008152|GO:0016820|	1q32.1
12523	1	91	112	PH_hs_0027148	1	187.489	270	0.526156	74564	6746	SSR2	signal sequence receptor, beta (translocon-associated protein beta)	34366444	NM_003145.2	GO:0005048|GO:0005783|GO:0006613|GO:0016021|	1q21-q23
31883	1	75	285	PH_hs_0022906	1	1345.04	1936.53	0.525824	NA	NA	NA	NA	5453602	NA	NA	NA
17625	1	41	158	PH_hs_0037516	1	416.269	599.204	0.525532	418710	1174	AP1S1	adaptor-related protein complex 1, sigma 1 subunit	23653276	BU729913	GO:0005515|GO:0005802|GO:0005905|GO:0006886|GO:0006898|GO:0008565|GO:0030121|GO:0030121|	7q22.1
7242	1	74	65	PH_hs_0004851	1	5237.15	7538.12	0.525423	NA	10642	IMP-1	IGF-II mRNA-binding protein 1	56237026	NM_006546.3	GO:0003676|	17q21.32
22529	1	17	202	PH_hs_0002446	1	1288.77	1854.79	0.525261	27669	57679	ALS2	amyotrophic lateral sclerosis 2 (juvenile)	40316934	NM_020919.2	GO:0005087|GO:0005089|GO:0005769|GO:0005829|GO:0007032|GO:0017112|GO:0042598|	2q33.1
17199	1	63	154	PH_hs_0004090	1	345.23	496.782	0.525053	68877	1535	CYBA	cytochrome b-245, alpha polypeptide	21756791	NM_000101.1	GO:0005489|GO:0005739|GO:0006118|GO:0006801|GO:0016020|GO:0016491|GO:0020037|	16q24
31554	1	82	282	PH_hs_0022391	1	30632.1	44072.6	0.524836	NA	51643	CGI-119	CGI-119 protein	7706334	NM_016056.1	GO:0016021|	12q14.1-q15
35031	1	87	313	PH_hs_0027042	1	25776.5	37068.5	0.524139	NA	6184	RPN1	ribophorin I	32189383	NM_002950.2	GO:0003723|GO:0004579|GO:0005788|GO:0016740|GO:0006486|GO:0008250|GO:0016021|	3q21.3
20170	1	10	181	PH_hs_0023415	1	264.522	380.3	0.523749	279522	8013	NR4A3	nuclear receptor subfamily 4, group A, member 3	27894356	NM_006981.2	GO:0003700|GO:0003707|GO:0003707|GO:0004887|GO:0005488|GO:0005634|GO:0006355|	9q22
7184	1	16	65	PH_hs_0025260	1	237.339	341.21	0.523707	448520	6542	SLC7A2	solute carrier family 7 (cationic amino acid transporter, y+ system), member 2	30268238	NM_003046.1	GO:0005624|GO:0005887|GO:0006520|GO:0006810|GO:0006810|GO:0006865|GO:0015174|GO:0015359|GO:0016021|	8p22-p21.3
1672	1	104	15	PH_hs_0038513	1	182.011	261.61	0.523394	404434	10313	RTN3	reticulon 3	41393607	XM_017966.11	GO:0005615|GO:0005554|GO:0016021|GO:0005783|	11q13
12973	1	93	116	PH_hs_0033931	1	2081.63	2990.41	0.52263	459573	374666	FLJ25222	CXYorf1-related protein	40353752	NM_199163.2	NA	15q26.3
6837	1	5	62	PH_hs_0040896	1	411.248	590.627	0.522238	434861	151877	LOC151877	hypothetical protein LOC151877	34368051	BX648886	NA	3p14.3
1287	1	55	12	PH_hs_0005668	1	969.642	1391.95	0.521581	102237	56995	TULP4	tubby like protein 4	12383052	NM_020245.3	GO:0003700|GO:0006355|GO:0007242|GO:0008372|	6q25-q26
30313	1	73	271	PH_hs_0013950	1	193.972	278.388	0.521252	NA	51268	PIPOX	pipecolic acid oxidase	7706064	NM_016518.1	GO:0046653|GO:0050031|GO:0008115|GO:0016491|GO:0005777|GO:0005777|GO:0006118|	17q11.2
36463	1	63	326	PH_hs_0035983	1	191.961	275.478	0.521123	434974	26235	FBXL4	F-box and leucine-rich repeat protein 4	21595673	NM_012160.3	GO:0006512|GO:0005634|	6q16.1-q16.3
11564	1	28	104	PH_hs_0003321	1	9387.43	13470.5	0.521005	46736	127687	FLJ45459	FLJ45459 protein	19116212	NM_198446.1	NA	1p34.3
21384	1	104	191	PH_hs_0016064	1	1569.47	2252.06	0.520966	321707	55818	JMJD1A	jumonji domain containing 1A	34364759	NM_018433.3	NA	2p11.2
8405	1	5	76	PH_hs_0010481	1	362.668	520.377	0.520909	175596	134430	WDR36	WD repeat domain 36	51476155	NM_139281.1	NA	5q22.1
12140	1	44	109	PH_hs_0037639	1	2234.28	3204.96	0.520496	6019	5611	DNAJC3	DnaJ (Hsp40) homolog, subfamily C, member 3	10437362	AK024941	GO:0051082|GO:0031072|GO:0006952|GO:0006457|GO:0006445|GO:0005737|GO:0005488|GO:0004860|	13q32
2940	1	28	27	PH_hs_0020330	1	320.305	459.445	0.520449	434707	NA	NA	NA	26251819	BC040673	NA	NA
29798	1	6	267	PH_hs_0013424	1	1665.97	2388.96	0.520023	NA	56731	SLC2A4RG	SLC2A4 regulator	39777592	NM_020062.3	GO:0003700|GO:0005634|GO:0006355|GO:0008270|	20q13.33
21072	1	16	189	PH_hs_0025206	1	205.932	295.271	0.519872	494854	58493	C9orf80	chromosome 9 open reading frame 80	7020861	NM_021218.1	NA	9q32
30692	1	4	275	PH_hs_0005436	1	250.204	358.748	0.519866	98484	286676	ILDR1	immunoglobulin-like domain containing receptor 1	28277169	NM_175924.2	GO:0004872|	3q13.33
6590	1	94	59	PH_hs_0002646	1	377.836	541.604	0.519479	31016	22823	M96	likely ortholog of mouse metal response element binding transcription factor 2	3402196	NM_007358.1	GO:0003677|GO:0005634|GO:0006355|	1p22.1
37117	1	45	332	PH_hs_0028004	1	200.454	287.333	0.519447	231883	55239	FLJ10826	hypothetical protein FLJ10826	10047298	NM_018233.2	GO:0016706|GO:0019538|	16q12.2
13284	1	68	119	PH_hs_0014959	1	39358.6	56412.1	0.519325	288316	63940	GPSM3	G-protein signalling modulator 3 (AGS3-like, C. elegans)	11545816	NM_022107.1	GO:0005096|GO:0006955|GO:0007165|GO:0008372|	6p21.3
37932	1	76	339	PH_hs_0001544	1	441.005	632.068	0.519286	NA	55692	LUC7L	LUC7-like (S. cerevisiae)	41393557	NM_018032.3	NA	16p13.3
13675	1	11	123	PH_hs_0012907	1	1958.93	2807.61	0.519277	NA	NA	NA	NA	24308405	NA	NA	NA
19369	1	105	173	PH_hs_0030265	1	27683.1	39669.3	0.519016	NA	NA	NA	NA	25453469	NA	NA	NA
12569	1	25	113	PH_hs_0038831	1	281.855	403.854	0.518883	135058	390595	LOC390595	similar to ubiquitin associated protein	51476694	CR749500	NA	15q22.31
32382	1	14	290	PH_hs_0024205	1	190.955	273.467	0.518128	372046	285172	MGC39518	hypothetical protein MGC39518	21732908	NM_173822.1	NA	2q33.1
18378	1	10	165	PH_hs_0037790	1	273.467	391.576	0.517926	397729	3157	HMGCS1	3-hydroxy-3-methylglutaryl-Coenzyme A synthase 1 (soluble)	31874470	BX537620	GO:0004421|GO:0005625|GO:0005737|GO:0006084|GO:0006629|GO:0006695|GO:0016740|	5p14-p13
35055	1	111	313	PH_hs_0007809	1	122.209	174.971	0.517771	131593	NA	NA	NA	13728923	BG207236	NA	NA
11487	1	63	103	PH_hs_0002655	1	532.564	762.234	0.517279	31097	79671	NOD9	NOD9 protein	33880709	NM_024618.2	GO:0005524|	11q23.3
24445	1	29	219	PH_hs_0033868	1	117.729	168.487	0.517177	454898	388828	LOC388828	similar to C21orf258	51475313	XM_371416.2	NA	21q22.3
10472	1	56	94	PH_hs_0028369	1	564.517	807.388	0.516243	413133	51343	FZR1	fizzy/cell division cycle 20 related 1 (Drosophila)	6330804	NM_016263.2	GO:0000910|GO:0006512|GO:0007049|GO:0007067|	19p13.3
34332	1	60	307	PH_hs_0000059	1	335.732	480.122	0.516092	477	3293	HSD17B3	hydroxysteroid (17-beta) dehydrogenase 3	21706851	NM_000197.1	GO:0004303|GO:0005792|GO:0006694|GO:0007530|GO:0008152|GO:0016491|GO:0030539|	9q22
32044	1	12	287	PH_hs_0006382	1	174.971	250.204	0.515985	116481	971	CD72	CD72 antigen	10281735	NM_001782.1	GO:0004888|GO:0005102|GO:0005515|GO:0005529|GO:0005887|GO:0007155|GO:0019735|	9p13.3
32135	1	103	287	PH_hs_0025351	1	744.798	1065	0.515932	NA	NA	NA	NA	7706512	NA	NA	NA
26462	1	30	237	PH_hs_0011410	1	6173.3	8824.31	0.515443	193406	284465	LOC284465	hypothetical protein LOC284465	21750579	AK092074	NA	1p13.2
13873	1	97	124	PH_hs_0024923	1	160.437	229.299	0.515224	NA	114049	WBSCR22	Williams Beuren syndrome chromosome region 22	23199994	NM_017528.2	GO:0016740|GO:0000004|GO:0005634|GO:0008757|	-
31485	1	13	282	PH_hs_0025725	1	113.666	162.45	0.515193	NA	4915	NTRK2	neurotrophic tyrosine kinase, receptor, type 2	21361305	NM_006180.2	GO:0004714|GO:0004872|GO:0005524|GO:0005887|GO:0006468|GO:0007169|GO:0016740|GO:0043121|GO:0007169|GO:0007399|GO:0016020|GO:0016301|	9q22.1
3534	1	62	32	PH_hs_0000602	1	22239.8	31766.3	0.514355	NA	4218	RAB8A	RAB8A, member RAS oncogene family	40548385	NM_005370.4	GO:0006886|GO:0007264|GO:0005525|	19p13.1
30414	1	62	272	PH_hs_0024142	1	298.737	426.676	0.514262	336989	64421	DCLRE1C	DNA cross-link repair 1C (PSO2 homolog, S. cerevisiae)	21427591	NM_022487.1	NA	10p13
28677	1	5	257	PH_hs_0024197	1	16209.1	23144.1	0.513839	NA	NA	NA	NA	34222360	NA	NA	NA
22478	1	78	201	PH_hs_0025822	1	1020.71	1456.5	0.512933	440968	7158	TP53BP1	tumor protein p53 binding protein, 1	3511274	NM_005657.1	GO:0005515|GO:0005654|GO:0005737|GO:0016563|GO:0045893|	15q15-q21
29421	1	77	263	PH_hs_0005242	1	170.499	243.269	0.512789	96838	NA	NA	NA	21734077	AL833435	NA	NA
38581	1	53	345	PH_hs_0009514	1	208.394	297.283	0.512523	NA	NA	NA	NA	21732314	NA	NA	NA
5569	1	81	50	PH_hs_0031456	1	787.238	1122.94	0.512405	98631	4276	MICA	MHC class I polypeptide-related sequence A	21753259	NM_000247.1	GO:0004872|GO:0005515|GO:0006950|GO:0006968|GO:0008037|GO:0019882|GO:0030106|GO:0030106|GO:0042612|	6p21.3
9073	1	1	82	PH_hs_0018184	1	382.858	546.077	0.512296	374950	4501	MT1X	metallothionein 1X	18507261	NM_005952.2	GO:0010038|GO:0046872|GO:0046872|	16q13
12418	1	98	111	PH_hs_0020493	1	2753.24	3926.21	0.512008	436194	65010	SLC26A6	solute carrier family 26, member 6	8926612	NM_022911.2	GO:0004930|GO:0005198|GO:0005509|GO:0007155|GO:0007156|GO:0007218|GO:0008271|GO:0008272|GO:0016020|GO:0016021|	3p21.3
6864	1	32	62	PH_hs_0010675	1	392.352	559.495	0.511978	150534	8034	SLC25A16	solute carrier family 25 (mitochondrial carrier; Graves disease autoantigen), member 16	31652216	NM_152707.2	GO:0005488|GO:0005739|GO:0005743|GO:0005743|GO:0006810|GO:0006810|GO:0015300|GO:0016021|	10q21.3
5103	1	63	46	PH_hs_0036018	1	132.929	189.499	0.511542	440470	92521	HCMOGT-1	sperm antigen HCMOGT-1	21706967	NM_152904.1	NA	17p11.2
6782	1	62	61	PH_hs_0032054	1	238.344	339.753	0.511439	184664	80006	FLJ13611	hypothetical protein FLJ13611	34365493	NM_024941.1	NA	5q12.3
4050	1	18	37	PH_hs_0023995	1	573.1	816.647	0.510925	356187	129303	FLJ90024	fasting-inducible integral membrane protein TM6P1	21758101	NM_153342.1	NA	2p11.2
7015	1	71	63	PH_hs_0002795	1	2869.87	4089.06	0.510782	NA	NA	NA	NA	8922916	NA	NA	NA
3777	1	81	34	PH_hs_0036301	1	554.112	789.245	0.510296	77266	5768	QSCN6	quiescin Q6	51873065	NM_002826	GO:0008372|GO:0006118|GO:0008285|GO:0000074|GO:0001558|GO:0005489|	1q24
22227	1	51	199	PH_hs_0020689	1	211.861	301.755	0.51026	437588	442456	LOC442456	similar to bA368D24A.1 (novel protein)	45709682	BC067907	NA	Xq12
2690	1	2	25	PH_hs_0026858	1	324.777	462.459	0.509876	NA	8312	AXIN1	axin 1	31083149	NM_003502.2	GO:0004871|GO:0004871|GO:0005622|GO:0005737|GO:0006915|GO:0007222|GO:0007275|GO:0007309|GO:0045786|	16p13.3
9997	1	29	90	PH_hs_0002620	1	3065.41	4364.91	0.509874	30687	9846	GAB2	GRB2-associated binding protein 2	18105040	NM_012296.2	NA	11q14.1
6386	1	2	58	PH_hs_0009129	1	267.539	380.849	0.509471	121361	9705	ST18	suppression of tumorigenicity 18 (breast carcinoma) (zinc finger protein)	7662167	NM_014682.1	GO:0003700|GO:0005634|GO:0006355|	8q11.23
2615	1	39	24	PH_hs_0009628	1	261.61	372.263	0.508904	158688	9669	EIF5B	eukaryotic translation initiation factor 5B	3882202	NM_015904.2	GO:0003743|GO:0005525|GO:0006412|GO:0006446|	2p11.1-q11.1
37115	1	43	332	PH_hs_0005110	1	109.955	156.41	0.508423	12308	9758	PDZK10	PDZ domain containing 10	29745945	NM_014728.1	GO:0004721|GO:0005515|GO:0005856|	Xp22.2
34041	1	105	304	PH_hs_0023518	1	1046.85	1488.62	0.507921	521540	137994	LETM2	leucine zipper-EF-hand containing transmembrane protein 2	47682907	NM_144652.1	NA	8p12
8544	1	32	77	PH_hs_0002751	1	994.324	1413.54	0.507522	NA	78989	COLEC11	collectin sub-family member 11	40548419	NM_199235.1	GO:0005529|GO:0005537|GO:0005737|GO:0006817|GO:0006958|GO:0016020|	2p25.3
6122	1	74	55	PH_hs_0005942	1	6836.71	9718.18	0.507384	106857	794	CALB2	calbindin 2, 29kDa (calretinin)	34189264	NM_001740.2	GO:0005509|GO:0005509|	16q22.2
2492	1	28	23	PH_hs_0022918	1	513.213	729.454	0.507258	191539	57120	GOPC	golgi associated PDZ and coiled-coil motif containing	14289128	NM_020399.1	GO:0005478|GO:0005478|GO:0005624|GO:0005624|GO:0005794|GO:0005794|GO:0005886|GO:0005886|GO:0006888|GO:0006888|GO:0006893|GO:0006893|GO:0030140|GO:0030140|GO:0042980|GO:0042980|GO:0043004|GO:0045176|GO:0050430|GO:0050430|GO:0051260|	6q21
35419	1	27	317	PH_hs_0037257	1	3018.12	4288.79	0.506918	131886	140707	BRI3BP	BRI3 binding protein	10438383	AK025766	NA	12q24.31
19521	1	33	175	PH_hs_0006209	1	1313.81	1866.62	0.506666	NA	NA	NA	NA	8394416	NA	NA	NA
27493	1	53	246	PH_hs_0035539	1	383.862	545.3	0.506462	117963	51660	BRP44L	brain protein 44-like	11984307	NM_016098.1	GO:0005554|	6q27
36141	1	77	323	PH_hs_0022756	1	291.805	414.261	0.505536	161357	5162	PDHB	pyruvate dehydrogenase (lipoamide) beta	50477269	NM_000925.1	GO:0004739|GO:0005739|GO:0006006|GO:0006096|GO:0006099|GO:0016491|	3p21.1-p14.2
9271	1	87	83	PH_hs_0012291	1	628.783	892.56	0.505387	538261	NA	NA	NA	17389646	BC017848	NA	NA
34479	1	95	308	PH_hs_0035458	1	314.272	446.027	0.505116	75659	4358	MPV17	MpV17 transgene, murine homolog, glomerulosclerosis	34528902	NM_002437.3	GO:0005554|GO:0006800|GO:0005779|GO:0005777|	2p23-p21
4907	1	91	44	PH_hs_0023500	1	2877.88	4082.98	0.504616	NA	55069	FLJ10099	hypothetical protein FLJ10099	34222332	NM_017994.3	NA	7q11.21
32920	1	104	294	PH_hs_0000703	1	120.179	170.499	0.50458	NA	NA	NA	NA	822755	NA	NA	NA
16517	1	53	148	PH_hs_0035501	1	184.472	261.61	0.504016	99398	54813	BTBD5	BTB (POZ) domain containing 5	7019948	NM_017658.2	GO:0005515|	14q21.2
16102	1	86	144	PH_hs_0026253	1	930.903	1319.98	0.503811	NA	27161	EIF2C2	eukaryotic translation initiation factor 2C, 2	29171733	NM_012154.2	GO:0003743|GO:0006412|GO:0008372|	8q24
9323	1	27	84	PH_hs_0030709	1	4418.76	6263.01	0.503214	506556	6996	TDG	thymine-DNA glycosylase	32189389	NM_003211.2	GO:0003684|GO:0005654|GO:0005975|GO:0006281|GO:0006284|GO:0008263|GO:0016798|	12q24.1
34685	1	77	310	PH_hs_0036139	1	1148.86	1627.94	0.502847	528320	128240	APOA1BP	apolipoprotein A-I binding protein	34529085	NM_144772.1	GO:0005554|	1q22
28682	1	10	257	PH_hs_0007239	1	2429.89	3443.14	0.502834	126857	149832	LOC149832	hypothetical protein LOC149832	34529465	AK123831	NA	20p13
14738	1	66	132	PH_hs_0022214	1	922.333	1306.87	0.502754	93338	4247	MGAT2	mannosyl (alpha-1,6-)-glycoprotein beta-1,2-N-acetylglucosaminyltransferase	6031183	NM_002408.2	GO:0005624|GO:0005795|GO:0006487|GO:0008455|GO:0009312|GO:0016021|GO:0016757|	14q21
29122	1	2	261	PH_hs_0002187	1	158.704	224.827	0.502478	24907	10391	CORO2B	coronin, actin binding protein, 2B	34530573	NM_006091.1	GO:0003779|GO:0015629|GO:0016020|GO:0030036|	15q23
3259	1	11	30	PH_hs_0040309	1	114.682	162.45	0.502355	446386	79618	FLJ21616	hypothetical protein FLJ21616	34364690	BX640652	GO:0006355|GO:0005634|GO:0003700|	8p21.1
16117	1	101	144	PH_hs_0022894	1	602.761	853.756	0.502238	187912	150946	LOC150946	hypothetical protein LOC150946	21748595	XM_097977.4	NA	2p23.3
34056	1	8	305	PH_hs_0025004	1	229.299	324.777	0.502219	NA	7923	HSD17B8	hydroxysteroid (17-beta) dehydrogenase 8	20143980	NM_014234.3	GO:0008152|GO:0008372|GO:0004303|GO:0006703|GO:0016491|	6p21.3
14053	1	53	126	PH_hs_0031595	1	137.986	195.428	0.502118	123016	3351	HTR1B	5-hydroxytryptamine (serotonin) receptor 1B	338025	NM_000863.1	GO:0001584|GO:0004993|GO:0005887|GO:0007187|GO:0007268|	6q13
25852	1	92	231	PH_hs_0024630	1	187.489	265.528	0.502059	NA	92906	HNRPLL	heterogeneous nuclear ribonucleoprotein L-like	20149708	NM_138394.2	GO:0003676|GO:0003723|GO:0005634|GO:0006397|GO:0030529|	2p22.1
24938	1	74	223	PH_hs_0026359	1	197.992	280.4	0.50204	458358	7259	TSPYL1	TSPY-like 1	29124497	XM_371844.3	GO:0005634|GO:0006334|	6q22-q23
30934	1	22	277	PH_hs_0022769	1	172.511	244.274	0.501816	NA	89891	WDR34	WD repeat domain 34	34147468	NM_052844.2	NA	9q34.11
2479	1	15	23	PH_hs_0032514	1	375.827	532.109	0.501653	288262	440119	LOC440119	hypothetical gene supported by AK056047; AK056281; AK123838	34529473	XM_498555.1	NA	12q24.33
24422	1	6	219	PH_hs_0000527	1	1975.56	2796.76	0.501494	5148	10906	FLN29	FLN29 gene product	34527800	NM_006700.1	GO:0003677|GO:0005634|GO:0008270|	12q
2017	1	1	19	PH_hs_0019858	1	129.306	183.016	0.501185	427719	116984	CENTD1	centaurin, delta 1	21264591	NM_015230.2	GO:0007165|GO:0043087|	4p14
3646	1	62	33	PH_hs_0018233	1	2486.34	3518.49	0.500934	375214	22933	SIRT2	sirtuin (silent mating type information regulation 2 homolog) 2 (S. cerevisiae)	47077240	NM_012237.2	GO:0000183|GO:0003677|GO:0005677|GO:0005677|GO:0005737|GO:0005856|GO:0005874|GO:0006342|GO:0006348|GO:0006355|GO:0006980|GO:0007049|GO:0007067|GO:0007096|GO:0008134|GO:0016481|GO:0016575|GO:0016787|GO:0017136|GO:0035035|GO:0042325|GO:0042826|GO:0042903|GO	19q13
22482	1	82	201	PH_hs_0011592	1	181.006	256.133	0.500858	196177	5261	PHKG2	phosphorylase kinase, gamma 2 (testis)	50474201	NM_000294.1	GO:0004672|GO:0004674|GO:0004689|GO:0004689|GO:0005516|GO:0005524|GO:0005524|GO:0005964|GO:0005964|GO:0005978|GO:0006091|GO:0006468|GO:0006468|GO:0016740|	16p12.1-p11.2
497	1	49	5	PH_hs_0040487	1	193.972	274.472	0.500814	156324	5567	PRKACB	protein kinase, cAMP-dependent, catalytic, beta	31873444	NM_182948.2	GO:0004674|GO:0004691|GO:0004713|GO:0005524|GO:0005634|GO:0006468|GO:0007165|GO:0016740|	1p36.1
[truncated: 28,971 more rows]
