# Supplementary material for: Dachshund Homolog 1: Unveiling Its Potential Role in Megakaryopoiesis and Bacillus anthracis Lethal Toxin-Induced Thrombocytopenia
Source: Int J Mol Sci. 2024 Mar 7;25(6):3102. doi: 10.3390/ijms25063102 (PMC10970148; doi:10.3390/ijms25063102)
Supplement: Supplementary file 1 [file ijms-25-03102-s001.zip › Supplementary Table S2.xls]

## Sheet: Slide lists
	No	Sample	Name	Gpr
	1	DMSO	C	H02-0603008539 630 33 460 10 10_0635
	2	TPA	T1	H03-0603008533 630 33 460 10 10_0635
	3	LT+TPA	T2	H05-0603008544 630 33 460 10 10_0635

## Sheet: Normalized data
Index	Block	Column	Row	Name	Flags	Normalized Intensity		Log2 ratio(Fold change)	UniGene_ID	Entrez_Gene_ID	Entrez_Gene_Name	Entrez_Gene_Description	GI	GB	Go Number	Entrez Chromosome Map Position
						TPA	TPA+LT	TPA+LT/TPA
17958	1	38	161	PH_hs_0000198	1	5307.04	16.0761	-8.36684	1478	3053	SERPIND1	serine (or cysteine) proteinase inhibitor, clade D (heparin cofactor), member 1	34783473	NM_000185.2	GO:0004867|GO:0005576|GO:0006935|GO:0007596|GO:0008201|	22q11.2|22q11.21
13061	1	69	117	PH_hs_0012958	1	50369.7	218.335	-7.84987	241570	7124	TNF	tumor necrosis factor (TNF superfamily, member 2)	20381341	NM_000594.2	GO:0005164|GO:0005625|GO:0006355|GO:0006915|GO:0006916|GO:0006954|GO:0007159|GO:0007165|GO:0007267|GO:0008219|GO:0009615|GO:0016021|	6p21.3
31565	1	93	282	PH_hs_0019278	1	4428.16	36.2077	-6.93426	368002	10079	ATP9A	ATPase, Class II, type 9A	51475094	XM_030577.9	GO:0000287|GO:0004012|GO:0005524|GO:0006812|GO:0008152|GO:0016021|GO:0016787|GO:0016887|	20q13.11-q13.2
17956	1	36	161	PH_hs_0000819	1	976.035	10.583	-6.52711	7912	4897	NRCAM	neuronal cell adhesion molecule	31874097	NM_005010.2	GO:0001764|GO:0005515|GO:0005887|GO:0007413|GO:0007416|GO:0007417|GO:0009897|GO:0016337|GO:0030506|GO:0030516|GO:0043005|GO:0045162|GO:0045666|	7q31.1-q31.2
28439	1	103	254	PH_hs_0002883	1	10406.3	118.393	-6.45772	NA	25907	RIS1	Ras-induced senescence 1	22001414	NM_015444.1	NA	3p21.3
28398	1	62	254	PH_hs_0010556	1	664.552	9.48683	-6.13031	177687	1109	AKR1C4	aldo-keto reductase family 1, member C4 (chlordecone reductase; 3-alpha hydroxysteroid dehydrogenase, type I; dihydrodiol dehydrogenase 4)	18088445	NM_001818.2	GO:0004033|GO:0005489|GO:0005737|GO:0008209|GO:0015125|GO:0015721|GO:0047042|GO:0047743|	10p15-p14
6578	1	82	59	PH_hs_0033883	1	2952.24	42.9884	-6.10172	456273	388428	FLJ44861	FLJ44861 protein	34533446	NM_207389.1	NA	17q25.3
2246	1	6	21	PH_hs_0016176	1	12552.1	206.804	-5.92352	326035	1958	EGR1	early growth response 1	31317226	NM_001964.2	GO:0003700|GO:0005634|GO:0006355|GO:0008270|	5q31.1
20182	1	22	181	PH_hs_0009143	1	2112.06	49.3153	-5.42047	151738	4318	MMP9	matrix metalloproteinase 9 (gelatinase B, 92kDa gelatinase, 92kDa type IV collagenase)	13543892	NM_004994.1	GO:0004229|GO:0005578|GO:0005615|GO:0008133|GO:0008270|GO:0016787|GO:0030574|	20q11.2-q13.1
34067	1	19	305	PH_hs_0024013	1	347.718	10.583	-5.0381	NA	NA	NA	NA	31559784	NA	NA	NA
4995	1	67	45	PH_hs_0032595	1	432.014	13.7477	-4.97381	306278	960	CD44	CD44 antigen (homing function and Indian blood group system)	48255934	NM_000610.3	GO:0004872|GO:0005515|GO:0005518|GO:0005540|GO:0005540|GO:0005887|GO:0007155|GO:0007160|GO:0016020|GO:0016021|GO:0016337|	11p13
9729	1	97	87	PH_hs_0010440	1	9574.59	309.768	-4.94995	174142	1436	CSF1R	colony stimulating factor 1 receptor, formerly McDonough feline sarcoma viral (v-fms) oncogene homolog	29899	NM_005211.2	GO:0004872|GO:0005011|GO:0005524|GO:0005887|GO:0006468|GO:0007165|GO:0007169|GO:0007275|GO:0008283|GO:0016740|GO:0019735|	5q33-q35
29288	1	56	262	PH_hs_0010852	1	2520.17	88.1476	-4.83746	184194	9032	TM4SF5	transmembrane 4 superfamily member 5	21771819	NM_003963.2	GO:0005887|GO:0006487|GO:0016021|	17p13.3
3993	1	73	36	PH_hs_0018979	1	1111.06	39.0512	-4.83043	396941	349408	LOC349408	hypothetical protein LOC349408	22902197	BC037548	NA	Xp22.31
28362	1	26	254	PH_hs_0027182	1	382.666	14.8247	-4.69001	NA	3782	KCNN3	potassium intermediate/small conductance calcium-activated channel, subfamily N, member 3	25777648	NM_002249.3	GO:0016286|GO:0005216|GO:0005516|GO:0005624|GO:0006813|GO:0006813|GO:0007268|GO:0007399|GO:0008076|GO:0015269|GO:0015269|GO:0016021|	1q21.3
24260	1	68	217	PH_hs_0005998	1	6639.08	259.877	-4.67508	108219	7481	WNT11	wingless-type MMTV integration site family, member 11	3850705	NM_004626.2	GO:0004871|GO:0005576|GO:0007165|GO:0007223|GO:0007267|GO:0007275|GO:0009653|	11q13.5
23166	1	94	207	PH_hs_0024184	1	26054.7	1086.61	-4.58364	371468	595	CCND1	cyclin D1 (PRAD1: parathyroid adenomatosis 1)	16950654	NM_053056.1	GO:0000074|GO:0000082|GO:0000910|GO:0005634|	11q13
22441	1	41	201	PH_hs_0030879	1	1448.77	62.7131	-4.52992	2164	5473	PPBP	pro-platelet basic protein (chemokine (C-X-C motif) ligand 7)	46556701	NM_002704.2	GO:0005355|GO:0000074|GO:0042742|GO:0015758|GO:0008283|GO:0008083|GO:0008009|GO:0006955|GO:0006935|GO:0005576|	4q12-q13
23497	1	89	210	PH_hs_0020106	1	2416.88	105.2	-4.52194	433279	91461	LOC91461	hypothetical protein BC007901	42656295	XM_038576.7	NA	2p21
1368	1	24	13	PH_hs_0038961	1	183.347	8.06226	-4.50725	516352	389028	LOC389028	hypothetical LOC389028	21754229	AK095040	NA	2q14.3
35513	1	9	318	PH_hs_0040692	1	101.735	4.69042	-4.43896	57690	1413	CRYBA4	crystallin, beta A4	23662657	BU734590	GO:0005212|GO:0007601|	22q11.2-q13.1|22q12.1
19679	1	79	176	PH_hs_0002882	1	1562.87	72.808	-4.42396	35841	4784	NFIX	nuclear factor I/X (CCAAT-binding transcription factor)	31873766	NM_002501.1	GO:0003700|GO:0003700|GO:0003705|GO:0005634|GO:0005634|GO:0006260|GO:0006260|GO:0006350|GO:0006355|GO:0006355|GO:0006366|	19p13.3
10821	1	69	97	PH_hs_0033413	1	485.932	24.6406	-4.30165	437574	140685	BTBD4	BTB (POZ) domain containing 4	47077478	NM_025224.2	NA	20q13.33
1841	1	49	17	PH_hs_0026492	1	36575.7	1865.74	-4.29306	NA	6352	CCL5	chemokine (C-C motif) ligand 5	22538813	NM_002985.2	GO:0005576|GO:0006874|GO:0006887|GO:0006928|GO:0006935|GO:0006954|GO:0006968|GO:0006979|GO:0007155|GO:0007165|GO:0007267|GO:0008009|GO:0009615|	17q11.2-q12
83	1	83	1	PH_hs_0036854	1	2854.17	147.309	-4.27615	520774	445347	TARP	TCR gamma alternate reading frame protein	51702235	NM_001003799.1	NA	7p15-p14
14861	1	77	133	PH_hs_0018894	1	128.07	6.9282	-4.20831	390600	NA	NA	NA	12240361	BF852617	NA	NA
11664	1	16	105	PH_hs_0010823	1	312.77	17.3205	-4.17455	183506	79899	FLJ14213	hypothetical protein FLJ14213	34365298	NM_024841.2	NA	11p13-p12
15038	1	30	135	PH_hs_0019774	1	564.622	31.305	-4.17282	422870	338785	KRT6L	keratin 6L	25058049	NM_175834.2	GO:0005198|GO:0005882|	12q13.13
3103	1	79	28	PH_hs_0006257	1	390.672	22.9129	-4.09173	113916	643	BLR1	Burkitt lymphoma receptor 1, GTP binding protein (chemokine (C-X-C motif) receptor 5)	14589868	NM_001716.2	GO:0001584|GO:0004945|GO:0005887|GO:0006928|GO:0007186|GO:0016494|GO:0042113|	11q23.3
12335	1	15	111	PH_hs_0007159	1	1950.78	115.827	-4.074	NA	NA	NA	NA	22477336	NA	NA	NA
25375	1	63	227	PH_hs_0007746	1	1574.89	94.541	-4.05817	131037	400238	LOC400238	hypothetical gene supported by AK093266	51493149	XM_378473.2	NA	14q32.12
20109	1	61	180	PH_hs_0001000	1	11866.8	712.988	-4.05691	9688	11314	CMRF-35H	leukocyte membrane antigen	21595376	NM_007261.1	NA	17q25.1
1402	1	58	13	PH_hs_0003460	1	20187	1242.35	-4.02229	49890	492307	C8orf22	chromosome 8 open reading frame 22?	18073351	NM_001007176.1	NA	8q11
27565	1	13	247	PH_hs_0029008	1	26102.6	1661.58	-3.97356	NA	NA	NA	NA	4505732	NA	NA	NA
18285	1	29	164	PH_hs_0036716	1	861.697	56.5509	-3.92956	149504	7483	WNT9A	wingless-type MMTV integration site family, member 9A	34528292	AK131041	GO:0007275|GO:0004871|GO:0007267|GO:0007223|GO:0005576|GO:0005201|	1q42
34108	1	60	305	PH_hs_0000867	1	17721.1	1181.9	-3.90629	NA	64754	SMYD3	SET and MYND domain containing 3	12232400	NM_022743.1	GO:0005634|GO:0008168|GO:0016568|GO:0018024|GO:0016740|	1q44
9163	1	91	82	PH_hs_0009588	1	838.776	56.5509	-3.89066	158315	8807	IL18RAP	interleukin 18 receptor accessory protein	3851059	NM_003853.2	GO:0004888|GO:0006954|GO:0007166|GO:0016021|	2p24.3-p24.1
19825	1	1	178	PH_hs_0036700	1	150.838	10.583	-3.83318	448528	256227	MGC87042	similar to Six transmembrane epithelial antigen of prostate	42490850	BC066301	GO:0003735|GO:0005622|GO:0005840|GO:0006412|	7p15.3
14979	1	83	134	PH_hs_0031298	1	207.805	14.8247	-3.80915	72933	5197	PF4V1	platelet factor 4 variant 1	4505734	NM_002620.1	GO:0005576|GO:0006955|GO:0008009|GO:0008201|	4q12-q21
26795	1	27	240	PH_hs_0000909	1	4438.39	331.705	-3.74207	NA	10411	RAPGEF3	Rap guanine nucleotide exchange factor (GEF) 3	45269150	NM_006105.3	GO:0005085|GO:0005624|GO:0005952|GO:0006468|GO:0007264|GO:0008283|GO:0030552|GO:0008603|	12q13.1
9050	1	90	81	PH_hs_0025078	1	5494.99	413.564	-3.73193	417962	1846	DUSP4	dual specificity phosphatase 4	21536335	NM_001394.4	GO:0000074|GO:0000165|GO:0005634|GO:0006470|GO:0008330|GO:0016787|GO:0017017|	8p12-p11
34336	1	64	307	PH_hs_0007601	1	6246.64	473.442	-3.72182	129780	7293	TNFRSF4	tumor necrosis factor receptor superfamily, member 4	26007879	NM_003327.2	GO:0004872|GO:0005031|GO:0005887|GO:0006955|	1p36
25403	1	91	227	PH_hs_0009489	1	1425.76	108.222	-3.71966	157007	151261	LOC151261	hypothetical LOC151261	47000918	XM_098030.3	NA	2p24.3
19971	1	35	179	PH_hs_0010498	1	678.722	51.8266	-3.71106	176109	NA	NA	NA	34191678	BC043257	NA	NA
30718	1	30	275	PH_hs_0016224	1	2263.9	176.862	-3.67812	327451	NA	NA	NA	34192091	BC030091	NA	NA
32120	1	88	287	PH_hs_0035320	1	5814.98	465.957	-3.64151	2605	10871	CMRF35	CMRF35 leukocyte immunoglobulin-like receptor	19372365	NM_006678.2	GO:0004888|GO:0005887|GO:0006968|	17q25.1
38461	1	45	344	PH_hs_0036424	1	1152.12	92.7955	-3.63409	209637	79933	SYNPO2L	synaptopodin 2-like	51534919	AB188489	GO:0003779|GO:0005515|GO:0005856|	10q22.2
38861	1	109	347	PH_hs_0030759	1	18919.5	1541.54	-3.61742	NA	NA	NA	NA	34013529	NA	NA	NA
14735	1	63	132	PH_hs_0031490	1	1231.82	101.735	-3.5979	104305	22861	NALP1	NACHT, leucine rich repeat and PYD (pyrin domain) containing 1	24081069	XM_498654.1	GO:0042981|GO:0042829|GO:0019899|GO:0008656|GO:0006919|GO:0006917|GO:0005622|GO:0005524|	17p13.2
7047	1	103	63	PH_hs_0000040	1	1872.42	154.842	-3.59604	NA	NA	NA	NA	24430213	NA	NA	NA
7988	1	36	72	PH_hs_0004626	1	973.976	82.8734	-3.55491	80342	3866	KRT15	keratin 15	34528061	NM_002275.2	GO:0005200|GO:0005882|GO:0008544|	17q21.2
10037	1	69	90	PH_hs_0031533	1	7373.63	627.607	-3.55444	111967	7781	SLC30A3	solute carrier family 30 (zinc transporter), member 3	34534155	NM_003459.4	GO:0005624|GO:0005768|GO:0005887|GO:0006810|GO:0006812|GO:0006829|GO:0008021|GO:0008324|GO:0015633|GO:0016020|	2p23.3
35904	1	64	321	PH_hs_0007166	1	48873.6	4210.45	-3.53701	126256	3553	IL1B	interleukin 1, beta	14250476	NM_000576.2	GO:0000074|GO:0004871|GO:0005149|GO:0005615|GO:0006915|GO:0006954|GO:0007165|GO:0007267|GO:0008283|GO:0008285|GO:0019735|	2q14
17053	1	29	153	PH_hs_0009342	1	182.346	16.0761	-3.50369	NA	NA	NA	NA	21314757	NA	NA	NA
20494	1	110	183	PH_hs_0012868	1	556.08	50.8964	-3.44966	NA	115362	GBP5	guanylate binding protein 5	31377630	NM_052942.2	GO:0005525|GO:0006955|GO:0003924|	1p22.2
24625	1	97	220	PH_hs_0004189	1	299.833	27.9738	-3.42201	72918	6346	CCL1	chemokine (C-C motif) ligand 1	4506832	NM_002981.1	GO:0005615|GO:0006874|GO:0006935|GO:0006954|GO:0007165|GO:0007267|GO:0008009|GO:0016032|	17q12
30790	1	102	275	PH_hs_0020769	1	9596.43	897.847	-3.41795	438683	56833	SLAMF8	SLAM family member 8	9910341	NM_020125.1	NA	1q23.2
7331	1	51	66	PH_hs_0034343	1	14805.2	1394.76	-3.40801	512633	5553	PRG2	proteoglycan 2, bone marrow (natural killer cell activator, eosinophil granule major basic protein)	50502400	NM_002728.4	GO:0005529|GO:0005576|GO:0005737|GO:0006954|GO:0008201|GO:0042742|	11q12
33379	1	3	299	PH_hs_0029009	1	2516.64	245.87	-3.35553	NA	4832	NME3	non-metastatic cells 3, protein expressed in	37693992	NM_002513.2	GO:0016301|GO:0006241|GO:0006915|GO:0006917|GO:0009117|GO:0016740|GO:0000166|GO:0000287|GO:0004550|GO:0005524|GO:0006183|GO:0006228|	16q13
35870	1	30	321	PH_hs_0019763	1	420.048	42.9884	-3.28853	422311	NA	NA	NA	14069974	BG759321	NA	NA
1531	1	75	14	PH_hs_0018993	1	2233.02	234.346	-3.25229	397255	946	SIGLEC6	sialic acid binding Ig-like lectin 6	2913994	NM_001245.2	GO:0005515|GO:0005529|GO:0005624|GO:0005887|GO:0007155|GO:0007267|	19q13.3
19809	1	97	177	PH_hs_0028945	1	8847.84	935.443	-3.2416	NA	NA	NA	NA	4505734	NA	NA	NA
22524	1	12	202	PH_hs_0024352	1	1046.08	112.81	-3.21303	382151	140706	C20orf160	chromosome 20 open reading frame 160	31542254	NM_080625.2	NA	20q11.2
7694	1	78	69	PH_hs_0010276	1	941.13	102.742	-3.19536	171695	1843	DUSP1	dual specificity phosphatase 1	34534692	NM_004417.2	GO:0004726|GO:0006470|GO:0006979|GO:0007049|GO:0016787|GO:0017017|	5q34
36527	1	15	327	PH_hs_0007593	1	222.338	24.6406	-3.17364	129712	11181	TREH	trehalase (brush-border membrane glycoprotein)	6005913	NM_007180.1	GO:0004555|GO:0005886|GO:0005975|GO:0005993|GO:0016798|GO:0046658|	11q23.3
8941	1	93	80	PH_hs_0003661	1	3177.77	355.162	-3.16147	NA	11013	TMSNB	thymosin, beta, identified in neuroblastoma cells	11496272	NM_021992.1	GO:0003779|GO:0005737|GO:0005856|GO:0007010|	Xq21.33-q22.3
11297	1	97	101	PH_hs_0025551	1	279.821	31.305	-3.16004	436944	10252	SPRY1	sprouty homolog 1, antagonist of FGF signaling (Drosophila)	39645850	NM_005841.1	GO:0005737|GO:0007275|GO:0008543|GO:0009966|GO:0016020|GO:0030027|GO:0030324|	4q28.1
721	1	49	7	PH_hs_0030555	1	15780.1	1808.49	-3.12525	NA	NA	NA	NA	33386700	NA	NA	NA
22630	1	6	203	PH_hs_0015587	1	33429.2	3864.69	-3.11269	301989	23166	STAB1	stabilin 1	22779436	NM_015136.1	NA	3p21.1
29202	1	82	261	PH_hs_0009265	1	472.44	55.4797	-3.0901	NA	7262	PHLDA2	pleckstrin homology-like domain, family A, member 2	21071004	NM_003311.2	GO:0006349|GO:0006915|	11p15.5
21325	1	45	191	PH_hs_0032144	1	167.374	20.2042	-3.05035	201430	441127	LOC441127	LOC441127	51465376	XM_499025.1	NA	6p25.1
19344	1	80	173	PH_hs_0004720	1	510.338	62.7131	-3.02461	82401	969	CD69	CD69 antigen (p60, early T-cell activation antigen)	4502680	NM_001781.1	GO:0004888|GO:0005529|GO:0005887|GO:0006952|GO:0007166|	12p13-p12
28804	1	20	258	PH_hs_0007735	1	2125.56	262.362	-3.01821	130979	161502	C15orf26	chromosome 15 open reading frame 26	27734946	NM_173528.1	NA	15q25.1
17454	1	94	156	PH_hs_0004361	1	1029.06	127.067	-3.01766	75678	2354	FOSB	FBJ murine osteosarcoma viral oncogene homolog B	23331155	NM_006732.1	GO:0000074|GO:0000122|GO:0003677|GO:0005634|GO:0006355|GO:0007275|GO:0007610|GO:0008134|	19q13.32
28518	1	70	255	PH_hs_0004713	1	1249.88	156.365	-2.9988	82318	10810	WASF3	WAS protein family, member 3	29792147	NM_006646.3	GO:0003779|GO:0006461|GO:0015629|GO:0030041|	13q12
8842	1	106	79	PH_hs_0004397	1	1544.55	193.313	-2.99817	76206	1003	CDH5	cadherin 5, type 2, VE-cadherin (vascular epithelium)	14589894	NM_001795.2	GO:0005509|GO:0005515|GO:0005624|GO:0005886|GO:0007155|GO:0007156|GO:0016021|	16q22.1
782	1	110	7	PH_hs_0022289	1	14142	1787.37	-2.98408	110855	6574	SLC20A1	solute carrier family 20 (phosphate transporter), member 1	31543629	NM_005415.3	GO:0004872|GO:0005436|GO:0005887|GO:0006796|GO:0006810|GO:0006817|GO:0016020|GO:0043123|	2q11-q14
1053	1	45	10	PH_hs_0004109	1	28182.1	3622.32	-2.95979	69745	2232	FDXR	ferredoxin reductase	22902160	NM_004110.2	GO:0004324|GO:0005739|GO:0006118|GO:0006694|GO:0008203|GO:0016491|	17q24-q25
6382	1	110	57	PH_hs_0006063	1	1464.3	189.832	-2.94742	NA	26548	ITGB1BP2	integrin beta 1 binding protein (melusin) 2	6912437	NM_012278.1	GO:0007517|GO:0005515|GO:0007165|	Xq12-q13.1
13823	1	47	124	PH_hs_0003726	1	258.618	33.6749	-2.94108	57988	64285	RHBDF1	rhomboid family 1 (Drosophila)	16552188	NM_022450.2	GO:0005507|	16p13.3
35676	1	60	319	PH_hs_0000226	1	288.827	38.1045	-2.92217	1652	1236	CCR7	chemokine (C-C motif) receptor 7	30795213	NM_001838.2	GO:0001584|GO:0005887|GO:0006935|GO:0006954|GO:0007186|GO:0007204|GO:0016493|GO:0019735|	17q12-q21.2
18710	1	6	168	PH_hs_0030747	1	34274.3	4552.45	-2.91241	NA	NA	NA	NA	33386702	NA	NA	NA
24681	1	41	221	PH_hs_0030701	1	148.835	20.2042	-2.88099	NA	NA	NA	NA	31377728	NA	NA	NA
6910	1	78	62	PH_hs_0004160	1	10455.8	1435.6	-2.86458	72026	10942	PRSS21	protease, serine, 21 (testisin)	19361436	NM_006799.2	GO:0004263|GO:0004295|GO:0005624|GO:0005737|GO:0005886|GO:0006508|GO:0016787|	16p13.3
37575	1	55	336	PH_hs_0003985	1	214.332	29.8831	-2.84244	63931	1602	DACH1	dachshund homolog 1 (Drosophila)	46276871	NM_004392.4	GO:0003677|GO:0005634|GO:0006355|GO:0007275|	13q22
38363	1	59	343	PH_hs_0005276	1	272.334	39.0512	-2.80194	NA	145788	LOC145788	hypothetical LOC145788	51472395	XM_085236.6	NA	15q21.3
36987	1	27	331	PH_hs_0029000	1	728.483	105.764	-2.78405	NA	NA	NA	NA	34304385	NA	NA	NA
18543	1	63	166	PH_hs_0007291	1	288.827	42.9884	-2.74819	127216	79812	MMRN2	multimerin 2	10435486	NM_024756.1	GO:0005578|	10q23.2
33690	1	90	301	PH_hs_0018129	1	40435.5	6025.55	-2.74646	374353	81615	DKFZP566N034	hypothetical protein DKFZp566N034	21734415	NM_030923.2	NA	2q21.3
15447	1	103	138	PH_hs_0029519	1	3053.37	455.993	-2.74332	249741	89858	SIGLEC12	sialic acid binding Ig-like lectin 12	37181385	NM_033329.1	GO:0005515|GO:0005529|GO:0007155|GO:0016021|	19q13.4
28637	1	77	256	PH_hs_0018829	1	587.073	88.1476	-2.73555	388126	26038	CHD5	chromodomain helicase DNA binding protein 5	19773959	NM_015557.1	GO:0000151|GO:0000785|GO:0003677|GO:0003682|GO:0003682|GO:0004386|GO:0004842|GO:0005524|GO:0005634|GO:0005634|GO:0006333|GO:0006338|GO:0006355|GO:0006355|GO:0007399|GO:0008026|GO:0008270|GO:0016567|GO:0016568|	1p36.31
17990	1	70	161	PH_hs_0000120	1	8331.34	1253.88	-2.73215	936	6569	SLC34A1	solute carrier family 34 (sodium phosphate), member 1	22902168	NM_003052.2	GO:0005887|GO:0006796|GO:0006810|GO:0006814|GO:0006817|GO:0007589|GO:0015293|GO:0015321|	5q35
10360	1	56	93	PH_hs_0002340	1	1226.38	187.83	-2.70691	26530	8436	SDPR	serum deprivation response (phosphatidylserine binding protein)	20070361	NM_004657.3	GO:0005543|GO:0005624|GO:0005901|	2q32-q33
36219	1	43	324	PH_hs_0026097	1	17647.9	2727.41	-2.69389	446450	9445	ITM2B	integral membrane protein 2B	31874510	NM_021999.2	GO:0005624|GO:0005887|GO:0007399|GO:0007605|	13q14.3
3846	1	38	35	PH_hs_0001737	1	422.05	66.7757	-2.66002	19985	NA	NA	NA	27836118	BX109986	NA	NA
19724	1	12	177	PH_hs_0005837	1	5819.39	936.208	-2.63597	104972	NA	NA	NA	34526930	AK130181	NA	NA
11734	1	86	105	PH_hs_0032422	1	929.697	149.837	-2.63337	274470	27036	SIGLEC7	sialic acid binding Ig-like lectin 7	20380099	NM_014385.1	GO:0004872|GO:0005515|GO:0005529|GO:0005887|GO:0007155|	19q13.3
26940	1	60	241	PH_hs_0024229	1	1922.91	313.53	-2.61662	373980	10788	IQGAP2	IQ motif containing GTPase activating protein 2	5729886	NM_006633.1	GO:0003779|GO:0005095|GO:0005099|GO:0005516|GO:0007165|GO:0007264|GO:0015629|	5q13.3
38632	1	104	345	PH_hs_0017143	1	1427.7	234.346	-2.60699	353208	257101	MGC33414	hypothetical protein MGC33414	27734832	NM_173574.1	GO:0003676|GO:0005634|GO:0008270|	1p36.11
30706	1	18	275	PH_hs_0022241	1	244.385	40.4722	-2.59415	NA	9931	HELZ	helicase with zinc finger domain	54792137	NM_014877.2	GO:0003676|GO:0004386|GO:0005524|	17q24.2
23331	1	35	209	PH_hs_0016395	1	1448.77	244.385	-2.5676	334146	NA	NA	NA	13718708	BG197021	NA	NA
33532	1	44	300	PH_hs_0007594	1	2290.16	388.671	-2.55883	129719	9333	TGM5	transglutaminase 5	42518071	NM_004245.1	GO:0003810|GO:0005509|GO:0008415|GO:0008544|GO:0016740|GO:0018149|	15q15.2
5282	1	18	48	PH_hs_0005552	1	2167.55	368.174	-2.5576	99491	10235	RASGRP2	RAS guanyl releasing protein 2 (calcium and DAG-regulated)	21751584	NM_005825.2	GO:0001558|GO:0005085|GO:0005088|GO:0005509|GO:0005509|GO:0005829|GO:0005886|GO:0007264|GO:0007265|GO:0016301|GO:0019992|	11q13
33214	1	62	297	PH_hs_0003955	1	164.372	27.9738	-2.55481	62813	84684	INSM2	insulinoma-associated 2	13925612	NM_032594.2	GO:0003676|GO:0005634|GO:0008270|	14q13.2
3312	1	64	30	PH_hs_0004652	1	3802	648.109	-2.55245	81008	2317	FLNB	filamin B, beta (actin binding protein 278)	3282770	NM_001457.1	GO:0003779|GO:0003779|GO:0005887|GO:0007016|GO:0007165|GO:0007519|GO:0015629|GO:0030036|	3p14.3
13049	1	57	117	PH_hs_0008993	1	280.822	49.3153	-2.50955	149342	57379	AICDA	activation-induced cytidine deaminase	9988409	NM_020661.1	GO:0004126|GO:0006397|GO:0008270|GO:0008372|GO:0016787|GO:0030183|	12p13
12950	1	70	116	PH_hs_0031378	1	15228.5	2678.9	-2.50706	85155	677	ZFP36L1	zinc finger protein 36, C3H type-like 1	10436523	NM_004926.2	GO:0003700|GO:0005634|	14q22-q24
10741	1	101	96	PH_hs_0010647	1	1881.84	332.706	-2.49982	179838	91010	FMNL3	formin-like 3	40217838	NM_175736.3	GO:0003743|GO:0003779|GO:0006413|GO:0016043|GO:0017048|GO:0030036|	12q13.12
28103	1	103	251	PH_hs_0003375	1	834.974	148.835	-2.48801	47578	NA	NA	NA	19048830	BM727497	NA	NA
32969	1	41	295	PH_hs_0013112	1	2741.75	503.617	-2.4447	188319	85236	HIST1H2BK	histone 1, H2bk?	18105047	NM_080593.1	GO:0007001|GO:0005694|GO:0006334|GO:0000786|GO:0003677|GO:0005634|	6p21.33
26845	1	77	240	PH_hs_0036173	1	233.345	42.9884	-2.44045	534436	22822	PHLDA1	pleckstrin homology-like domain, family A, member 1	7107358	NM_007350.2	GO:0005634|	12q15
10968	1	104	98	PH_hs_0010615	1	2728.41	503.617	-2.43766	178703	199675	LOC199675	hypothetical protein LOC199675	27885012	NM_174918.1	NA	19p13.2
37946	1	90	339	PH_hs_0001307	1	279.339	51.8266	-2.43025	13528	79614	FLJ14054	hypothetical protein FLJ14054	31542688	NM_024563.2	NA	5p13.3
36276	1	100	324	PH_hs_0004816	1	3453.68	646.58	-2.41723	NA	677	ZFP36L1	zinc finger protein 36, C3H type-like 1	15812179	NM_004926.2	GO:0003700|GO:0005634|	14q22-q24
20425	1	41	183	PH_hs_0004265	1	1383.8	259.877	-2.41274	NA	65108	MARCKSL1	MARCKS-like 1	32401423	NM_023009.4	GO:0005516|	1p35.1
7747	1	19	70	PH_hs_0010283	1	1808.49	341.192	-2.40613	171825	8553	BHLHB2	basic helix-loop-helix domain containing, class B, 2	4503298	NM_003670.1	GO:0003700|GO:0005634|GO:0006355|	3p26
23667	1	35	212	PH_hs_0032608	1	1306.38	246.87	-2.40375	307905	5971	RELB	v-rel reticuloendotheliosis viral oncogene homolog B, nuclear factor of kappa light polypeptide gene enhancer in B-cells 3 (avian)	186549	NM_006509.2	GO:0003700|GO:0003714|GO:0005515|GO:0005634|GO:0006355|	19q13.31-q13.32
37869	1	13	339	PH_hs_0000323	1	16556	3134.32	-2.40113	2399	4323	MMP14	matrix metalloproteinase 14 (membrane-inserted)	13027797	NM_004995.2	GO:0004222|GO:0005578|GO:0005887|GO:0006508|GO:0008270|GO:0016787|	14q11-q12
34223	1	63	306	PH_hs_0016971	1	449.51	85.0999	-2.40112	351316	4071	TM4SF1	transmembrane 4 superfamily member 1	21733362	NM_014220.1	GO:0000004|GO:0005554|GO:0005887|GO:0016021|	3q21-q25
36595	1	83	327	PH_hs_0033341	1	189.832	36.2077	-2.39035	434271	400621	LOC400621	hypothetical LOC400621	34531770	XM_378706.2	NA	17q25.1
10808	1	56	97	PH_hs_0020456	1	12815.4	2452.06	-2.38581	436000	26579	MYEOV	myeloma overexpressed gene (in a subset of t(11;14) positive multiple myelomas)	6691913	NM_138768.2	NA	11q13
34449	1	65	308	PH_hs_0032020	1	803.955	153.841	-2.38568	179657	5329	PLAUR	plasminogen activator, urokinase receptor	4505864	NM_002659.2	GO:0005515|GO:0005886|GO:0006935|GO:0007166|GO:0007596|GO:0019898|GO:0030377|	19q13
21775	1	47	195	PH_hs_0009178	1	470.914	90.1776	-2.38462	152595	NA	NA	NA	27502834	BC042469	NA	NA
27717	1	53	248	PH_hs_0036494	1	2809.68	538.693	-2.38287	534418	10220	GDF11	growth differentiation factor 11	21749378	AK091091	GO:0040007|GO:0008372|GO:0008083|GO:0007498|GO:0007399|GO:0005125|GO:0001501|	12q13.2
17336	1	88	155	PH_hs_0008174	1	518.56	99.9395	-2.37539	135343	9715	KIAA0773	KIAA0773 gene product	40254853	NM_014690.2	NA	7q34
24694	1	54	221	PH_hs_0019055	1	304.319	58.6856	-2.37451	400131	NA	NA	NA	23657205	BU731875	NA	NA
25254	1	54	226	PH_hs_0029969	1	863.906	167.374	-2.3678	NA	1052	CEBPD	CCAAT/enhancer binding protein (C/EBP), delta	28872797	NM_005195.2	GO:0006366|GO:0003677|GO:0005634|GO:0006355|	8p11.2-p11.1
31869	1	61	285	PH_hs_0022884	1	1422.7	277.337	-2.35891	NA	NA	NA	NA	31874709	NA	NA	NA
16366	1	14	147	PH_hs_0000110	1	232.345	45.3762	-2.35626	NA	962	CD48	CD48 antigen (B-cell membrane protein)	21361570	NM_001778.2	GO:0005515|GO:0005887|GO:0006952|	1q21.3-q22
14840	1	56	133	PH_hs_0008837	1	1762.57	345.196	-2.3522	147507	NA	NA	NA	34531360	AK125308	NA	NA
11383	1	71	102	PH_hs_0037472	1	3287.35	645.105	-2.34932	187199	29005	PRO1073	PRO1073 protein	31874709	BX538238	NA	11cen-q12.3
2268	1	28	21	PH_hs_0016563	1	1872.42	368.174	-2.34645	337557	90332	XTP7	protein 7 transactivated by hepatitis B virus X antigen (HBxAg)	29788775	NM_138568.2	NA	19q13.32
6255	1	95	56	PH_hs_0026600	1	489.625	96.5609	-2.34217	511397	4162	MCAM	melanoma cell adhesion molecule	5729917	NM_006500.1	GO:0005515|GO:0005887|GO:0007155|GO:0009653|	11q23.3
305	1	81	3	PH_hs_0004330	1	4017.23	792.327	-2.34203	75462	7832	BTG2	BTG family, member 2	28872718	NM_006763.2	GO:0003700|GO:0006281|GO:0006355|GO:0008285|	1q32
30214	1	86	270	PH_hs_0020913	1	22438.8	4470.07	-2.32763	439671	4681	NBL1	neuroblastoma, suppression of tumorigenicity 1	33519446	NM_005380.3	GO:0045786|	1p36.13-p36.11
2829	1	29	26	PH_hs_0006312	1	478.924	96.5609	-2.31029	115181	285	ANGPT2	angiopoietin 2	22761166	NM_001147.1	GO:0001525|GO:0005102|GO:0005615|GO:0007165|	8p23.1
33516	1	28	300	PH_hs_0024488	1	1269.46	256.359	-2.30798	389023	8496	PPFIBP1	PTPRF interacting protein, binding protein 1 (liprin beta 1)	29294626	NM_003622.2	NA	12p11.23-p11.22
10044	1	76	90	PH_hs_0001354	1	7619.88	1555.04	-2.29282	14161	84215	ZNF541	zinc finger protein 541	12053196	NM_032255.1	GO:0003676|GO:0003677|GO:0005634|GO:0006355|GO:0008270|	19q13.32
33311	1	47	298	PH_hs_0010698	1	2958.45	612.639	-2.27173	NA	3017	HIST1H2BD	histone 1, H2bd	20336751	NM_138720.1	GO:0005634|GO:0005694|GO:0006334|GO:0007001|GO:0000786|GO:0003677|	6p21.3
15552	1	96	139	PH_hs_0013509	1	365.692	76.7463	-2.25246	257043	NA	NA	NA	10437368	AK024946	NA	NA
2784	1	96	25	PH_hs_0022291	1	180.865	38.1045	-2.24688	111805	7096	TLR1	toll-like receptor 1	41350336	NM_003263.3	GO:0004888|GO:0004888|GO:0007250|GO:0016020|GO:0016021|GO:0042116|GO:0042495|GO:0042497|GO:0042535|GO:0045335|GO:0045410|	4p14
5933	1	109	53	PH_hs_0030798	1	1838.34	390.192	-2.23615	NA	NA	NA	NA	33386698	NA	NA	NA
2310	1	70	21	PH_hs_0023990	1	820.084	175.861	-2.22134	356086	157506	RDH10	retinol dehydrogenase 10 (all-trans)	45501281	NM_172037.2	GO:0008152|GO:0016491|	8q21.11
7751	1	23	70	PH_hs_0024428	1	517.296	111.803	-2.21003	NA	928	CD9	CD9 antigen (p24)	21237762	NM_001769.2	GO:0007342|GO:0030168|GO:0030913|GO:0005515|GO:0005887|GO:0006928|GO:0007155|	12p13.3
31647	1	63	283	PH_hs_0037520	1	294.83	64.1283	-2.20085	470489	401944	LOC401944	hypothetical gene supported by AK127275	34534119	AK127275	NA	1p36.12
10618	1	90	95	PH_hs_0024995	1	143.778	31.305	-2.19938	414795	5054	SERPINE1	serine (or cysteine) proteinase inhibitor, clade E (nexin, plasminogen activator inhibitor type 1), member 1	34368336	NM_000602.1	GO:0004867|GO:0005576|GO:0007596|GO:0008243|	7q21.3-q22
31694	1	110	283	PH_hs_0010387	1	23586.8	5144.85	-2.19678	173288	9646	SH2BP1	SH2 domain binding protein 1 (tetratricopeptide repeat containing)	37590625	NM_014633.2	GO:0005488|	11p15.3
32213	1	69	288	PH_hs_0035915	1	26842.1	5859.9	-2.19555	407909	3956	LGALS1	lectin, galactoside-binding, soluble, 1 (galectin 1)	11644647	NM_002305.2	GO:0004871|GO:0005529|GO:0006915|GO:0043123|	22q13.1
8098	1	34	73	PH_hs_0005265	1	538.693	118.393	-2.18587	97174	50801	KCNK4	potassium channel, subfamily K, member 4	7576934	NM_016611.2	GO:0005244|GO:0005267|GO:0006811|GO:0006813|GO:0016021|	11q13
16206	1	78	145	PH_hs_0033358	1	211.329	46.6319	-2.1801	434959	84220	RANBP2L1	RAN binding protein 2-like 1	19718754	NM_005054.1	GO:0000004|GO:0005488|GO:0005643|GO:0008536|	2q13
13367	1	39	120	PH_hs_0035478	1	915.288	202.322	-2.17758	82422	822	CAPG	capping protein (actin filament), gelsolin-like	11976236	NM_001747.1	GO:0009613|GO:0008290|GO:0006461|GO:0005634|GO:0051016|GO:0003779|	2cen-q24
18329	1	73	164	PH_hs_0034245	1	193.313	42.9884	-2.16892	511849	148545	FLJ32833	hypothetical protein FLJ32833	16553083	NM_152488.1	NA	1p13.3
4587	1	107	41	PH_hs_0032789	1	1600.59	359.687	-2.15379	351413	326624	RAB37	RAB37, member RAS oncogene family	34533818	NM_001006637.1	GO:0005525|GO:0007264|GO:0015031|	17q25.1
12053	1	69	108	PH_hs_0032275	1	1486.69	334.186	-2.15338	242721	6581	SLC22A3	solute carrier family 22 (extraneuronal monoamine transporter), member 3	34365306	NM_021977.2	GO:0005624|GO:0005887|GO:0006811|GO:0015075|GO:0015101|GO:0015695|	6q26-q27
26446	1	14	237	PH_hs_0018100	1	1760.9	399.117	-2.14143	374027	164153	LOC164153	similar to RIKEN cDNA 4930522D07	37589136	NM_203412.1	GO:0006464|	1p13.3
3697	1	1	34	PH_hs_0014210	1	657.014	149.837	-2.13254	275924	1762	DMWD	dystrophia myotonica-containing WD repeat motif	51474745	XM_496318.1	GO:0005554|GO:0007126|GO:0008372|	19q13.3
28060	1	60	251	PH_hs_0001172	1	7855.82	1809.96	-2.1178	12373	112	ADCY6	adenylate cyclase 6	10947059	NM_015270.2	GO:0007242|GO:0000287|GO:0004016|GO:0004383|GO:0006171|GO:0016021|GO:0016829|	12q12-q13
4810	1	106	43	PH_hs_0019327	1	5814.98	1340.54	-2.11696	406790	285628	LOC285628	hypothetical protein LOC285628	9367848	AL389942	NA	5q34
17013	1	101	152	PH_hs_0023240	1	764.531	176.862	-2.11196	252451	10371	SEMA3A	sema domain, immunoglobulin domain (Ig), short basic domain, secreted, (semaphorin) 3A	5174672	NM_006080.1	GO:0004872|GO:0005576|GO:0007275|GO:0007399|GO:0016020|	7p12.1
33542	1	54	300	PH_hs_0023007	1	2228.48	517.296	-2.107	NA	51738	GHRL	ghrelin precursor	49574538	NM_016362.2	GO:0005131|GO:0005576|GO:0005615|GO:0005625|GO:0050791|GO:0007186|GO:0007267|GO:0016608|	3p26-p25
16159	1	31	145	PH_hs_0004186	1	612.639	142.246	-2.10665	72912	1543	CYP1A1	cytochrome P450, family 1, subfamily A, polypeptide 1	13325053	NM_000499.2	GO:0005783|GO:0005792|GO:0006118|GO:0016020|GO:0019825|GO:0050381|	15q22-q24
8304	1	16	75	PH_hs_0020642	1	2664.26	625.367	-2.09096	437099	84988	PPP1R16A	protein phosphatase 1, regulatory (inhibitor) subunit 16A	21748629	NM_032902.5	GO:0016020|	8q24.3
15607	1	39	140	PH_hs_0004564	1	463.43	109.229	-2.08499	79033	25797	QPCT	glutaminyl-peptide cyclotransferase (glutaminyl cyclase)	34192940	NM_012413.2	GO:0006464|GO:0006508|GO:0008233|GO:0008415|GO:0016603|GO:0016740|	2p22.2
24670	1	30	221	PH_hs_0000003	1	890.011	209.807	-2.08476	36	4049	LTA	lymphotoxin alpha (TNF superfamily, member 1)	6806892	NM_000595.2	GO:0005164|GO:0006917|GO:0006955|GO:0007165|GO:0007267|GO:0016020|	6p21.3
2415	1	63	22	PH_hs_0000308	1	359.687	86.1162	-2.06239	2281	1114	CHGB	chromogranin B (secretogranin 1)	33875365	NM_001819.1	GO:0005179|GO:0005615|	20pter-p12
11674	1	26	105	PH_hs_0005631	1	973.976	234.864	-2.05206	NA	80723	TMEM22	transmembrane protein 22	13376859	NM_025246.1	GO:0016020|	3q22.3
26711	1	55	239	PH_hs_0014262	1	1726.07	424.052	-2.02518	NA	10637	LEFTY1	left-right determination factor 1	27436943	NM_020997.2	GO:0005160|GO:0007179|GO:0008083|GO:0005125|GO:0016049|	1q42.1
20594	1	98	184	PH_hs_0002133	1	582.33	143.248	-2.02332	24167	6845	SYBL1	synaptobrevin-like 1	33440492	NM_005638.3	GO:0003700|GO:0005783|GO:0005794|GO:0006355|GO:0015031|GO:0016021|GO:0016021|GO:0016192|	Xq28 and Yq12
34853	1	21	312	PH_hs_0023714	1	1705.36	421.049	-2.01802	310897	64072	CDH23	cadherin-like 23	16507961	NM_022124.2	GO:0005509|GO:0005515|GO:0007155|GO:0007156|GO:0007601|GO:0007605|GO:0016020|GO:0016021|GO:0016339|	10q21-q22
15092	1	84	135	PH_hs_0017281	1	23995.5	5924.54	-2.01799	356386	7879	RAB7	RAB7, member RAS oncogene family	40807361	NM_004637.5	GO:0003924|GO:0005525|GO:0005770|GO:0006886|GO:0006897|GO:0007264|	3q21.3
19770	1	58	177	PH_hs_0028753	1	58174.8	14415.3	-2.01279	9963	7305	TYROBP	TYRO protein tyrosine kinase binding protein	19376919	NM_003332.2	GO:0004872|GO:0005057|GO:0005887|GO:0006968|GO:0007242|	19q13.1
15482	1	26	139	PH_hs_0002391	1	1041.34	258.36	-2.01098	26996	27148	STK36	serine/threonine kinase 36 (fused homolog, Drosophila)	34191803	NM_015690.2	GO:0004674|GO:0005488|GO:0005524|GO:0006468|GO:0008372|GO:0016740|	2q35
36085	1	21	323	PH_hs_0031726	1	17787.1	4429.56	-2.00559	131743	202775	LOC202775	hypothetical LOC202775	42658645	XM_380151.1	NA	7q34
33198	1	46	297	PH_hs_0001260	1	8791.39	2197.48	-2.00024	13131	10019	LNK	lymphocyte adaptor protein	3845720	NM_005475.1	GO:0007242|	12q24
10041	1	73	90	PH_hs_0035711	1	2956.66	739.074	-2.00018	233936	10627	MRCL3	myosin regulatory light chain MRCL3	11980263	NM_006471.2	GO:0006940|GO:0005859|GO:0016459|GO:0007517|GO:0005509|	18p11.31
520	1	72	5	PH_hs_0001744	1	2045.4	520.537	-1.97431	20029	84519	ACRBP	acrosin binding protein	34783873	NM_032489.2	GO:0000004|GO:0005554|GO:0008372|	12p13.31
15971	1	67	143	PH_hs_0000094	1	1797.26	459.235	-1.96849	799	1839	DTR	diphtheria toxin receptor (heparin-binding epidermal growth factor-like growth factor)	21620101	NM_001945.1	GO:0004872|GO:0005154|GO:0005615|GO:0005887|GO:0007165|GO:0007517|GO:0008083|GO:0008201|GO:0008284|	5q23
3659	1	75	33	PH_hs_0027385	1	192.312	49.3153	-1.96334	NA	NA	NA	NA	21752458	NA	NA	NA
24721	1	81	221	PH_hs_0020108	1	21093.4	5418.03	-1.96095	NA	NA	NA	NA	4758343	NA	NA	NA
2156	1	28	20	PH_hs_0001856	1	2772.26	716.229	-1.95257	21431	51684	SUFU	suppressor of fused homolog (Drosophila)	19923478	NM_016169.2	GO:0001501|GO:0003714|GO:0004871|GO:0005634|GO:0005737|GO:0006508|GO:0007165|GO:0007275|	10q24.32
30972	1	60	277	PH_hs_0015726	1	383.667	99.1514	-1.95215	325890	59269	HIVEP3	human immunodeficiency virus type I enhancer binding protein 3	12658304	NM_024503.1	NA	1p34
512	1	64	5	PH_hs_0024260	1	9852.2	2553.91	-1.94774	NA	4050	LTB	lymphotoxin beta (TNF superfamily, member 3)	4505034	NM_002341.1	GO:0007267|GO:0016021|GO:0005164|GO:0006955|GO:0007165|	6p21.3
22398	1	110	200	PH_hs_0000122	1	276.337	72.1665	-1.93703	NA	NA	NA	NA	34147575	NA	NA	NA
3751	1	55	34	PH_hs_0031573	1	15207.8	4002.73	-1.92576	119000	87	ACTN1	actinin, alpha 1	34365004	NM_001102.2	GO:0005509|GO:0005200|GO:0003779|GO:0015629|	14q24.1-q24.2|14q24|14q22-q24
279	1	55	3	PH_hs_0036583	1	1527.5	404.121	-1.91831	74647	6955	TRA@	T cell receptor alpha locus	27370838	BC041074	GO:0004872|GO:0005887|GO:0042605|GO:0006968|GO:0042287|	14q11.2
30296	1	56	271	PH_hs_0014393	1	45688.2	12130.5	-1.91319	NA	51393	TRPV2	transient receptor potential cation channel, subfamily V, member 2	22547178	NM_016113.3	GO:0007600|GO:0015075|GO:0004872|GO:0005261|GO:0005887|GO:0006812|	17p11.2
168	1	56	2	PH_hs_0022138	1	220.336	58.6856	-1.90863	NA	29767	TMOD2	tropomodulin 2 (neuronal)	40789262	NM_014548.2	GO:0003779|GO:0005523|GO:0005856|GO:0008290|GO:0007399|	15q21.1-q21.2
11514	1	90	103	PH_hs_0006462	1	413.564	110.236	-1.90751	117865	26503	SLC17A5	solute carrier family 17 (anion/sugar transporter), member 5	34222139	NM_012434.3	GO:0005215|GO:0005764|GO:0006810|GO:0015293|GO:0016021|	6q14-q15
20720	1	112	185	PH_hs_0013621	1	753.517	202.322	-1.89699	260720	56521	DNAJC12	DnaJ (Hsp40) homolog, subfamily C, member 12	41406092	NM_021800.2	GO:0006457|GO:0031072|GO:0051082|	10q22.1
3333	1	85	30	PH_hs_0029029	1	3739.16	1004.44	-1.89632	88417	203328	SUSD3	sushi domain containing 3	34535590	NM_145006.2	NA	9q22.31
28503	1	55	255	PH_hs_0036650	1	769.587	206.804	-1.89582	74647	6955	TRA@	T cell receptor alpha locus	27370838	BC041074	GO:0042287|GO:0006968|GO:0042605|GO:0005887|GO:0004872|	14q11.2
25690	1	42	230	PH_hs_0004005	1	3023.2	813.338	-1.89415	65135	23053	KIAA0913	KIAA0913	6599256	NM_015037.1	NA	10q22.2
8243	1	67	74	PH_hs_0029645	1	194.314	53.2447	-1.86768	289092	23406	COTL1	coactosin-like 1 (Dictyostelium)	34534223	NM_021149.2	GO:0000004|GO:0003779|GO:0003779|GO:0005622|GO:0005856|GO:0019899|	16q24.1
9333	1	37	84	PH_hs_0024935	1	292.829	80.4239	-1.86436	NA	486	FXYD2	FXYD domain containing ion transport regulator 2	27754766	NM_021603.2	GO:0016021|GO:0005215|GO:0005216|GO:0005216|GO:0005391|GO:0005890|GO:0006811|GO:0006811|GO:0006813|GO:0006814|GO:0016020|	11q23
9185	1	1	83	PH_hs_0016980	1	5942.84	1640.25	-1.85724	NA	NA	NA	NA	31343330	NA	NA	NA
23105	1	33	207	PH_hs_0027518	1	241.868	66.7757	-1.85682	NA	NA	NA	NA	9257219	NA	NA	NA
6185	1	25	56	PH_hs_0029662	1	2933.64	811.862	-1.85339	296310	2701	GJA4	gap junction protein, alpha 4, 37kDa (connexin 37)	47940516	NM_002060.1	GO:0015285|GO:0007154|GO:0015285|GO:0005887|GO:0005922|GO:0006810|GO:0007043|	1p35.1
31191	1	55	279	PH_hs_0032879	1	213.331	59.397	-1.84463	367767	5645	PRSS2	protease, serine, 2 (trypsin 2)	19121855	NR_001296.2	GO:0004263|GO:0004295|GO:0005509|GO:0006508|GO:0007586|GO:0016787|	7q34
31219	1	83	279	PH_hs_0036704	1	6824.78	1912.77	-1.83512	345588	359845	MGC45871	hypothetical protein MGC45871	21752458	AK093557	NA	17p13
36756	1	20	329	PH_hs_0001050	1	1751.14	492.653	-1.82965	NA	4818	NKG7	natural killer cell group 7 sequence	49574503	NM_005601.3	GO:0005887|	19q13.41
10066	1	98	90	PH_hs_0003542	1	174.86	49.3153	-1.82609	53155	5199	PFC	properdin P factor, complement	34528400	NM_002621.1	GO:0005615|GO:0006955|GO:0006957|GO:0042742|	Xp11.3-p11.23
6460	1	76	58	PH_hs_0010560	1	314.29	89.1628	-1.81758	528187	440928	LOC440928	hypothetical gene supported by AK096649	51460927	XM_498917.1	NA	2q33.1
36723	1	99	328	PH_hs_0033001	1	4422.61	1256.08	-1.81597	379754	340061	LOC340061	hypothetical protein LOC340061	21755247	NM_198282.1	NA	5q31.2
16	1	16	1	PH_hs_0024497	1	3335.2	947.405	-1.81572	389374	257106	LOC257106	hypothetical protein LOC257106	31873828	NM_181720.1	GO:0005096|	1q23.3
2145	1	17	20	PH_hs_0012925	1	1062.04	301.834	-1.81501	240395	9424	KCNK6	potassium channel, subfamily K, member 6	4758623	NM_004823.1	GO:0005242|GO:0005244|GO:0005267|GO:0005624|GO:0006811|GO:0006813|GO:0008076|GO:0016021|	19q13.1
6854	1	22	62	PH_hs_0015058	1	1183.38	336.666	-1.81352	290356	59274	MESDC1	mesoderm development candidate 1	11992402	NM_022566.1	NA	15q13
31893	1	85	285	PH_hs_0022684	1	608.685	173.859	-1.80778	151408	5332	PLCB4	phospholipase C, beta 4	33469932	NM_000933.2	GO:0004435|GO:0004871|GO:0005509|GO:0006629|GO:0007242|GO:0016042|GO:0016787|	20p12
25494	1	70	228	PH_hs_0030874	1	393.675	112.81	-1.80312	1908	5552	PRG1	proteoglycan 1, secretory granule	31130438	NM_002727.2	NA	10q22.1
29898	1	106	267	PH_hs_0004562	1	9876.18	2831.98	-1.80214	79025	54861	SNRK	SNF-1 related kinase	51476897	NM_017719.3	GO:0004674|GO:0004713|GO:0005524|GO:0006468|	3p22.1
9802	1	58	88	PH_hs_0024238	1	30691.1	8821.83	-1.79867	374596	7178	TPT1	tumor protein, translationally-controlled 1	12426097	NM_003295.1	GO:0005554|GO:0005615|GO:0005737|	13q12-q14
35946	1	106	321	PH_hs_0007351	1	263.363	75.7232	-1.79825	127799	330	BIRC3	baculoviral IAP repeat-containing 3	33946283	NM_001165.3	GO:0000151|GO:0004842|GO:0005515|GO:0005515|GO:0006916|GO:0007166|GO:0008270|GO:0016567|GO:0042981|	11q22
3773	1	77	34	PH_hs_0029558	1	1275.2	367.173	-1.7962	272216	51206	GP6	glycoprotein VI (platelet)	9955913	NM_016363.3	GO:0004872|GO:0005518|GO:0016021|GO:0030168|	19q13.4
14264	1	40	128	PH_hs_0022664	1	1194.3	344.195	-1.79487	149548	3215	HOXB5	homeo box B5	184292	NM_002147.2	GO:0003700|GO:0005634|GO:0006355|GO:0009653|	17q21.3
14246	1	22	128	PH_hs_0004611	1	390.192	112.81	-1.7903	79856	NA	NA	NA	20365258	BQ189707	NA	NA
13138	1	34	118	PH_hs_0000957	1	527.257	152.84	-1.78649	9070	91252	SLC39A13	solute carrier family 39 (zinc transporter), member 13	34366648	NM_152264.2	GO:0016021|GO:0030001|GO:0046873|	11p11.2
3552	1	80	32	PH_hs_0004532	1	306.803	89.1628	-1.7828	NA	NA	NA	NA	4826903	NA	NA	NA
17086	1	62	153	PH_hs_0000268	1	210.328	61.1555	-1.78209	2012	6947	TCN1	transcobalamin I (vitamin B12 binding protein, R binder family)	21071007	NM_001062.2	GO:0005488|GO:0006810|GO:0006824|GO:0015087|GO:0015889|	11q11-q12
10098	1	18	91	PH_hs_0002731	1	14431	4203.91	-1.77937	32309	3628	INPP1	inositol polyphosphate-1-phosphatase	21752461	NM_002194.2	GO:0000287|GO:0004437|GO:0004441|GO:0006796|GO:0007165|GO:0016787|	2q32
21820	1	92	195	PH_hs_0006870	1	1148.64	335.187	-1.77689	122785	8972	MGAM	maltase-glucoamylase (alpha-glucosidase)	4758711	NM_004668.1	GO:0004339|GO:0004553|GO:0004558|GO:0005975|GO:0005983|GO:0016021|	7q34
27609	1	57	247	PH_hs_0033830	1	1014.93	296.832	-1.77366	453549	441139	LOC441139	LOC441139	51465534	XM_499030.1	NA	6p22.1
28032	1	32	251	PH_hs_0000012	1	5297.32	1564.93	-1.75916	84	3561	IL2RG	interleukin 2 receptor, gamma (severe combined immunodeficiency)	47939535	NM_000206.1	GO:0004872|GO:0004896|GO:0004911|GO:0004913|GO:0004917|GO:0005887|GO:0006461|GO:0006955|GO:0007165|GO:0008283|	Xq13.1
36400	1	112	325	PH_hs_0025080	1	818.345	241.868	-1.75849	NA	1298	COL9A2	collagen, type IX, alpha 2	31083125	NM_001852.3	GO:0001501|GO:0005198|GO:0005578|GO:0005594|GO:0005737|GO:0006817|	1p33-p32
18666	1	74	167	PH_hs_0000009	1	206.804	61.1555	-1.75771	62	5782	PTPN12	protein tyrosine phosphatase, non-receptor type 12	29476876	NM_002835.2	GO:0004726|GO:0005625|GO:0005737|GO:0006470|GO:0016787|	7q11.23
34323	1	51	307	PH_hs_0025044	1	460.475	136.235	-1.75702	NA	NA	NA	NA	6005726	NA	NA	NA
10414	1	110	93	PH_hs_0038975	1	3280.39	972.446	-1.75418	381008	3133	HLA-E	major histocompatibility complex, class I, E	433491	X56841	GO:0016021|GO:0019883|GO:0019885|GO:0030106|GO:0042612|	6p21.3
21092	1	36	189	PH_hs_0000777	1	17119.1	5075.96	-1.75385	7503	64747	FLJ14153	hypothetical protein FLJ14153	20988578	NM_022736.1	GO:0005215|GO:0006810|GO:0016021|	3q25.32
19334	1	70	173	PH_hs_0012523	1	525.307	155.843	-1.75307	373914	221262	C6orf185	chromosome 6 open reading frame 185	51465270	XM_168055.4	NA	6q21
23970	1	2	215	PH_hs_0030894	1	1495.78	444.027	-1.75218	2853	5093	PCBP1	poly(rC) binding protein 1	50504963	NM_006196.2	GO:0003697|GO:0003723|GO:0005634|GO:0005737|GO:0016071|GO:0030529|	2p13-p12
33894	1	70	303	PH_hs_0003174	1	13830.2	4127.32	-1.74454	43697	2119	ETV5	ets variant gene 5 (ets-related molecule)	4758315	NM_004454.1	GO:0003700|GO:0005634|GO:0006355|	3q28
11578	1	42	104	PH_hs_0000495	1	464.956	138.77	-1.7444	4876	9990	SLC12A6	solute carrier family 12 (potassium/chloride transporters), member 6	30704980	NM_005135.1	GO:0000074|GO:0005215|GO:0005279|GO:0006811|GO:0006813|GO:0006814|GO:0006821|GO:0006865|GO:0006873|GO:0006884|GO:0008217|GO:0015293|GO:0015379|GO:0016021|	15q13-q15
11608	1	72	104	PH_hs_0026073	1	1110.06	331.705	-1.74267	446146	22900	CARD8	caspase recruitment domain family, member 8	4589553	NM_014959.1	GO:0005515|GO:0005634|GO:0042981|	19q13.32
33903	1	79	303	PH_hs_0005195	1	5343.66	1600.59	-1.73922	95140	9754	STARD8	START domain containing 8	51476536	NM_014725.2	GO:0005096|	Xq13.1
12768	1	112	114	PH_hs_0024612	1	767.585	230.343	-1.73654	NA	8672	EIF4G3	eukaryotic translation initiation factor 4 gamma, 3	10092600	NM_003760.2	GO:0000339|GO:0003743|GO:0006446|GO:0016281|	1p36.12
14450	1	2	130	PH_hs_0024620	1	291.345	88.1476	-1.72474	403921	266727	MDGA1	MAM domain containing glycosylphosphatidylinositol anchor 1	21744724	NM_153487.2	GO:0016020|	6p21
30440	1	88	272	PH_hs_0012791	1	180.865	54.7449	-1.72411	234434	23462	HEY1	hairy/enhancer-of-split related with YRPW motif 1	5802652	NM_012258.2	GO:0003677|GO:0003700|GO:0005634|GO:0006355|GO:0007399|	8q21
572	1	12	6	PH_hs_0022075	1	19058.5	5770.55	-1.72365	28368	26020	LRP10	low density lipoprotein receptor-related protein 10	37181922	NM_014045.2	GO:0004872|GO:0005905|GO:0006897|GO:0016021|	14q11.2
2597	1	21	24	PH_hs_0035446	1	346.717	105.2	-1.72063	71573	55681	FLJ10074	hypothetical protein FLJ10074	7243100	NM_017988.4	GO:0004672|GO:0004674|GO:0005524|GO:0006468|	12q23.1
22559	1	47	202	PH_hs_0033133	1	20212.8	6136.31	-1.71982	405479	64499	TPSB2	tryptase beta 2	19022389	NM_024164.2	GO:0004263|GO:0004295|GO:0006508|GO:0006952|GO:0008233|GO:0016787|GO:0030019|GO:0030019|	16p13.3
6439	1	55	58	PH_hs_0030720	1	5664.6	1725.57	-1.7149	512820	9034	CCRL2	chemokine (C-C motif) receptor-like 2	3550069	NM_003965.3	GO:0001584|GO:0004872|GO:0005887|GO:0006935|GO:0007186|GO:0007186|GO:0016021|GO:0016493|GO:0019735|	3p21
23283	1	99	208	PH_hs_0000822	1	928.431	282.823	-1.71489	NA	192683	SCAMP5	secretory carrier membrane protein 5	42544128	NM_138967.2	GO:0015031|GO:0016021|	15q23
29419	1	75	263	PH_hs_0025775	1	475.92	145.307	-1.71162	440263	112858	TP53RK	TP53 regulating kinase	41327714	NM_033550.3	GO:0004674|GO:0005515|GO:0005524|GO:0005634|GO:0006468|GO:0016740|	20q13.2
8014	1	62	72	PH_hs_0014078	1	317.292	97.1339	-1.70776	272499	10202	DHRS2	dehydrogenase/reductase (SDR family) member 2	21751527	NM_182908.3	GO:0004022|GO:0005489|GO:0005634|GO:0005975|GO:0008152|GO:0016491|	14q11.2
34560	1	64	309	PH_hs_0003115	1	40687.5	12483.2	-1.70459	42502	2151	F2RL2	coagulation factor II (thrombin) receptor-like 2	34577053	NM_004101.2	GO:0001584|GO:0004435|GO:0005887|GO:0007186|GO:0007596|GO:0009611|GO:0015057|	5q13
19383	1	7	174	PH_hs_0012664	1	475.92	146.308	-1.70171	227817	597	BCL2A1	BCL2-related protein A1	11950924	NM_004049.2	GO:0005622|GO:0006916|GO:0042981|	15q24.3
6380	1	108	57	PH_hs_0025203	1	9247.48	2850.63	-1.69778	429658	1200	TPP1	tripeptidyl peptidase I	5597012	NM_000391.2	GO:0004252|GO:0005764|GO:0006508|GO:0006629|GO:0007399|GO:0008233|GO:0019131|	11p15
37472	1	64	335	PH_hs_0006548	1	15195.6	4711.65	-1.68935	118721	4758	NEU1	sialidase 1 (lysosomal sialidase)	50478478	NM_000434.2	GO:0004308|GO:0005764|GO:0005975|GO:0016798|	6p21.3
3714	1	18	34	PH_hs_0015254	1	2418.88	753.517	-1.68263	293658	256586	MGC35274	hypothetical protein MGC35274	23273196	NM_153374.1	GO:0016998|	15q21.2
31975	1	55	286	PH_hs_0033243	1	1386.75	432.538	-1.68081	415067	11151	CORO1A	coronin, actin binding protein, 1A	34528938	NM_007074.1	GO:0003779|GO:0005198|GO:0005765|GO:0006810|GO:0006928|GO:0007067|GO:0015629|	16p11.2
14581	1	21	131	PH_hs_0001425	1	2249.6	702.078	-1.67997	15259	9531	BAG3	BCL2-associated athanogene 3	14043023	NM_004281.2	GO:0006457|GO:0006915|GO:0006916|GO:0008372|GO:0030192|GO:0051082|	10q25.2-q26.2
11278	1	78	101	PH_hs_0000036	1	220.336	68.8694	-1.67777	270	9595	PSCDBP	pleckstrin homology, Sec7 and coiled-coil domains, binding protein	47933391	NM_004288.3	GO:0005515|	2q11.2
3306	1	58	30	PH_hs_0002223	1	12064.5	3802	-1.66594	25277	64411	ARAP3	ARF-GAP, RHO-GAP, ankyrin repeat and plekstrin homology domains-containing protein 3	21264336	NM_022481.4	GO:0007165|GO:0043087|	5q31.3
17788	1	92	159	PH_hs_0013061	1	2506	791.564	-1.66261	NA	83758	RBP5	retinol binding protein 5, cellular	13899351	NM_031491.1	GO:0008289|GO:0005478|GO:0005737|GO:0006810|GO:0019841|	12p13.31
33339	1	75	298	PH_hs_0006862	1	325.26	102.742	-1.66256	NA	29992	PILRA	paired immunoglobin-like type 2 receptor alpha	30179904	NM_178272.1	GO:0004872|GO:0005515|GO:0007171|GO:0005887|	7q22.1
28660	1	100	256	PH_hs_0004993	1	6345.34	2004.59	-1.66239	89538	1071	CETP	cholesteryl ester transfer protein, plasma	4557442	NM_000078.1	GO:0003824|GO:0006629|GO:0006869|GO:0008203|GO:0008289|	16q21
13034	1	42	117	PH_hs_0022753	1	4614.12	1461.82	-1.65829	160918	201595	SIMP	source of immunodominant MHC-associated peptides	22761428	NM_178862.1	GO:0004576|GO:0006486|GO:0016020|	3p24.1
19940	1	4	179	PH_hs_0004485	1	404.121	128.07	-1.65785	77741	3827	KNG1	kininogen 1	38455404	NM_000893.2	GO:0004869|GO:0005102|GO:0005515|GO:0005576|GO:0006939|GO:0006954|GO:0007162|GO:0007596|GO:0008201|GO:0008217|GO:0008270|GO:0030146|GO:0030147|GO:0030195|GO:0043065|	3q27
30203	1	75	270	PH_hs_0013290	1	702.552	223.338	-1.65338	NA	6164	RPL34	ribosomal protein L34	16117786	NM_000995.2	GO:0003723|GO:0003735|GO:0005622|GO:0005840|GO:0005842|GO:0006412|	4q25
29930	1	26	268	PH_hs_0027157	1	8949.4	2847.58	-1.65206	78824	7075	TIE1	tyrosine kinase with immunoglobulin-like and EGF-like domains 1	31543809	NM_005424.2	GO:0004714|GO:0004872|GO:0005524|GO:0005887|GO:0006468|GO:0007165|GO:0007498|GO:0016740|	1p34-p33
13098	1	106	117	PH_hs_0012136	1	378.182	120.955	-1.64462	NA	124359	CDYL2	chromodomain protein, Y-like 2	22748742	NM_152342.1	GO:0000785|GO:0003682|GO:0003824|GO:0005634|GO:0006333|GO:0008152|	16q23.2
10082	1	2	91	PH_hs_0025163	1	422.05	135.233	-1.64196	128686	4925	NUCB2	nucleobindin 2	34536264	NM_005013.1	GO:0003677|GO:0005509|GO:0005615|GO:0005829|GO:0005886|	11p15.1-p14
27270	1	54	244	PH_hs_0019647	1	190.832	61.1555	-1.64175	417050	8900	CCNA1	cyclin A1	50497686	NM_003914.2	GO:0000079|GO:0000910|GO:0005634|GO:0005829|GO:0007067|GO:0007126|GO:0007141|GO:0007283|	13q12.3-q13
20383	1	111	182	PH_hs_0034254	1	376.66	120.955	-1.6388	278906	425054	VCX-C	variably charged X-C	49619240	NM_001001888.1	GO:0003682|GO:0005515|GO:0005730|GO:0042255|GO:0006325|GO:0007283|GO:0007399|GO:0007420|	Xp22
24092	1	12	216	PH_hs_0027478	1	1997.04	642.153	-1.63688	446414	961	CD47	CD47 antigen (Rh-related antigen, integrin-associated signal transducer)	38683837	NM_198793.1	GO:0005515|GO:0005887|GO:0007160|GO:0007229|	3q13.1-q13.2
7969	1	17	72	PH_hs_0003202	1	417.044	134.7	-1.63045	44099	NA	NA	NA	20071967	BC027461	NA	NA
26327	1	7	236	PH_hs_0003032	1	3277.91	1062.3	-1.62559	NA	8905	AP1S2	adaptor-related protein complex 1, sigma 2 subunit	22027654	NM_003916.3	GO:0030121|GO:0005802|GO:0005905|GO:0006810|GO:0006886|GO:0006898|GO:0008565|GO:0030119|GO:0030125|	Xp22.2
32032	1	112	286	PH_hs_0033958	1	3858.68	1253.88	-1.62171	462777	4642	MYO1D	myosin ID	27529733	NM_015194.1	GO:0003774|GO:0003779|GO:0005516|GO:0005524|GO:0016459|	17q11-q12
33614	1	14	301	PH_hs_0000109	1	878.403	285.825	-1.61975	898	1760	DMPK	dystrophia myotonica-protein kinase	189037	NM_004409.2	GO:0004674|GO:0005524|GO:0006468|GO:0006936|GO:0016740|	19q13.3
22114	1	50	198	PH_hs_0001472	1	7410.78	2414.17	-1.6181	NA	51186	WBP5	WW domain binding protein 5	55743139	NM_001006612.1	NA	Xq22.2
109	1	109	1	PH_hs_0023711	1	937.446	305.802	-1.61614	310769	3309	HSPA5	heat shock 70kDa protein 5 (glucose-regulated protein, 78kDa)	21361242	NM_005347.2	GO:0005524|GO:0005788|GO:0030674|	9q33-q34.1
37980	1	12	340	PH_hs_0026963	1	334.186	109.229	-1.61329	NA	NA	NA	NA	20536266	NA	NA	NA
19388	1	12	174	PH_hs_0000736	1	24505.4	8010.42	-1.61315	7188	54910	SEMA4C	sema domain, immunoglobulin domain (Ig), transmembrane domain (TM) and short cytoplasmic domain, (semaphorin) 4C	12698022	NM_017789.3	GO:0004872|GO:0007275|GO:0007399|GO:0016021|	2q11.2
4143	1	111	37	PH_hs_0030221	1	434.54	142.246	-1.6111	NA	NA	NA	NA	19718754	NA	NA	NA
34651	1	43	310	PH_hs_0026013	1	1678.37	552.367	-1.60337	444960	55670	PEX26	peroxisome biogenesis factor 26	7020954	NM_017929.2	GO:0005515|GO:0005777|GO:0005779|GO:0015031|GO:0045046|	22q11.21
1063	1	55	10	PH_hs_0035459	1	149.837	49.3153	-1.60328	75765	2920	CXCL2	chemokine (C-X-C motif) ligand 2	31566177	NM_002089.1	GO:0005615|GO:0005625|GO:0006935|GO:0006954|GO:0007186|GO:0008009|	4q21
3671	1	87	33	PH_hs_0034837	1	8562.28	2820.2	-1.6022	534306	384	ARG2	arginase, type II	20809780	NM_001172.3	GO:0000050|GO:0004053|GO:0005739|GO:0006527|GO:0006809|GO:0016787|GO:0030145|	14q24.1-q24.3
7920	1	80	71	PH_hs_0025823	1	233.345	77.3628	-1.59275	440973	79974	FLJ21986	hypothetical protein FLJ21986	31542726	NM_024913.3	NA	7q31.31
31494	1	22	282	PH_hs_0002121	1	12483.2	4139.25	-1.59255	24024	25780	RASGRP3	RAS guanyl releasing protein 3 (calcium and DAG-regulated)	24081075	NM_170672.1	GO:0000165|GO:0004871|GO:0005085|GO:0005509|GO:0005515|GO:0005887|GO:0007264|GO:0019992|GO:0046582|	2p25.1-p24.1
13256	1	40	119	PH_hs_0006338	1	3821.38	1279.16	-1.57889	115897	51294	PCDH12	protocadherin 12	14589925	NM_016580.2	GO:0005509|GO:0005515|GO:0005856|GO:0005887|GO:0007155|GO:0007156|GO:0008038|	5q31
11448	1	24	103	PH_hs_0033247	1	1726.07	577.823	-1.5788	415463	339122	RAB43	RAB43, member RAS oncogene family	50234888	XM_370980.3	GO:0005525|GO:0006886|GO:0007264|	3q21.3
19938	1	2	179	PH_hs_0027032	1	9508.81	3184.18	-1.57834	1481	3067	HDC	histidine decarboxylase	4504364	NM_002112.1	GO:0004398|GO:0006520|GO:0006547|GO:0016829|GO:0042423|	15q21-q22
28641	1	81	256	PH_hs_0015799	1	2762.78	925.307	-1.57811	306971	83854	ANGPTL6	angiopoietin-like 6	12743935	NM_031917.2	NA	19p13.2
37954	1	98	339	PH_hs_0004740	1	2761.77	925.307	-1.57759	82890	1603	DAD1	defender against cell death 1	11982724	NM_001344.1	GO:0006915|GO:0016021|	14q11-q12
36485	1	85	326	PH_hs_0036906	1	319.775	107.215	-1.57655	254194	401561	LOC401561	FP7915 protein	37547462	AY129027	NA	9q34.3
36299	1	11	325	PH_hs_0009687	1	138.77	46.6319	-1.5733	159301	8809	IL18R1	interleukin 18 receptor 1	27477086	NM_003855.2	GO:0004872|GO:0004888|GO:0004908|GO:0005886|GO:0006955|GO:0007165|GO:0016021|	2q12
17674	1	90	158	PH_hs_0015581	1	245.87	82.8734	-1.56891	534463	27107	ZBTB11	zinc finger and BTB domain containing 11	4097821	NM_014415.1	GO:0003677|GO:0005515|GO:0005634|GO:0006355|GO:0008270|	3q12.3
27306	1	90	244	PH_hs_0005023	1	189.832	64.1283	-1.56569	521258	2041	EPHA1	EPH receptor A1	339716	NM_005232.3	GO:0004674|GO:0004872|GO:0005003|GO:0005524|GO:0005887|GO:0006468|GO:0007165|GO:0007169|GO:0016740|	7q34
29697	1	17	266	PH_hs_0014290	1	10242.4	3464.96	-1.56364	278573	966	CD59	CD59 antigen p18-20 (antigen identified by monoclonal antibodies 16.3A5, EJ16, EJ30, EL32 and G344)	42716301	NM_000611.4	GO:0005624|GO:0005886|GO:0006955|GO:0007166|GO:0007596|	11p13
4417	1	49	40	PH_hs_0010634	1	3674.09	1243.11	-1.56343	179526	10628	TXNIP	thioredoxin interacting protein	5454161	NM_006472.1	GO:0000004|GO:0005554|GO:0008372|	1q21.1
9628	1	108	86	PH_hs_0029791	1	2680.37	908.807	-1.56039	339845	113091	TIP39	tuberoinfundibular 39 residue protein precursor	31341960	NM_178449.2	NA	19q13.33
14645	1	85	131	PH_hs_0012275	1	2296.04	778.499	-1.56038	211600	7128	TNFAIP3	tumor necrosis factor, alpha-induced protein 3	40353017	NM_006290.2	GO:0003677|GO:0005515|GO:0005634|GO:0006512|GO:0006915|GO:0006916|GO:0008234|GO:0008270|GO:0016481|GO:0016787|	6q23
14089	1	89	126	PH_hs_0040629	1	351.68	119.398	-1.55848	369761	9802	DAZAP2	DAZ associated protein 2	34532109	AK125855	NA	12q12
2267	1	27	21	PH_hs_0007854	1	239.867	81.4432	-1.55837	131918	285344	LOC285344	similar to hypothetical protein MG11009.4	46571493	XM_211853.2	NA	3p21.32
19347	1	83	173	PH_hs_0001177	1	262.362	89.1628	-1.55705	NA	NA	NA	NA	34193098	NA	NA	NA
4273	1	17	39	PH_hs_0028895	1	1962.09	667.082	-1.55645	NA	NA	NA	NA	4757825	NA	NA	NA
10073	1	105	90	PH_hs_0012960	1	789.562	269.333	-1.55166	241575	84572	GNPTG	N-acetylglucosamine-1-phosphotransferase, gamma subunit	34532487	NM_032520.3	GO:0016740|	16p13.3
4978	1	50	45	PH_hs_0031798	1	165.372	56.5509	-1.5481	143545	7780	SLC30A2	solute carrier family 30 (zinc transporter), member 2	50473611	NM_001004434.1	GO:0006812|GO:0008324|GO:0016020|	-
19280	1	16	173	PH_hs_0004721	1	251.356	86.1162	-1.54538	534552	58191	CXCL16	chemokine (C-X-C motif) ligand 16	14042030	NM_022059.1	GO:0005044|GO:0005125|GO:0005576|GO:0006898|GO:0006935|GO:0016021|GO:0048247|	17p13
612	1	52	6	PH_hs_0033002	1	316.291	109.229	-1.5339	379991	51	ACOX1	acyl-Coenzyme A oxidase 1, palmitoyl	33870541	NM_004035.4	GO:0003997|GO:0003997|GO:0005777|GO:0005777|GO:0006118|GO:0006629|GO:0006635|GO:0006693|GO:0009053|GO:0016491|	17q24-q25|17q24-17q25
4375	1	7	40	PH_hs_0003673	1	15277.9	5304.71	-1.52611	56607	7462	WBSCR5	Williams-Beuren syndrome chromosome region 5	21751610	NM_014146.2	GO:0000004|GO:0005554|GO:0008372|	7q11.23
27245	1	29	244	PH_hs_0013000	1	8431.45	2928.58	-1.52558	NA	57447	NDRG2	NDRG family member 2	42544210	NM_201535.1	GO:0005554|GO:0005829|GO:0030154|GO:0030154|	14q11.2
14860	1	76	133	PH_hs_0005587	1	29139.3	10125.4	-1.52498	99947	6252	RTN1	reticulon 1	45827774	NM_021136.2	GO:0004871|GO:0005783|GO:0007165|GO:0030176|GO:0030182|	14q23.1
37668	1	36	337	PH_hs_0019636	1	18362	6396.28	-1.52142	416848	1521	CTSW	cathepsin W (lymphopain)	29476893	NM_001335.2	GO:0004197|GO:0006508|GO:0006955|GO:0016787|	11q13.1
11556	1	20	104	PH_hs_0009125	1	217.334	75.7232	-1.52111	151411	23077	MYCBP2	MYC binding protein 2	3319325	NM_015057.2	GO:0000151|GO:0004842|GO:0008270|GO:0016567|	13q22
34129	1	81	305	PH_hs_0023747	1	9412.71	3280.39	-1.52074	NA	NA	NA	NA	4826939	NA	NA	NA
29291	1	59	262	PH_hs_0019951	1	1305.38	454.992	-1.52056	NA	59342	SCPEP1	serine carboxypeptidase 1	11055991	NM_021626.1	GO:0006508|GO:0004185|GO:0016787|	17q23.2
9807	1	63	88	PH_hs_0005602	1	336.666	117.388	-1.52003	100217	752	FMNL1	formin-like 1	34526526	NM_005892.3	GO:0003779|GO:0005634|GO:0007275|GO:0016043|GO:0017048|GO:0030036|	17q21
17132	1	108	153	PH_hs_0041106	1	103.75	36.2077	-1.51874	149356	401212	LOC401212	hypothetical gene supported by BX640700	34365266	BX640935	NA	5q32
29981	1	77	268	PH_hs_0036186	1	197.317	68.8694	-1.51858	534726	284001	LOC284001	hypothetical protein LOC284001	18676465	NM_198082.1	NA	17q25.3
5618	1	18	51	PH_hs_0006605	1	225.34	78.7909	-1.516	119699	64860	ARMCX5	armadillo repeat containing, X-linked 5	51476654	NM_022838.2	GO:0005488|	Xq22.1-q22.3
20196	1	36	181	PH_hs_0010303	1	2904.33	1017.46	-1.51323	172028	102	ADAM10	a disintegrin and metalloproteinase domain 10	4557250	NM_001110.1	GO:0001701|GO:0004222|GO:0005102|GO:0005515|GO:0005634|GO:0005798|GO:0005887|GO:0006468|GO:0006913|GO:0007162|GO:0007220|GO:0007267|GO:0008270|GO:0009986|GO:0016787|GO:0019901|GO:0042169|GO:0042803|GO:0051089|	15q2|15q22
23302	1	6	209	PH_hs_0000287	1	2012.88	705.978	-1.51156	NA	5473	PPBP	pro-platelet basic protein (chemokine (C-X-C motif) ligand 7)	41872408	NM_002704.2	GO:0000074|GO:0005355|GO:0005576|GO:0006935|GO:0006955|GO:0008009|GO:0008083|GO:0008283|GO:0015758|GO:0042742|	4q12-q13
13531	1	91	121	PH_hs_0001510	1	1034.49	363.169	-1.5102	NA	NA	NA	NA	22137645	NA	NA	NA
1783	1	103	16	PH_hs_0001296	1	397.637	140.243	-1.50353	13467	83930	STARD3NL	STARD3 N-terminal like	21749985	NM_032016.2	GO:0016021|	7p14-p13
20063	1	15	180	PH_hs_0003361	1	214.332	75.7232	-1.50104	47312	255631	COL24A1	collagen, type XXIV, alpha 1	32364064	NM_152890.4	GO:0003677|GO:0003899|GO:0005201|GO:0005581|GO:0005737|GO:0006350|GO:0006817|GO:0007155|	1p22.3
1660	1	92	15	PH_hs_0000723	1	4049.82	1430.83	-1.50101	NA	54872	FLJ20265	hypothetical protein FLJ20265	31377753	NM_017733.2	NA	4p16.3
18950	1	22	170	PH_hs_0002122	1	234.346	82.8734	-1.49966	24030	1318	SLC31A2	solute carrier family 31 (copper transporters), member 2	34528325	NM_001860.1	GO:0005375|GO:0005887|GO:0006810|GO:0006825|	9q31-q32
35135	1	79	314	PH_hs_0026357	1	234.346	82.8734	-1.49966	32417	79098	SARG	specifically androgen-regulated protein	38146195	NM_023938.3	NA	1q32.1
27223	1	7	244	PH_hs_0000197	1	15031.5	5316.32	-1.49949	1472	2811	GP1BA	glycoprotein Ib (platelet), alpha polypeptide	20379780	NM_000173.3	GO:0005515|GO:0005887|GO:0007155|GO:0007166|GO:0015057|GO:0030168|GO:0030193|GO:0042730|	17pter-p12
27695	1	31	248	PH_hs_0013269	1	146.308	51.8266	-1.49724	250618	80328	ULBP2	UL16 binding protein 2	21961212	NM_025217.2	GO:0016020|GO:0019882|GO:0030101|GO:0030106|GO:0042612|	6q25
12235	1	27	110	PH_hs_0026004	1	259.877	92.2063	-1.49489	NA	55831	LOC55831	30 kDa protein	8923856	NM_018447.1	NA	3p25.3
10639	1	111	95	PH_hs_0000481	1	1596.85	567.098	-1.49356	4749	NA	NA	NA	34530397	AK124576	NA	NA
12135	1	39	109	PH_hs_0005014	1	398.638	142.246	-1.48669	NA	NA	NA	NA	4504156	NA	NA	NA
17863	1	55	160	PH_hs_0001630	1	394.634	141.244	-1.48232	18160	80177	MYCT1	myc target 1	18490932	NM_025107.1	NA	6q25.2
1778	1	98	16	PH_hs_0002134	1	4315.52	1544.79	-1.48213	24178	24139	EML2	echinoderm microtubule associated protein like 2	4406217	NM_012155.1	GO:0005875|GO:0007601|GO:0007605|	19q13.32
31848	1	40	285	PH_hs_0036523	1	280.822	100.727	-1.4792	57836	339192	LOC339192	hypothetical protein LOC339192	50485516	CR604709	NA	17q21.31
9683	1	51	87	PH_hs_0010181	1	1519.69	546.177	-1.47633	170421	NA	NA	NA	21758350	AK098354	NA	NA
4336	1	80	39	PH_hs_0004093	1	20497.1	7372.45	-1.4752	69089	2717	GLA	galactosidase, alpha	4504008	NM_000169.1	GO:0004553|GO:0004557|GO:0005764|GO:0005975|	Xq22
12824	1	56	115	PH_hs_0031888	1	3212.59	1156.74	-1.47367	155538	57121	GPR92	G protein-coupled receptor 92	47939855	NM_020400.4	GO:0001584|GO:0007186|GO:0016021|GO:0045028|	12p13.31
10519	1	103	94	PH_hs_0020618	1	1515.8	547.651	-1.46875	436983	3914	LAMB3	laminin, beta 3	49903713	NM_000228.1	GO:0005198|GO:0005515|GO:0005578|GO:0005604|GO:0005610|GO:0007155|GO:0008544|	1q32
38411	1	107	343	PH_hs_0005355	1	743.555	269.333	-1.46505	97927	148932	MOBKL2C	MOB1, Mps One Binder kinase activator-like 2C (yeast)	41406058	NM_145279.3	GO:0016301|	1p33
5591	1	103	50	PH_hs_0033647	1	385.188	140.243	-1.45764	448353	58512	DLGAP3	discs, large (Drosophila) homolog-associated protein 3	51458944	XM_035601.7	GO:0007267|	1p35.3-p34.1
13119	1	15	118	PH_hs_0003527	1	374.179	136.235	-1.45763	74369	196410	MGC17301	hypothetical protein MGC17301	18088168	NM_152637.1	GO:0008757|GO:0016740|	12q13.2
32806	1	102	293	PH_hs_0001218	1	869.917	318.292	-1.45053	200666	8853	DDEF2	development and differentiation enhancing factor 2	4502248	NM_003887.1	GO:0005096|GO:0005794|GO:0043087|	2p25|2p24
33626	1	26	301	PH_hs_0006388	1	435.017	159.367	-1.44872	116602	92935	MARS2	methionine-tRNA synthetase 2 (mitochondrial)	20072894	NM_138395.1	GO:0004825|GO:0005524|GO:0006431|	2q33.1
38378	1	74	343	PH_hs_0004579	1	742.817	272.334	-1.44763	444310	9308	CD83	CD83 antigen (activated B lymphocytes, immunoglobulin superfamily)	24475618	NM_004233.2	GO:0005887|GO:0006952|GO:0006959|GO:0007165|	6p23
8582	1	70	77	PH_hs_0000128	1	203.801	75.0999	-1.44028	1011	8858	PROZ	protein Z, vitamin K-dependent plasma glycoprotein	190465	NM_003891.1	GO:0004263|GO:0004295|GO:0005509|GO:0005515|GO:0005615|GO:0006508|GO:0007596|	13q34
9980	1	12	90	PH_hs_0005961	1	718.733	264.879	-1.44012	107253	83643	CCDC3	coiled-coil domain containing 3	21755126	NM_031455.2	NA	10p13
12445	1	13	112	PH_hs_0026572	1	667.082	245.87	-1.43997	505806	57326	PBXIP1	pre-B-cell leukemia transcription factor interacting protein 1	19923829	NM_020524.2	GO:0003714|GO:0005634|GO:0005829|GO:0016481|GO:0030154|	1q22
3447	1	87	31	PH_hs_0037442	1	207.805	76.7463	-1.43706	128024	442534	LOC442534	LOC442534	34531810	AK125646	NA	-
13639	1	87	122	PH_hs_0040769	1	235.864	87.1321	-1.43668	170234	338699	FLJ37874	hypothetical protein FLJ37874	34367854	NM_182603.1	NA	11q14.1
962	1	66	9	PH_hs_0000690	1	675.719	249.872	-1.43523	6823	81831	NETO2	neuropilin (NRP) and tolloid (TLL)-like 2	24041025	NM_018092.3	GO:0004872|GO:0016021|	16q11
528	1	80	5	PH_hs_0010391	1	28646.4	10612.7	-1.43257	173380	51177	CKIP-1	CK2 interacting protein 1; HQ0024c protein	34531758	NM_016274.3	NA	1q21.2
7501	1	109	67	PH_hs_0025111	1	464.956	172.858	-1.4275	NA	NA	NA	NA	5902089	NA	NA	NA
32241	1	97	288	PH_hs_0031247	1	444.504	165.372	-1.42648	55067	84959	STS-1	Cbl-interacting protein Sts-1	24497611	NM_032873.3	GO:0003824|GO:0008152|	11q24.1
12807	1	39	115	PH_hs_0029120	1	395.896	147.834	-1.42114	118725	22928	SEPHS2	selenophosphate synthetase 2	24797146	NM_012248.2	GO:0003824|GO:0004756|GO:0004756|GO:0005524|GO:0008372|GO:0016260|GO:0016740|	16p11.2
19081	1	41	171	PH_hs_0004629	1	171.377	64.1283	-1.41814	NA	4118	MAL	mal, T-cell differentiation protein	12408666	NM_002371.2	GO:0001766|GO:0005624|GO:0005626|GO:0005768|GO:0005783|GO:0005887|GO:0006917|GO:0007165|GO:0007417|GO:0007516|GO:0008289|GO:0015267|GO:0016324|GO:0016505|GO:0019911|GO:0030154|GO:0042552|GO:0042552|GO:0045121|GO:0045176|	2cen-q13
15012	1	4	135	PH_hs_0024056	1	1790.31	672.141	-1.41337	368078	10294	DNAJA2	DnaJ (Hsp40) homolog, subfamily A, member 2	34194111	NM_005880.2	GO:0000074|GO:0000080|GO:0006457|GO:0008284|GO:0016020|GO:0031072|GO:0051082|	16q11.1-q11.2
2539	1	75	23	PH_hs_0022490	1	393.675	147.834	-1.41302	132543	253512	SLC25A30	solute carrier family 25, member 30	21732751	XM_170736.4	GO:0005215|GO:0005488|GO:0005739|GO:0005743|GO:0006810|GO:0006839|GO:0016020|	13q14.13
35797	1	69	320	PH_hs_0031616	1	429.535	161.369	-1.41241	124969	115123	MARCH-III	membrane-associated RING-CH protein III	28837296	NM_178450.2	GO:0000151|GO:0004842|GO:0008270|GO:0016021|GO:0016567|	5q23.2
10864	1	112	97	PH_hs_0019823	1	2016.55	758.048	-1.41153	425144	10903	CRA	cisplatin resistance associated	1688306	NM_181873.1	NA	1q12-q21
36687	1	63	328	PH_hs_0026725	1	354.161	133.162	-1.41123	NA	29078	C6orf66	chromosome 6 open reading frame 66	7661785	NM_014165.1	NA	6q16.1
3609	1	25	33	PH_hs_0016611	1	245.87	92.7955	-1.40577	NA	NA	NA	NA	5875111	NA	NA	NA
38008	1	40	340	PH_hs_0029930	1	559.614	211.329	-1.40494	NA	NA	NA	NA	22052700	NA	NA	NA
21448	1	56	192	PH_hs_0001789	1	3066.14	1158.31	-1.4044	20792	NA	NA	NA	10435762	AK023739	NA	NA
9286	1	102	83	PH_hs_0015559	1	1445.56	546.177	-1.40419	301711	387882	LOC387882	hypothetical protein	17105408	NM_207376.1	NA	12q23.3
20771	1	51	186	PH_hs_0035301	1	594.876	225.34	-1.40049	460725	54466	SPIN2	spindlin family, member 2	9506850	NM_019003.2	GO:0007276|GO:0008372|GO:0005554|GO:0006915|GO:0007049|GO:0007275|	Xp11.1
31942	1	22	286	PH_hs_0030908	1	2305.98	873.924	-1.3998	4766	26017	FAM32A	family with sequence similarity 32, member A	19373891	NM_014077.1	NA	19pter-p13.3
3440	1	80	31	PH_hs_0002624	1	360.688	137.237	-1.39408	30751	55924	LOC55924	hypothetical protein LOC55924	39545578	NM_019099.3	NA	1pter-q31.3
8509	1	109	76	PH_hs_0038361	1	515.82	196.316	-1.39369	44680	79134	FAM11B	family with sequence similarity 11, member B	22218193	NR_000034.1	GO:0016021|	2q14.2
37169	1	97	332	PH_hs_0023340	1	510.338	194.314	-1.39306	270411	10979	PLEKHC1	pleckstrin homology domain containing, family C (with FERM domain) member 1	51476671	NM_006832.1	GO:0000902|GO:0001725|GO:0005515|GO:0005856|GO:0007155|GO:0030036|	14q22.1
28537	1	89	255	PH_hs_0033615	1	290.086	110.797	-1.38856	447786	389667	LOC389667	similar to tropomyosin 4	51467147	XM_372046.2	NA	8q13.2
5464	1	88	49	PH_hs_0006423	1	6567.81	2512.59	-1.38624	NA	283537	LOC283537	hypothetical protein LOC283537	32401446	NM_181785.1	GO:0016021|	13q12.3
1640	1	72	15	PH_hs_0024996	1	1030.06	394.155	-1.38589	414880	50848	F11R	F11 receptor	21464110	NM_016946.3	GO:0004721|GO:0005923|GO:0006928|GO:0006954|GO:0016021|GO:0016787|	1q21.2-q21.3
16931	1	19	152	PH_hs_0023451	1	1542.81	594.376	-1.37612	282410	801	CALM1	calmodulin 1 (phosphorylase kinase, delta)	28833099	NM_006888.2	NA	14q24-q31
8953	1	105	80	PH_hs_0032279	1	371.177	143.248	-1.37359	243960	57447	NDRG2	NDRG family member 2	21756630	NM_201535.1	GO:0030154|GO:0005554|GO:0030154|GO:0005829|	14q11.2
10401	1	97	93	PH_hs_0030662	1	3164.92	1226.38	-1.36777	NA	NA	NA	NA	31341145	NA	NA	NA
18454	1	86	165	PH_hs_0025336	1	503.855	195.315	-1.36721	434434	26249	KLHL3	kelch-like 3 (Drosophila)	6644292	NM_017415.1	GO:0003779|GO:0005198|GO:0005515|GO:0005856|	5q31
28515	1	67	255	PH_hs_0009216	1	22127.1	8595.65	-1.36413	153260	30011	SH3KBP1	SH3-domain kinase binding protein 1	7188748	NM_031892.1	GO:0005634|GO:0016020|	Xp22.1-p21.3
1017	1	9	10	PH_hs_0000894	1	2850.63	1110.06	-1.36064	8375	9618	TRAF4	TNF receptor-associated factor 4	12804686	NM_004295.2	GO:0000151|GO:0004842|GO:0005634|GO:0006915|GO:0007275|GO:0008270|GO:0016567|	17q11-q12
21032	1	88	188	PH_hs_0001037	1	3397.42	1327.31	-1.35594	10056	54414	CSE-C	cytosolic sialic acid 9-O-acetylesterase homolog	46250397	NM_170601.3	NA	11q24
6918	1	86	62	PH_hs_0027060	1	692.641	271.334	-1.35204	NA	11345	GABARAPL2	GABA(A) receptor-associated protein-like 2	27374999	NM_007285.6	GO:0005794|GO:0015031|	16q22.3-q24.1
36455	1	55	326	PH_hs_0012874	1	3573	1407.26	-1.34425	238205	58527	C6orf115	chromosome 6 open reading frame 115	12607852	XM_371848.3	NA	6q24.1
35523	1	19	318	PH_hs_0004551	1	484.454	190.832	-1.34405	78913	1524	CX3CR1	chemokine (C-X3-C motif) receptor 1	20380136	NM_001337.2	GO:0001584|GO:0004950|GO:0005887|GO:0006935|GO:0006968|GO:0007155|GO:0007186|GO:0015026|	3p21|3p21.3
480	1	32	5	PH_hs_0032420	1	8648.88	3407.8	-1.34367	274428	54386	TERF2IP	telomeric repeat binding factor 2, interacting protein	7020909	NM_018975.2	GO:0000228|GO:0000781|GO:0007004|GO:0042162|GO:0045449|	16q23.1
34862	1	30	312	PH_hs_0030043	1	6047.22	2389.73	-1.33943	405590	3646	EIF3S6	eukaryotic translation initiation factor 3, subunit 6 48kDa	34529905	NM_001568.1	GO:0003743|GO:0006412|	8q22-q23
37291	1	107	333	PH_hs_0030321	1	763.267	301.834	-1.33843	NA	NA	NA	NA	29126237	NA	NA	NA
35149	1	93	314	PH_hs_0037176	1	807.909	319.534	-1.33822	268016	64968	MRPS6	mitochondrial ribosomal protein S6	16550760	AK055913	GO:0003735|GO:0005622|GO:0005739|GO:0006412|GO:0015935|	21q21.3-q22.1
6898	1	66	62	PH_hs_0016573	1	62312.4	24680.6	-1.33614	337774	9181	ARHGEF2	rho/rac guanine nucleotide exchange factor (GEF) 2	18089026	NM_004723.2	GO:0000902|GO:0005089|GO:0005874|GO:0006886|GO:0007015|GO:0007026|GO:0007166|GO:0007242|GO:0008017|GO:0008270|GO:0017048|GO:0019992|GO:0030676|GO:0035023|GO:0042127|GO:0048365|	1q21-q22
28663	1	103	256	PH_hs_0031360	1	3604.46	1429.12	-1.33465	80919	6856	SYPL	synaptophysin-like protein	34535604	NM_006754.2	GO:0006810|GO:0005887|GO:0005215|GO:0008021|GO:0007268|	7q22.3
6660	1	52	60	PH_hs_0000806	1	5974.19	2373.88	-1.3315	NA	NA	NA	NA	5174484	NA	NA	NA
35462	1	70	317	PH_hs_0002901	1	25616.2	10185.5	-1.33054	NA	3984	LIMK1	LIM domain kinase 1	8051616	NM_002314.2	GO:0016740|GO:0007165|GO:0007266|GO:0007399|GO:0008270|GO:0004674|GO:0004713|GO:0005515|GO:0005524|GO:0005737|GO:0006468|GO:0006928|GO:0030036|	7q11.23
34243	1	83	306	PH_hs_0006446	1	64789.6	25763	-1.33046	NA	10870	HCST	hematopoietic cell signal transducer	33667066	NM_014266.3	GO:0016021|	19q13.1
6808	1	88	61	PH_hs_0027650	1	1079.6	435.017	-1.31135	369009	6571	SLC18A2	solute carrier family 18 (vesicular monoamine), member 2	22539720	NM_003054.2	GO:0005215|GO:0005624|GO:0005887|GO:0008504|GO:0015844|	10q25
7480	1	88	67	PH_hs_0002385	1	1000.85	404.121	-1.30837	26951	9853	RUSC2	RUN and SH3 domain containing 2	6683646	NM_014806.1	NA	9p13.3
36328	1	40	325	PH_hs_0001652	1	225.34	91.1921	-1.30512	18676	10253	SPRY2	sprouty homolog 2 (Drosophila)	34367744	NM_005842.2	GO:0007267|GO:0007275|GO:0009887|GO:0009966|GO:0016020|	13q31.1
13252	1	36	119	PH_hs_0019485	1	1889.91	767.585	-1.29992	127721	51227	DSCR5	Down syndrome critical region gene 5	11943437	NM_016430.2	GO:0000004|GO:0016021|GO:0016757|GO:0017176|	21q22.2
7220	1	52	65	PH_hs_0005891	1	356.163	144.779	-1.29868	105859	55106	FLJ10260	hypothetical protein FLJ10260	34366109	NM_018042.2	NA	17q12
1433	1	89	13	PH_hs_0031568	1	1446.3	588.075	-1.29829	118400	6624	FSCN1	fascin homolog 1, actin-bundling protein (Strongylocentrotus purpuratus)	49472815	NM_003088.2	GO:0008283|GO:0015629|GO:0030036|GO:0030674|GO:0051015|GO:0051017|	7p22
13484	1	44	121	PH_hs_0025546	1	1671.95	681.201	-1.29538	436922	10206	RFP2	ret finger protein 2	47132523	NM_005798.3	GO:0000151|GO:0004842|GO:0004871|GO:0008270|GO:0009653|GO:0016567|GO:0043123|GO:0045786|	13q14
12796	1	28	115	PH_hs_0034684	1	267.849	109.229	-1.29406	529909	8339	HIST1H2BG	histone 1, H2bg	10159024	NM_003518.3	NA	6p21.3
5852	1	28	53	PH_hs_0028988	1	25763	10531.9	-1.29054	NA	8644	AKR1C3	aldo-keto reductase family 1, member C3 (3-alpha hydroxysteroid dehydrogenase, type II)	24497582	NM_003739.4	GO:0004033|GO:0005489|GO:0006629|GO:0006693|GO:0008283|GO:0047017|GO:0047115|	10p15-p14
22273	1	97	199	PH_hs_0000340	1	3617.72	1481.62	-1.28791	2554	6480	SIAT1	sialyltransferase 1 (beta-galactoside alpha-2,6-sialyltransferase)	34536250	NM_173216.1	GO:0003835|GO:0005794|GO:0006486|GO:0006959|GO:0009311|GO:0016021|GO:0040007|	3q27-q28
37579	1	59	336	PH_hs_0024262	1	373.178	152.84	-1.28784	376289	85463	KIAA1726	KIAA1726 protein	30314564	XM_370654.2	NA	11q22.3
39165	1	77	350	PH_hs_0008222	1	1187.43	486.408	-1.2876	136309	51100	SH3GLB1	SH3-domain GRB2-like endophilin B1	3413934	NM_016009.2	GO:0005515|GO:0005737|GO:0006915|GO:0008289|GO:0008415|GO:0016740|	1p22
12269	1	61	110	PH_hs_0005267	1	1014.93	415.805	-1.2874	97199	22918	C1QR1	complement component 1, q subcomponent, receptor 1	11496985	NM_012072.2	GO:0004872|GO:0005509|GO:0005515|GO:0005529|GO:0006909|GO:0016021|GO:0016337|GO:0042116|	20p11.21
23776	1	32	213	PH_hs_0040049	1	3754.96	1538.66	-1.28712	180394	6727	SRP14	signal recognition particle 14kDa (homologous Alu RNA binding protein)	19122507	XM_372448.2	GO:0005737|GO:0005786|GO:0006605|GO:0006613|GO:0008312|	15q22
34429	1	45	308	PH_hs_0031361	1	165.372	67.8233	-1.28586	81412	23175	LPIN1	lipin 1	34533769	NM_145693.1	GO:0005554|GO:0045444|GO:0005634|	2p25.1
34794	1	74	311	PH_hs_0037613	1	446.506	183.347	-1.28411	184582	6152	RPL24	ribosomal protein L24	50489192	CR608385	GO:0003723|GO:0006412|GO:0005842|GO:0005840|GO:0003735|	3q12
7918	1	78	71	PH_hs_0035526	1	5713.97	2349.13	-1.28237	109798	50854	C6orf48	chromosome 6 open reading frame 48	19816820	NM_016947.1	NA	6p21.3
19824	1	112	177	PH_hs_0016439	1	823.298	338.668	-1.28154	334534	2799	GNS	glucosamine (N-acetyl)-6-sulfatase (Sanfilippo disease IIID)	42490755	NM_002076.2	GO:0005764|GO:0006027|GO:0008152|GO:0008449|GO:0016787|	12q14
3119	1	95	28	PH_hs_0030641	1	408.604	168.375	-1.27903	434888	22838	RNF44	ring finger protein 44	38969937	NM_014901.4	GO:0000151|GO:0004842|GO:0008270|GO:0016567|	5q35.2
38530	1	2	345	PH_hs_0025236	1	670.401	276.337	-1.2786	432424	7174	TPP2	tripeptidyl peptidase II	339879	NM_003291.1	GO:0004177|GO:0004289|GO:0004294|GO:0005737|GO:0006508|GO:0008717|GO:0016787|	13q32-q33
19364	1	100	173	PH_hs_0033446	1	10888.2	4497.28	-1.27564	439776	2040	STOM	stomatin	38016910	NM_004099.4	GO:0005856|GO:0005887|	9q34.1
16315	1	75	146	PH_hs_0002351	1	648.109	267.849	-1.27482	26630	21	ABCA3	ATP-binding cassette, sub-family A (ABC1), member 3	4501848	NM_001089.1	GO:0000166|GO:0005524|GO:0005624|GO:0006810|GO:0016021|GO:0016887|GO:0042493|GO:0042626|	16p13.3
13502	1	62	121	PH_hs_0005046	1	6946.83	2872.24	-1.27418	90336	9550	ATP6V1G1	ATPase, H+ transporting, lysosomal 13kDa, V1 subunit G isoform 1	50488596	NM_004888.2	GO:0006754|GO:0015078|GO:0015992|GO:0016787|	9q32
29989	1	85	268	PH_hs_0003580	1	25242.8	10477.9	-1.26853	54580	81603	TRIM8	tripartite motif-containing 8	12382257	NM_030912.1	GO:0000151|GO:0004842|GO:0008270|GO:0016567|	10q24.3
2873	1	73	26	PH_hs_0004540	1	14392	5975.51	-1.26813	78768	79143	LENG4	leukocyte receptor cluster (LRC) member 4	34528796	NM_024298.2	GO:0000004|GO:0004872|GO:0008372|	19q13.4
36133	1	69	323	PH_hs_0038876	1	38546.6	16023.3	-1.26643	529672	4502	MT2A	metallothionein 2A	24134137	NM_005953.2	NA	4q13.2
23716	1	84	212	PH_hs_0022089	1	2974.59	1237.06	-1.26578	31653	22836	RHOBTB3	Rho-related BTB domain containing 3	41281538	NM_014899.2	GO:0000004|GO:0003924|GO:0005515|	5q15
2241	1	1	21	PH_hs_0027301	1	1076.7	448.031	-1.26494	NA	NA	NA	NA	4758899	NA	NA	NA
8124	1	60	73	PH_hs_0022299	1	507.809	211.329	-1.26479	112707	81550	TDRD3	tudor domain containing 3	31873931	NM_030794.1	GO:0003676|	13q21.2
29377	1	33	263	PH_hs_0027325	1	780.501	325.5	-1.26174	NA	NA	NA	NA	4507650	NA	NA	NA
7617	1	1	69	PH_hs_0030614	1	270.333	112.81	-1.26085	NA	NA	NA	NA	5729965	NA	NA	NA
10980	1	4	99	PH_hs_0012781	1	9957.19	4156.75	-1.26028	NA	10627	MRCL3	myosin regulatory light chain MRCL3	31543210	NM_006471.2	GO:0005509|GO:0005859|GO:0016459|GO:0006940|GO:0007517|	18p11.31
5206	1	54	47	PH_hs_0031071	1	223.338	93.3809	-1.25803	22785	2564	GABRE	gamma-aminobutyric acid (GABA) A receptor, epsilon	2735330	NM_004961.3	GO:0004890|GO:0004890|GO:0005216|GO:0005230|GO:0005887|GO:0006811|GO:0007214|GO:0007268|GO:0016021|GO:0030594|GO:0045211|	Xq28
20888	1	56	187	PH_hs_0025754	1	35485.1	14841.4	-1.25759	439530	8798	DYRK4	dual-specificity tyrosine-(Y)-phosphorylation regulated kinase 4	28827773	NM_003845.1	GO:0004674|GO:0004713|GO:0005524|GO:0006468|GO:0008372|GO:0016740|	12p13.32
3205	1	69	29	PH_hs_0036656	1	1293.04	541.697	-1.25521	527097	440712	LOC440712	hypothetical gene supported by AK122631; BC071785	34527814	NM_001007544.1	NA	1q32.1
12186	1	90	109	PH_hs_0024930	1	225.34	94.541	-1.25309	413083	2157	F8	coagulation factor VIII, procoagulant component (hemophilia A)	10518504	NM_000132.2	GO:0005507|GO:0005576|GO:0006953|GO:0007155|GO:0007596|	Xq28
28960	1	64	259	PH_hs_0017930	1	732.014	307.285	-1.2523	371949	NA	NA	NA	20362098	BQ186547	NA	NA
13456	1	16	121	PH_hs_0005059	1	165.372	69.5414	-1.24977	90790	284018	LOC284018	hypothetical protein LOC284018	50475133	NM_181655.1	NA	17q24.2
29874	1	82	267	PH_hs_0004261	1	1987.15	835.976	-1.24917	NA	10791	VAMP5	vesicle-associated membrane protein 5 (myobrevin)	31543930	NM_006634.2	GO:0016192|GO:0005886|GO:0007519|GO:0016021|	2p11.2
10868	1	4	98	PH_hs_0027878	1	214.332	90.1776	-1.249	NA	64065	PERP	PERP, TP53 apoptosis effector	31377721	NM_022121.2	GO:0016021|	6q24
10908	1	44	98	PH_hs_0024336	1	11131.9	4693.61	-1.24593	381167	1992	SERPINB1	serine (or cysteine) proteinase inhibitor, clade B (ovalbumin), member 1	50507412	NM_030666.2	GO:0004867|GO:0005737|	6p25
27493	1	53	246	PH_hs_0035539	1	472.44	199.319	-1.24505	117963	51660	BRP44L	brain protein 44-like	11984307	NM_016098.1	GO:0005554|	6q27
35017	1	73	313	PH_hs_0025956	1	4430.97	1869.69	-1.24483	444324	5788	PTPRC	protein tyrosine phosphatase, receptor type, C	18641346	NM_002838.2	GO:0004872|GO:0005001|GO:0005887|GO:0006470|GO:0007166|GO:0016787|	1q31-q32
22105	1	41	198	PH_hs_0013010	1	154.842	65.3605	-1.2443	244378	11182	SLC2A6	solute carrier family 2 (facilitated glucose transporter), member 6	21756166	NM_017585.2	GO:0005215|GO:0005351|GO:0005355|GO:0005355|GO:0008643|GO:0016021|	9q34
10931	1	67	98	PH_hs_0001559	1	1213.32	512.341	-1.24379	17211	1794	DOCK2	dedicator of cytokinesis 2	31377467	NM_004946.1	GO:0005525|GO:0005856|GO:0016020|GO:0030036|GO:0030676|GO:0042608|GO:0048247|GO:0051020|	5q35.1
25339	1	27	227	PH_hs_0033373	1	290.086	122.507	-1.24361	435689	8854	ALDH1A2	aldehyde dehydrogenase 1 family, member A2	34536225	NM_003888.2	GO:0001758|GO:0004028|GO:0005489|GO:0006776|GO:0008152|GO:0016491|	15q21.3
2258	1	18	21	PH_hs_0016000	1	577.057	244.385	-1.23956	127811	56999	ADAMTS9	a disintegrin-like and metalloprotease (reprolysin type) with thrombospondin type 1 motif, 9	33624895	NM_182920.1	GO:0004222|GO:0005578|GO:0006516|GO:0007275|GO:0008270|GO:0016787|	3p14.3-p14.2
16593	1	17	149	PH_hs_0009874	1	229.343	97.1339	-1.23946	163155	441461	LOC441461	hypothetical gene supported by BC030123	13971496	XM_499157.1	NA	9q31.1
36367	1	79	325	PH_hs_0030259	1	480.926	203.801	-1.23865	438993	586	BCAT1	branched chain aminotransferase 1, cytosolic	38569441	NM_005504.3	GO:0000082|GO:0004084|GO:0004084|GO:0005829|GO:0008152|GO:0008283|GO:0009081|GO:0009082|GO:0016740|	12pter-q12
33226	1	74	297	PH_hs_0021943	1	350.679	148.835	-1.23643	446392	6990	TCTE1L	t-complex-associated-testis-expressed 1-like	12803022	NM_006520.1	GO:0000004|GO:0005554|GO:0008372|	Xp21
27314	1	98	244	PH_hs_0025863	1	186.829	79.404	-1.23443	442675	221037	JMJD1C	jumonji domain containing 1C	31874002	NM_004241.1	GO:0004872|GO:0005622|GO:0006355|GO:0046966|	10q21.3
5461	1	85	49	PH_hs_0022506	1	466.433	198.318	-1.23386	NA	NA	NA	NA	4557025	NA	NA	NA
12119	1	23	109	PH_hs_0003589	1	557.082	236.865	-1.23382	NA	NA	NA	NA	26051244	NA	NA	NA
30528	1	64	273	PH_hs_0005183	1	515.82	219.335	-1.23373	94790	9755	ProSAPiP2	ProSAPiP2 protein	3882270	NM_014726.1	NA	17q21.32
8004	1	52	72	PH_hs_0017080	1	2272.65	969.441	-1.22915	352554	10602	CDC42EP3	CDC42 effector protein (Rho GTPase binding) 3	30089964	NM_006449.3	GO:0005519|GO:0007165|	2p21
12309	1	101	110	PH_hs_0012788	1	190.832	81.4432	-1.22844	234149	55013	FLJ20647	hypothetical protein FLJ20647	21755296	NM_017918.3	NA	4q25
2337	1	97	21	PH_hs_0035262	1	235.864	100.727	-1.2275	535308	442204	LOC442204	similar to myosin:SUBUNIT=regulatory light chain	51465653	XM_498088.1	NA	6p21.32
20621	1	13	185	PH_hs_0009356	1	17868.2	7631.78	-1.2273	155342	5580	PRKCD	protein kinase C, delta	47157323	NM_006254.3	GO:0004674|GO:0004701|GO:0005515|GO:0005524|GO:0005737|GO:0006468|GO:0006468|GO:0007242|GO:0016020|GO:0016740|GO:0019992|	3p21.31
15876	1	84	142	PH_hs_0002166	1	491.89	210.328	-1.22569	24640	8482	SEMA7A	sema domain, immunoglobulin domain (Ig), and GPI membrane anchor, (semaphorin) 7A	3947939	NM_003612.1	GO:0004872|GO:0005615|GO:0006955|GO:0007275|GO:0007399|GO:0016020|	15q22.3-q23
15331	1	99	137	PH_hs_0010222	1	6724.73	2876.25	-1.22529	170843	NA	NA	NA	19008301	BM695043	NA	NA
20442	1	58	183	PH_hs_0000656	1	2243.79	959.779	-1.22516	6527	9289	GPR56	G protein-coupled receptor 56	41584201	NM_005682.4	GO:0003824|GO:0004872|GO:0004930|GO:0007218|GO:0008152|GO:0016020|GO:0016021|	16q13
26467	1	35	237	PH_hs_0004023	1	411.084	175.861	-1.225	65578	NA	NA	NA	20364744	BQ189193	NA	NA
36480	1	80	326	PH_hs_0039002	1	347.718	148.835	-1.2242	169898	284527	LOC284527	hypothetical gene supported by BC016972	24529971	CA311873	NA	1q42.3
34273	1	1	307	PH_hs_0002941	1	743.555	318.292	-1.22409	NA	NA	NA	NA	21536279	NA	NA	NA
12804	1	36	115	PH_hs_0031727	1	284.825	121.959	-1.22368	131776	54858	PGPEP1	pyroglutamyl-peptidase I	7020153	NM_017712.1	GO:0004219|GO:0006508|GO:0016787|	19p13.11
19200	1	48	172	PH_hs_0000067	1	1080.6	462.954	-1.22289	576	2517	FUCA1	fucosidase, alpha-L- 1, tissue	40226054	NM_000147.2	GO:0004560|GO:0004560|GO:0005737|GO:0005764|GO:0005975|GO:0006027|GO:0016798|	1p34
14468	1	20	130	PH_hs_0029822	1	1771.06	760.051	-1.22044	NA	5440	POLR2K	polymerase (RNA) II (DNA directed) polypeptide K, 7.0kDa	14589955	NM_005034.2	GO:0003677|GO:0003899|GO:0005634|GO:0005665|GO:0005666|GO:0006350|GO:0006356|GO:0006366|GO:0006383|GO:0008270|GO:0016740|	8q22.2
31016	1	104	277	PH_hs_0031318	1	46000.2	19765.9	-1.21863	75350	7414	VCL	vinculin	50593530	NM_014000.2	GO:0005198|GO:0003779|GO:0015629|GO:0007155|GO:0005911|GO:0005515|	10q22.1-q23
2744	1	56	25	PH_hs_0035476	1	907.866	390.192	-1.21829	82159	5682	PSMA1	proteasome (prosome, macropain) subunit, alpha type, 1	11947873	NM_002786.2	GO:0003723|GO:0005839|GO:0004175|GO:0006511|GO:0005844|	11p15.1
11418	1	106	102	PH_hs_0006029	1	330.704	142.246	-1.21715	510225	9252	RPS6KA5	ribosomal protein S6 kinase, 90kDa, polypeptide 5	32528294	NM_004755.2	GO:0003824|GO:0004674|GO:0004674|GO:0004713|GO:0005524|GO:0005524|GO:0005634|GO:0005634|GO:0006355|GO:0006468|GO:0006508|GO:0006950|GO:0007173|GO:0007243|GO:0008237|GO:0008270|GO:0009605|GO:0016572|GO:0016740|GO:0042221|	14q31-q32.1
18170	1	26	163	PH_hs_0023892	1	388.671	167.374	-1.21547	NA	60481	ELOVL5	ELOVL family member 5, elongation of long chain fatty acids (FEN1/Elo2, SUR4/Elo3-like, yeast)	52851443	NM_021814.3	GO:0016021|	6p21.1-p12.1
19754	1	42	177	PH_hs_0016936	1	4433.98	1910.83	-1.2144	350899	824	CAPN2	calpain 2, (m/II) large subunit	34530618	NM_001748.3	GO:0004198|GO:0005509|GO:0005622|GO:0006508|GO:0016787|	1q41-q42
2123	1	107	19	PH_hs_0018336	1	1451.04	625.367	-1.21431	NA	NA	NA	NA	23272592	NA	NA	NA
33526	1	38	300	PH_hs_0016638	1	711.987	307.285	-1.21227	343586	7538	ZFP36	zinc finger protein 36, C3H type, homolog (mouse)	50477908	NM_003407.1	GO:0003677|GO:0003727|GO:0005634|GO:0005737|GO:0006402|	19q13.1
7502	1	110	67	PH_hs_0022330	1	24680.6	10662.5	-1.21083	118210	84795	C10orf33	chromosome 10 open reading frame 33	30047767	NM_032709.1	GO:0005739|GO:0006118|GO:0016117|GO:0016705|GO:0050660|	10q24.2
27171	1	67	243	PH_hs_0030264	1	1941.29	839.041	-1.21021	NA	NA	NA	NA	23397667	NA	NA	NA
8775	1	39	79	PH_hs_0028716	1	1113.59	481.927	-1.20833	NA	NA	NA	NA	14141164	NA	NA	NA
16144	1	16	145	PH_hs_0031830	1	269.333	116.833	-1.20494	147434	80342	T3JAM	TRAF3-interacting Jun N-terminal kinase (JNK)-activating modulator	34532531	NM_025228.1	GO:0016021|	1q32.3-q41
342	1	6	4	PH_hs_0032195	1	3758.33	1630.65	-1.20465	212581	400843	LOC400843	hypothetical LOC400843	51475220	XM_378976.2	NA	20q11.22
34435	1	51	308	PH_hs_0033506	1	530.208	230.343	-1.20277	444697	8548	BLZF1	basic leucine zipper nuclear factor 1 (JEM-1)	2257753	NM_003666.2	NA	1q24
38807	1	55	347	PH_hs_0007956	1	2412.93	1049.09	-1.20166	132781	9466	IL27RA	interleukin 27 receptor, alpha	18379338	NM_004843.2	GO:0004888|GO:0005887|GO:0006955|GO:0007166|	19p13.11
34393	1	9	308	PH_hs_0035962	1	9855.8	4286.75	-1.20109	433312	440957	LOC440957	similar to CG32736-PA	21755261	XM_496644.1	NA	3p21.1
577	1	17	6	PH_hs_0000348	1	261.362	113.816	-1.19935	2681	2520	GAS	gastrin	19097904	NM_000805.2	GO:0005179|GO:0005576|GO:0005625|GO:0006939|GO:0007165|	17q21
8368	1	80	75	PH_hs_0001841	1	1801.07	785.557	-1.19707	21334	51172	NAGPA	N-acetylglucosamine-1-phosphodiester alpha-N-acetylglucosaminidase	21751593	NM_016256.1	GO:0003944|GO:0005794|GO:0005975|GO:0006464|GO:0006622|GO:0007040|GO:0016021|GO:0016787|	16p13.3
33336	1	72	298	PH_hs_0001223	1	875.928	382.666	-1.19473	12830	51320	RKHD2	ring finger and KH domain containing 2	39545576	NM_016626.2	GO:0000151|GO:0004842|GO:0008270|GO:0016567|	18q21.1
38784	1	32	347	PH_hs_0027424	1	464.956	203.801	-1.18993	381912	10251	SPRY3	sprouty homolog 3 (Drosophila)	27501451	NM_005840.1	GO:0005554|GO:0007275|GO:0007275|GO:0009966|GO:0016020|GO:0016020|	Xq28 and Yq12
6579	1	83	59	PH_hs_0012652	1	7435.12	3261.47	-1.18883	NA	5861	RAB1A	RAB1A, member RAS oncogene family	41350195	NM_004161.3	GO:0015031|GO:0005783|GO:0005794|GO:0005525|	2p14
3511	1	39	32	PH_hs_0027086	1	11791.9	5175.07	-1.18815	16165	11322	EVER1	epidermodysplasia verruciformis 1	18676477	NM_007267.5	GO:0016021|	17q25.3
33997	1	61	304	PH_hs_0034293	1	4131.96	1814.04	-1.18763	512339	9696	CROCC	ciliary rootlet coiled-coil, rootletin	51592099	NM_014675.2	NA	1pter-p36.11
8962	1	2	81	PH_hs_0035769	1	240.867	105.764	-1.18739	301612	2355	FOSL2	FOS-like antigen 2	34366979	NM_005253.3	GO:0003700|GO:0005634|GO:0006357|GO:0008219|	2p23.3
25521	1	97	228	PH_hs_0032093	1	175.861	77.3628	-1.18472	193143	23007	PLCL3	phospholipase C-like 3	5689474	XM_042635.6	GO:0004435|GO:0005509|GO:0006629|GO:0007242|	3q25.31
6928	1	96	62	PH_hs_0000282	1	311.769	137.237	-1.18381	2132	2059	EPS8	epidermal growth factor receptor pathway substrate 8	34222299	NM_004447.3	GO:0005070|GO:0007165|GO:0007173|GO:0008283|	12q13
14254	1	30	128	PH_hs_0026654	1	287.343	126.523	-1.18338	491346	157574	FBXO16	F-box protein 16	30089920	NM_172366.2	GO:0006512|	8p21.1
523	1	75	5	PH_hs_0030188	1	603.679	265.88	-1.18301	433750	1981	EIF4G1	eukaryotic translation initiation factor 4 gamma, 1	38201620	NM_004953.2	GO:0003723|GO:0003743|GO:0006412|GO:0006446|GO:0016281|	3q27-qter
3129	1	105	28	PH_hs_0012803	1	65411	28810.2	-1.18295	NA	26027	THEA	thioesterase, adipose associated	25777709	NM_147161.2	GO:0016787|GO:0009266|GO:0016291|GO:0004759|GO:0005737|GO:0006631|GO:0007242|	1p32.3
11471	1	47	103	PH_hs_0027435	1	854.889	376.66	-1.18247	NA	NA	NA	NA	22027503	NA	NA	NA
15445	1	101	138	PH_hs_0013661	1	211.329	93.3809	-1.17829	264610	130589	GALM	galactose mutarotase (aldose 1-epimerase)	17939436	NM_138801.1	GO:0004034|GO:0005975|GO:0006012|GO:0016853|	2p22.1
25748	1	100	230	PH_hs_0003718	1	717.995	317.292	-1.17816	57922	7512	XPNPEP2	X-prolyl aminopeptidase (aminopeptidase P) 2, membrane-bound	10880125	NM_003399.3	GO:0006508|GO:0008235|GO:0008451|GO:0016020|GO:0016787|GO:0030145|	Xq25
26256	1	48	235	PH_hs_0032210	1	189.832	83.8928	-1.1781	221811	5923	RASGRF1	Ras protein-specific guanine nucleotide-releasing factor 1	24797098	NM_002891.3	GO:0005088|GO:0005886|GO:0007264|GO:0007616|GO:0019717|	15q24
5232	1	80	47	PH_hs_0002277	1	409.082	180.865	-1.17748	25892	285958	LOC285958	hypothetical protein LOC285958	21755604	AK096179	NA	7p13
31342	1	94	280	PH_hs_0022666	1	500.376	221.337	-1.17677	NA	11157	LSM6	LSM6 homolog, U6 small nuclear RNA associated (S. cerevisiae)	5901997	NM_007080.1	NA	4q31.22
9715	1	83	87	PH_hs_0024353	1	504.856	223.338	-1.17664	382168	8202	NCOA3	nuclear receptor coactivator 3	32307125	NM_006534.2	GO:0003713|GO:0004402|GO:0004871|GO:0005634|GO:0006350|GO:0006355|GO:0007165|GO:0008415|GO:0016740|GO:0046966|	20q12
17813	1	5	160	PH_hs_0028801	1	1820.58	806.433	-1.17477	21753	11152	WDR45	WD repeat domain 45	23242326	NM_007075.2	NA	Xp11.23
5288	1	24	48	PH_hs_0027050	1	186.829	82.8734	-1.17274	3833	9061	PAPSS1	3'-phosphoadenosine 5'-phosphosulfate synthase 1	46094057	NM_005443.4	GO:0000103|GO:0001501|GO:0004020|GO:0004781|GO:0005524|GO:0005622|GO:0006139|GO:0016779|	4q24
38204	1	12	342	PH_hs_0005813	1	5435	2416.88	-1.16913	104717	7461	CYLN2	cytoplasmic linker 2	14702160	NM_003388.3	GO:0005875|	7q11.23
36024	1	72	322	PH_hs_0015715	1	138.77	61.8466	-1.16593	305971	81031	SLC2A10	solute carrier family 2 (facilitated glucose transporter), member 10	13603726	NM_030777.3	GO:0005215|GO:0005351|GO:0008643|GO:0015758|GO:0016021|	20q13.1
32649	1	57	292	PH_hs_0023332	1	244.869	109.229	-1.16465	269898	29950	SERTAD1	SERTA domain containing 1	22760232	NM_013376.1	GO:0000079|GO:0006355|GO:0008284|	19q13.1-q13.2
431	1	95	4	PH_hs_0003648	1	648.109	289.828	-1.16104	337251	89845	ABCC10	ATP-binding cassette, sub-family C (CFTR/MRP), member 10	25914748	NM_033450.2	GO:0000166|GO:0005524|GO:0006810|GO:0016021|GO:0016887|GO:0042626|	6p21.1
8027	1	75	72	PH_hs_0003128	1	336.666	150.838	-1.15832	NA	51503	HSPC148	hypothetical protein HSPC148	7705474	NM_016403.1	GO:0000004|GO:0005554|GO:0008372|	11q21
13474	1	34	121	PH_hs_0000490	1	1208.84	541.697	-1.15806	4854	1031	CDKN2C	cyclin-dependent kinase inhibitor 2C (p18, inhibits CDK4)	21749475	NM_001262.2	GO:0004861|GO:0005634|GO:0005737|GO:0007049|GO:0007050|GO:0008285|	1p32
8758	1	22	79	PH_hs_0016124	1	1149.9	515.345	-1.1579	323949	3732	KAI1	kangai 1 (suppression of tumorigenicity 6, prostate; CD82 antigen (R2 leukocyte antigen, antigen detected by monoclonal and antibody IA4))	50489807	NM_002231.2	GO:0005887|GO:0016021|	11p11.2
8983	1	23	81	PH_hs_0026117	1	11068.1	4961.36	-1.1576	NA	NA	NA	NA	4507508	NA	NA	NA
30320	1	80	271	PH_hs_0000746	1	8377.34	3758.33	-1.1564	7243	23358	USP24	ubiquitin specific protease 24	51458552	XM_371254.3	GO:0004197|GO:0004221|GO:0006511|GO:0006512|GO:0016787|	1p32.3
11677	1	29	105	PH_hs_0000052	1	6786.84	3046.88	-1.1554	NA	NA	NA	NA	4502300	NA	NA	NA
970	1	74	9	PH_hs_0002073	1	1177.46	529.734	-1.15234	23585	23271	KIAA1078	KIAA1078 protein	44955928	NM_203459.1	NA	1q32.1
14564	1	4	131	PH_hs_0010870	1	9019.9	4063.09	-1.15053	184542	51646	YPEL5	yippee-like 5 (Drosophila)	10438339	NM_016061.1	NA	2p23.1
5951	1	15	54	PH_hs_0023304	1	147.834	66.7757	-1.14659	259605	55650	PIGV	hypothetical protein FLJ20477	16551967	NM_017837.2	NA	1p36.11
28293	1	69	253	PH_hs_0038846	1	1238.78	559.614	-1.14642	512005	10094	ARPC3	actin related protein 2/3 complex, subunit 3, 21kDa	21171937	NM_005719.2	NA	11q21
11457	1	33	103	PH_hs_0012824	1	5420.44	2454.12	-1.1432	NA	NA	NA	NA	20502981	NA	NA	NA
959	1	63	9	PH_hs_0003188	1	858.426	388.671	-1.14315	43910	8763	CD164	CD164 antigen, sialomucin	25955625	NM_006016.3	GO:0005624|GO:0005625|GO:0005768|GO:0005887|GO:0005887|GO:0006955|GO:0007155|GO:0007162|GO:0007165|GO:0007275|GO:0008285|GO:0008285|GO:0030097|	6q21
11036	1	60	99	PH_hs_0012562	1	264.879	119.95	-1.1429	224507	222223	FLJ31340	hypothetical protein FLJ31340	33356135	NM_152748.2	NA	7q21.12
21356	1	76	191	PH_hs_0008714	1	893.96	406.362	-1.13744	146159	NA	NA	NA	34191349	BC035064	NA	NA
7638	1	22	69	PH_hs_0010383	1	2008.67	914.051	-1.13589	173203	10678	B3GNT1	UDP-GlcNAc:betaGal beta-1,3-N-acetylglucosaminyltransferase 1	28839674	NM_033252.1	GO:0005794|GO:0006486|GO:0008378|GO:0008499|GO:0016021|GO:0016757|GO:0030145|	2p15
32479	1	111	290	PH_hs_0018457	1	361.168	164.372	-1.13571	380027	10485	CROC4	transcriptional activator of the c-fos promoter	34530386	NM_006365.1	NA	1q22
11908	1	36	107	PH_hs_0001954	1	200.32	91.1921	-1.13532	22391	57136	C20orf3	chromosome 20 open reading frame 3	41327713	NM_020531.2	GO:0009058|GO:0016021|GO:0016844|	20p11.22-p11.21
2287	1	47	21	PH_hs_0029660	1	523.779	238.866	-1.13276	NA	NA	NA	NA	24497580	NA	NA	NA
33120	1	80	296	PH_hs_0004322	1	9525.98	4345.93	-1.1322	NA	6503	SLA	Src-like-adaptor	5803170	NM_006748.1	GO:0005070|GO:0007242|	8q22.3-qter|8q24
5311	1	47	48	PH_hs_0024773	1	605.155	276.337	-1.13088	408864	1604	DAF	decay accelerating factor for complement (CD55, Cromer blood group system)	40788009	NM_000574.2	GO:0005625|GO:0005887|GO:0006958|GO:0016020|	1q32
7015	1	71	63	PH_hs_0002795	1	3630.69	1659.05	-1.12989	NA	NA	NA	NA	8922916	NA	NA	NA
24051	1	83	215	PH_hs_0015230	1	1240.83	567.098	-1.12963	293286	114836	SLAMF6	SLAM family member 6	38327616	NM_052931.3	GO:0004872|GO:0016021|	1q23.2-q23.3
18871	1	55	169	PH_hs_0010562	1	3320.55	1518.22	-1.12905	NA	51639	SF3B14	splicing factor 3B, 14 kDa subunit	54607092	NM_016047.3	GO:0000398|GO:0003723|GO:0005634|	2pter-p25.1
13282	1	66	119	PH_hs_0004360	1	1141.41	522.303	-1.12786	75671	6804	STX1A	syntaxin 1A (brain)	40555732	NM_004603.1	GO:0006836|GO:0006886|GO:0006887|GO:0008565|GO:0016021|	7q11.23
9192	1	8	83	PH_hs_0010856	1	13421.7	6141.9	-1.12781	184245	23013	SPEN	SPEN homolog, transcriptional regulator (Drosophila)	14790189	NM_015001.2	GO:0003677|GO:0003723|GO:0005634|GO:0006355|	1p36.33-p36.11
33880	1	56	303	PH_hs_0016784	1	312.77	143.248	-1.12659	348395	1990	ELA1	elastase 1, pancreatic	11941404	NM_001971.3	GO:0004263|GO:0004295|GO:0005509|GO:0006508|GO:0008125|GO:0008233|GO:0016787|	12q13
37704	1	72	337	PH_hs_0008513	1	7855.82	3605.4	-1.1236	144058	26151	EBSP	embryo brain specific protein	34528582	NM_015654.3	GO:0008080|	17q25.1
8782	1	46	79	PH_hs_0002023	1	273.335	125.519	-1.12277	23047	81533	CDA08	T-cell immunomodulatory protein	21361932	NM_030790.2	GO:0007160|GO:0008305|GO:0016021|	16q12.1
30639	1	63	274	PH_hs_0005551	1	168.375	77.3628	-1.12196	99488	130355	LOC130355	hypothetical protein LOC130355	50505556	XM_496588.1	NA	2q14.2
202	1	90	2	PH_hs_0014101	1	221.337	101.735	-1.12143	273219	9564	BCAR1	breast cancer anti-estrogen resistance 1	34530332	NM_014567.2	GO:0004871|GO:0005515|GO:0005624|GO:0005737|GO:0007155|GO:0008283|	16q22-q23
19403	1	27	174	PH_hs_0040214	1	276.337	127.067	-1.12084	10824	28992	LRP16	LRP16 protein	21733606	AL833017	NA	11q11
28456	1	8	255	PH_hs_0003443	1	726.006	334.186	-1.11933	49500	23231	KIAA0746	KIAA0746 protein	38174563	NM_015187.1	GO:0005488|	4p15.2
11690	1	42	105	PH_hs_0004665	1	4525.97	2083.65	-1.11911	NA	23175	LPIN1	lipin 1	22027647	NM_145693.1	GO:0005554|GO:0005634|GO:0045444|	2p25.1
21532	1	28	193	PH_hs_0029573	1	2140.81	986.412	-1.1179	534506	29922	NME7	non-metastatic cells 7, protein expressed in (nucleoside-diphosphate kinase)	37574616	NM_013330.3	GO:0000166|GO:0000287|GO:0004550|GO:0005524|GO:0006183|GO:0006228|GO:0006241|GO:0009117|GO:0016301|GO:0016740|	1q24
21514	1	10	193	PH_hs_0029239	1	8065.12	3716.28	-1.11784	152944	4013	LOH11CR2A	loss of heterozygosity, 11, chromosomal region 2, gene A	37596293	NM_014622.4	NA	11q23
13125	1	21	118	PH_hs_0009609	1	4084.84	1885.84	-1.11507	158450	25790	NESG1	nasopharyngeal epithelium specific protein 1	39963098	NM_012337.1	GO:0005625|	1q22
26857	1	89	240	PH_hs_0023321	1	16492.6	7628.41	-1.11236	NA	51371	C13orf12	chromosome 13 open reading frame 12	21361533	NM_015932.2	NA	13q12.3
10271	1	79	92	PH_hs_0002474	1	175.861	81.4432	-1.11057	28264	219654	C10orf56	chromosome 10 open reading frame 56	20306814	NM_153367.1	GO:0003676|	10q22.3
5437	1	61	49	PH_hs_0000084	1	810.861	375.659	-1.11003	NA	NA	NA	NA	4758313	NA	NA	NA
8945	1	97	80	PH_hs_0040388	1	279.339	129.615	-1.10778	406330	147947	ZNF542	zinc finger protein 542	40555806	NM_194319.1	GO:0003676|GO:0005634|GO:0008270|	19q13.43
7978	1	26	72	PH_hs_0031241	1	738.073	342.714	-1.10676	54673	407977	TNFSF12-TNFSF13	tumor necrosis factor (ligand) superfamily, member 12-member 13	26051244	NM_172089.2	GO:0005164|GO:0006955|GO:0007165|GO:0008284|GO:0016020|	17p13.1
3854	1	46	35	PH_hs_0015962	1	223.338	103.75	-1.10612	315366	5583	PRKCH	protein kinase C, eta	22713591	NM_006255.3	GO:0004697|GO:0005524|GO:0006468|GO:0007242|GO:0016301|GO:0016740|GO:0019992|	14q22-q23
11225	1	25	101	PH_hs_0029612	1	357.686	166.373	-1.10427	283565	8061	FOSL1	FOS-like antigen 1	34734076	NM_005438.2	GO:0003700|GO:0005634|GO:0006357|GO:0006935|GO:0006968|GO:0008284|GO:0009615|	11q13
34618	1	10	310	PH_hs_0002520	1	287.343	133.697	-1.1038	NA	57413	AD026	AD026 protein	46559768	NM_020683.5	GO:0001584|GO:0001613|GO:0004872|GO:0007186|GO:0016021|	1p13.2
21881	1	41	196	PH_hs_0013085	1	1411.58	657.014	-1.10332	246795	27154	BRPF3	bromodomain and PHD finger containing, 3	51465566	NM_015695.1	GO:0003677|GO:0006355|	6p21
13877	1	101	124	PH_hs_0019360	1	150.838	70.2068	-1.10331	406998	6820	SULT2B1	sulfotransferase family, cytosolic, 2B, member 1	1923290	NM_004605.2	GO:0004027|GO:0008202|GO:0016740|	19q13.3
37207	1	23	333	PH_hs_0027451	1	222.338	103.75	-1.09964	NA	NA	NA	NA	27545320	NA	NA	NA
22282	1	106	199	PH_hs_0014407	1	646.58	301.834	-1.09907	534537	55715	DOK4	docking protein 4	50491065	NM_018110.2	GO:0005158|GO:0016301|	16q13
21062	1	6	189	PH_hs_0015627	1	275.336	128.612	-1.09817	302631	NA	NA	NA	34191592	BC036622	NA	NA
22589	1	77	202	PH_hs_0023677	1	834.974	390.192	-1.09755	308019	56204	FLJ10980	hypothetical protein FLJ10980	26996501	NM_019600.1	NA	15q21.2-q21.3
5775	1	63	52	PH_hs_0008434	1	515.345	240.867	-1.0973	370679	10765	JARID1B	Jumonji, AT rich interactive domain 1B (RBP2-like)	19923369	NM_006618.2	GO:0003677|GO:0003700|GO:0005634|GO:0005634|GO:0006355|	1q32.1
1981	1	77	18	PH_hs_0016832	1	382.666	178.863	-1.09723	348883	2296	FOXC1	forkhead box C1	4503734	NM_001453.1	GO:0003700|GO:0005634|GO:0006355|GO:0007601|GO:0009653|GO:0016563|	6p25
41	1	41	1	PH_hs_0028077	1	3106.81	1452.28	-1.09711	277324	2589	GALNT1	UDP-N-acetyl-alpha-D-galactosamine:polypeptide N-acetylgalactosaminyltransferase 1 (GalNAc-T1)	13124890	NM_020474.2	GO:0004653|GO:0005529|GO:0005794|GO:0006493|GO:0016021|GO:0016757|GO:0030145|	18q12.1
39033	1	57	349	PH_hs_0020558	1	307.285	143.778	-1.09574	NA	NA	NA	NA	5439835	NA	NA	NA
6307	1	35	57	PH_hs_0034264	1	547.178	256.359	-1.09384	512059	441032	LOC441032	similar to elongation factor 1 alpha	50488841	XM_496711.1	NA	4q24
38109	1	29	341	PH_hs_0004985	1	149.837	70.2068	-1.09371	89462	1608	DGKG	diacylglycerol kinase, gamma 90kDa	4503314	NM_001346.1	GO:0004143|GO:0005509|GO:0007205|GO:0007242|GO:0016740|GO:0019992|	3q27-q28
6593	1	97	59	PH_hs_0031094	1	203.801	95.551	-1.09282	25209	5602	MAPK10	mitogen-activated protein kinase 10	34530673	NM_002753.2	GO:0004674|GO:0004705|GO:0004707|GO:0004708|GO:0005524|GO:0006468|GO:0007165|GO:0007254|GO:0016740|	4q22.1-q23
35126	1	70	314	PH_hs_0010038	1	957.244	449.032	-1.09207	166975	6430	SFRS5	splicing factor, arginine/serine-rich 5	34364610	NM_006925.2	GO:0000398|GO:0003723|GO:0005634|GO:0006376|GO:0008248|	14q24
9271	1	87	83	PH_hs_0012291	1	782.504	367.173	-1.09164	538261	NA	NA	NA	17389646	BC017848	NA	NA
14271	1	47	128	PH_hs_0018545	1	2791.76	1310.1	-1.0915	NA	220323	NS5ATP13TP2	NS5ATP13TP2 protein	31341888	NM_178507.2	NA	11q23.3
34698	1	90	310	PH_hs_0000449	1	2461.36	1157.26	-1.08873	4082	3964	LGALS8	lectin, galactoside-binding, soluble, 8 (galectin 8)	42544184	NM_006499.3	GO:0005529|GO:0005529|GO:0005615|	1q42-q43
4223	1	79	38	PH_hs_0023670	1	2703.58	1272.96	-1.08668	307544	3190	HNRPK	heterogeneous nuclear ribonucleoprotein K	14165438	NM_002140.2	GO:0003677|GO:0003723|GO:0005634|GO:0030529|	9q21.32-q21.33
11407	1	95	102	PH_hs_0024518	1	21742.2	10242.4	-1.08595	390162	10133	OPTN	optineurin	21619682	NM_021980.3	GO:0005737|GO:0007165|GO:0008219|	10p13
13510	1	70	121	PH_hs_0012784	1	2782.96	1313.92	-1.08275	233955	54922	RASIP1	Ras interacting protein 1	38570104	NM_017805.2	GO:0003774|GO:0007165|GO:0016459|	19q13.33
27109	1	5	243	PH_hs_0026710	1	1564.93	739.074	-1.08231	NA	NA	NA	NA	31343323	NA	NA	NA
16608	1	32	149	PH_hs_0004400	1	478.924	226.34	-1.0813	NA	203	AK1	adenylate kinase 1	4502010	NM_000476.1	GO:0004017|GO:0005524|GO:0005829|GO:0016301|GO:0016740|GO:0046034|	9q34.1
27549	1	109	246	PH_hs_0011683	1	347.718	164.372	-1.08096	NA	7485	WRB	tryptophan rich basic protein	21536427	NM_004627.2	GO:0005634|	21q22.3
20529	1	33	184	PH_hs_0011642	1	938.92	444.027	-1.08035	NA	10404	PGCP	plasma glutamate carboxypeptidase	21314657	NM_016134.2	GO:0006508|GO:0006518|GO:0008233|GO:0043275|GO:0005615|GO:0005737|GO:0006508|	8q22.2
29608	1	40	265	PH_hs_0031078	1	493.417	233.345	-1.08034	23133	386759	MGC9913	hypothetical protein MGC9913	51474834	XM_378178.2	NA	19q13.43
18785	1	81	168	PH_hs_0031043	1	708.718	335.187	-1.08025	18885	51019	CGI-116	CGI-116 protein	19896759	NM_016053.1	GO:0000004|GO:0005554|GO:0008372|	12q23.3
13460	1	20	121	PH_hs_0022397	1	1272.72	602.15	-1.07972	127149	8667	EIF3S3	eukaryotic translation initiation factor 3, subunit 3 gamma, 40kDa	21751901	NM_003756.1	GO:0003743|GO:0005852|GO:0006412|GO:0006446|	8q24.11
13911	1	23	125	PH_hs_0010986	1	771.54	365.171	-1.07917	NA	NA	NA	NA	19044643	NA	NA	NA
8374	1	86	75	PH_hs_0029233	1	387.19	183.347	-1.07847	NA	80273	GRPEL1	GrpE-like 1, mitochondrial (E. coli)	37059725	NM_025196.2	GO:0000774|GO:0005759|GO:0006457|GO:0030150|GO:0042803|GO:0051082|GO:0051087|	4p16
18464	1	96	165	PH_hs_0022303	1	223.338	105.764	-1.07838	356925	28232	SLCO3A1	solute carrier organic anion transporter family, member 3A1	11990590	NM_013272.2	GO:0005215|GO:0006811|GO:0016021|	15q26
39115	1	27	350	PH_hs_0019557	1	606.683	287.343	-1.07817	412331	55340	GIMAP5	GTPase, IMAP family member 5	7023867	NM_018384.3	GO:0005525|GO:0005739|GO:0016021|GO:0019867|	7q36.1
32583	1	103	291	PH_hs_0017289	1	1979.07	937.446	-1.07801	356509	51523	CXXC5	CXXC finger 5	31542945	NM_016463.5	GO:0003677|GO:0004871|GO:0008270|GO:0043123|	5q31.2
23718	1	86	212	PH_hs_0004856	1	495.419	234.864	-1.07682	86232	9573	GDF3	growth differentiation factor 3	21410191	NM_020634.1	GO:0005125|GO:0005576|GO:0008083|	12p13.1
16969	1	57	152	PH_hs_0016259	1	782.504	371.177	-1.07599	331095	283897	FLJ35681	hypothetical protein FLJ35681	22213021	NM_175900.2	NA	16p11.2
38612	1	84	345	PH_hs_0013286	1	232.345	110.236	-1.07567	NA	395	ARHGAP6	Rho GTPase activating protein 6	7382479	NM_013423.1	GO:0030041|GO:0005070|GO:0005100|GO:0007266|GO:0005737|GO:0005884|	Xp22.3
36307	1	19	325	PH_hs_0026883	1	53208.4	25263.6	-1.0746	NA	8574	AKR7A2	aldo-keto reductase family 7, member A2 (aflatoxin aldehyde reductase)	41327763	NM_003689.2	GO:0004032|GO:0004033|GO:0005489|GO:0005794|GO:0005975|GO:0006081|	1p35.1-p36.23
5693	1	93	51	PH_hs_0025483	1	44764.8	21266.1	-1.07381	436200	7805	LAPTM5	lysosomal associated multispanning membrane protein 5	50487844	NM_006762.1	GO:0005764|GO:0005887|	1p34
36110	1	46	323	PH_hs_0033125	1	1827.85	868.445	-1.07365	403914	7408	VASP	vasodilator-stimulated phosphoprotein	45710077	NM_003370.2	GO:0003779|GO:0006928|GO:0015629|	19q13.2-q13.3
34683	1	75	310	PH_hs_0001909	1	1274.2	606.683	-1.07058	NA	114883	OSBPL9	oxysterol binding protein-like 9	22547162	NM_024586.3	GO:0006869|GO:0008202|	1p32.3
33568	1	80	300	PH_hs_0024905	1	180.865	86.1162	-1.07055	412517	163081	ZNF567	zinc finger protein 567	34533268	NM_152603.2	GO:0003677|GO:0005634|GO:0006355|GO:0008270|	19q13.12
30110	1	94	269	PH_hs_0002598	1	375.18	178.863	-1.06873	30246	10560	SLC19A2	solute carrier family 19 (thiamine transporter), member 2	5514676	NM_006996.1	GO:0005542|GO:0006810|GO:0007605|GO:0008517|GO:0008518|GO:0015234|GO:0015888|GO:0016020|GO:0016021|	1q23.3
10610	1	82	95	PH_hs_0022310	1	16585.6	7910.21	-1.06814	114931	1512	CTSH	cathepsin H	51476827	NM_004390.2	GO:0004197|GO:0004215|GO:0005764|GO:0006508|GO:0006508|GO:0016787|	15q24-q25
29640	1	72	265	PH_hs_0009231	1	234.346	111.803	-1.06768	153504	10040	TOM1L1	target of myb1-like 1 (chicken)	7023443	NM_005486.1	GO:0005764|GO:0005768|GO:0005795|GO:0006886|GO:0006891|GO:0008565|GO:0016020|	17q23.2
36380	1	92	325	PH_hs_0012146	1	1024	488.886	-1.06664	209061	8780	RIOK3	RIO kinase 3 (yeast)	22325378	NM_003831.2	GO:0004674|GO:0005524|GO:0006468|GO:0007059|GO:0016740|	18q11.2
27851	1	75	249	PH_hs_0000823	1	593.611	283.824	-1.06452	7935	22903	BTBD3	BTB (POZ) domain containing 3	31317210	NM_014962.2	GO:0005515|	20p12.2
15351	1	7	138	PH_hs_0012394	1	896.846	430.536	-1.05873	218182	146923	RUNDC1	RUN domain containing 1	24657756	NM_173079.1	NA	17q21.31
15421	1	77	138	PH_hs_0001155	1	523.304	251.356	-1.05792	12271	26233	FBXL6	F-box and leucine-rich repeat protein 6	33341773	NM_012162.1	GO:0006512|	8q24.3
16081	1	65	144	PH_hs_0032667	1	950.882	456.995	-1.05709	325531	91612	CHURC1	churchill domain containing 1	51854822	NM_145165.2	GO:0006355|GO:0007275|GO:0008270|GO:0016563|GO:0045941|	14q23.3
18642	1	50	167	PH_hs_0012660	1	11101.4	5337.36	-1.05654	NA	4710	NDUFB4	NADH dehydrogenase (ubiquinone) 1 beta subcomplex, 4, 15kDa	40806201	NM_004547.4	GO:0016491|GO:0006118|GO:0006120|GO:0008137|GO:0008137|GO:0003954|GO:0005624|GO:0005739|	3q13.33
12193	1	97	109	PH_hs_0010046	1	10276.2	4941.08	-1.05641	167167	NA	NA	NA	21752816	AK093872	NA	NA
36259	1	83	324	PH_hs_0014140	1	9102.13	4388.8	-1.05238	274287	29920	PYCR2	pyrroline-5-carboxylate reductase family, member 2	7022805	NM_013328.2	GO:0004735|GO:0006561|GO:0008652|GO:0016491|	1q42.12
17320	1	72	155	PH_hs_0009205	1	163.371	78.7909	-1.05205	515533	951	CD37	CD37 antigen	21734342	NM_001774.1	GO:0005887|GO:0006487|GO:0016021|	19p13-q13.4
9010	1	50	81	PH_hs_0023499	1	1427.23	688.686	-1.0513	287749	6309	SC5DL	sterol-C5-desaturase (ERG3 delta-5-desaturase homolog, fungal)-like	4106788	NM_006918.2	GO:0000248|GO:0005783|GO:0006629|GO:0008152|GO:0016021|GO:0016126|GO:0016491|GO:0050046|	11q23.3
35046	1	102	313	PH_hs_0010438	1	18725.1	9045.24	-1.04975	174071	2992	GYG	glycogenin	50482049	NM_004130.2	GO:0005978|GO:0008466|GO:0016051|GO:0016740|GO:0016758|	3q24-q25.1
35819	1	91	320	PH_hs_0009515	1	1202.35	581.064	-1.04909	157236	10493	VAT1	vesicle amine transport protein 1 homolog (T californica)	34189326	NM_006373.2	GO:0003677|GO:0003960|GO:0004024|GO:0005634|GO:0008021|GO:0008270|GO:0016021|GO:0016049|GO:0016491|	17q21
13617	1	65	122	PH_hs_0001032	1	1286.55	621.888	-1.04879	9999	2014	EMP3	epithelial membrane protein 3	18797407	NM_001425.1	GO:0005624|GO:0007275|GO:0008219|GO:0008285|GO:0016021|GO:0016049|	19q13.3
34761	1	41	311	PH_hs_0022925	1	2543.42	1229.86	-1.04828	192190	116985	CENTD2	centaurin, delta 2	47077690	NM_015242.2	GO:0005096|GO:0007165|GO:0043087|	11q13.4
13643	1	91	122	PH_hs_0038585	1	186.349	90.1776	-1.04717	164067	6386	SDCBP	syndecan binding protein (syntenin)	34536123	NM_001007067.1	GO:0042043|GO:0045545|GO:0006930|GO:0007242|GO:0007268|GO:0008093|GO:0008152|GO:0016020|GO:0016491|GO:0030036|GO:0005137|GO:0005515|GO:0005634|GO:0005783|GO:0005856|GO:0005895|GO:0005912|GO:0006612|	8q12
23682	1	50	212	PH_hs_0004697	1	560.616	271.334	-1.04694	82128	7162	TPBG	trophoblast glycoprotein	34222307	NM_006670.3	GO:0005578|GO:0005887|GO:0006928|GO:0007155|	6q14-q15
23067	1	107	206	PH_hs_0017228	1	449.032	217.334	-1.04691	355645	85455	DISP2	dispatched homolog 2 (Drosophila)	20521981	NM_033510.1	GO:0016021|	15q15.1
33504	1	16	300	PH_hs_0001086	1	1840.28	890.777	-1.04679	11114	58476	TP53INP2	tumor protein p53 inducible nuclear protein 2	38564694	NM_021202.1	GO:0005634|	20q11.22
27388	1	60	245	PH_hs_0009022	1	65461	31690	-1.04661	NA	3693	ITGB5	integrin, beta 5	34147573	NM_002213.3	GO:0007275|GO:0008305|GO:0004872|GO:0005515|GO:0007160|GO:0007229|GO:0016021|	3q21.2
8140	1	76	73	PH_hs_0006772	1	935.443	453.514	-1.0445	121558	2241	FER	fer (fps/fes related) tyrosine kinase (phosphoprotein NCP94)	4885230	NM_005246.1	GO:0004713|GO:0005524|GO:0005634|GO:0006468|GO:0007242|GO:0016740|	5q21
16015	1	111	143	PH_hs_0024545	1	268.849	130.386	-1.04401	391464	4363	ABCC1	ATP-binding cassette, sub-family C (CFTR/MRP), member 1	9955961	NM_004996.2	GO:0000166|GO:0004672|GO:0005524|GO:0005524|GO:0005624|GO:0005887|GO:0006468|GO:0006810|GO:0006810|GO:0016021|GO:0016887|GO:0042493|GO:0042626|GO:0042626|	16p13.1
4673	1	81	42	PH_hs_0028443	1	1058.25	513.342	-1.04369	534675	152100	MGC61571	hypothetical protein MGC61571	34367835	NM_182523.1	NA	3p24.1
29766	1	86	266	PH_hs_0037042	1	478.924	232.345	-1.04353	6217	126298	FKSG27	FKSG27 protein	34535983	AK128554	NA	19q13.31
11497	1	73	103	PH_hs_0012331	1	3200.13	1552.8	-1.04326	213289	3949	LDLR	low density lipoprotein receptor (familial hypercholesterolemia)	34367440	NM_000527.2	GO:0004888|GO:0005041|GO:0005319|GO:0005509|GO:0005887|GO:0005905|GO:0006493|GO:0006629|GO:0006869|GO:0006897|GO:0008034|GO:0008203|	19p13.3
38033	1	65	340	PH_hs_0035554	1	252.357	122.507	-1.0426	125504	92270	LOC92270	hypothetical protein LOC92270	21754145	XM_043989.8	NA	5q14.2
22554	1	42	202	PH_hs_0001647	1	8813.83	4286.75	-1.03988	18586	8476	CDC42BPA	CDC42 binding protein kinase alpha (DMPK-like)	30089961	NM_003607.2	GO:0004674|GO:0004674|GO:0004713|GO:0005083|GO:0005524|GO:0006468|GO:0006468|GO:0007242|GO:0016020|	1q42.11
29343	1	111	262	PH_hs_0006486	1	26443.3	12861.1	-1.03988	118126	5476	PPGB	protective protein for beta-galactosidase (galactosialidosis)	47077814	NM_000308.1	GO:0004186|GO:0005478|GO:0005764|GO:0005783|GO:0006508|GO:0006886|GO:0008047|GO:0016787|	20q13.1
29083	1	75	260	PH_hs_0024268	1	3627.8	1765.98	-1.03862	376743	51067	CGI-04	CGI-04 protein	7705709	NM_015936.1	GO:0004831|GO:0005524|GO:0005739|GO:0006412|GO:0006437|GO:0016874|	12p11.21
18472	1	104	165	PH_hs_0024696	1	413.564	201.321	-1.03861	407202	160622	GRASP	GRP1 (general receptor for phosphoinositides 1)-associated scaffold protein	31565508	NM_181711.1	GO:0004872|GO:0005515|	12q13.13
5684	1	84	51	PH_hs_0034862	1	608.685	296.832	-1.03605	534425	10791	VAMP5	vesicle-associated membrane protein 5 (myobrevin)	13527246	NM_006634.2	GO:0005886|GO:0016021|GO:0007519|GO:0016192|	2p11.2
32962	1	34	295	PH_hs_0020630	1	5732.95	2796.16	-1.03583	NA	54776	PPP1R12C	protein phosphatase 1, regulatory (inhibitor) subunit 12C	14149715	NM_017607.1	NA	19q13.42
27222	1	6	244	PH_hs_0019536	1	282.823	138.239	-1.03274	410760	10393	ANAPC10	anaphase promoting complex subunit 10	10207144	NM_014885.1	GO:0005515|GO:0005680|GO:0006512|GO:0007049|GO:0007067|GO:0030071|	4q31
30645	1	69	274	PH_hs_0025612	1	259.877	127.067	-1.03224	437483	255252	FLJ36812	hypothetical protein FLJ36812	21754048	NM_153260.1	NA	15q15.1
13272	1	56	119	PH_hs_0000143	1	198.318	97.1339	-1.02977	1098	54431	DNAJC10	DnaJ (Hsp40) homolog, subfamily C, member 10	30268318	NM_018981.1	GO:0005489|GO:0006118|GO:0006457|GO:0016853|GO:0031072|GO:0051082|	2q32.1
27273	1	57	244	PH_hs_0018807	1	288.344	141.244	-1.02959	387400	253782	LASS6	LAG1 longevity assurance homolog 6 (S. cerevisiae)	45007001	NM_203463.1	GO:0003700|GO:0005634|GO:0006355|GO:0008610|GO:0016021|	2q24.3
11901	1	29	107	PH_hs_0038984	1	177.862	87.1321	-1.02948	278469	441653	LOC441653	similar to Phenylalanine-4-hydroxylase (PAH) (Phe-4-monooxygenase)	18527817	XM_498557.1	NA	12p13.33
3589	1	5	33	PH_hs_0015383	1	1729.35	847.526	-1.0289	NA	7187	TRAF3	TNF receptor-associated factor 3	22027615	NM_003300.2	GO:0000151|GO:0004842|GO:0004871|GO:0005515|GO:0006915|GO:0006917|GO:0007165|GO:0008270|GO:0016567|	14q32.32
28022	1	22	251	PH_hs_0004317	1	32767.1	16062.8	-1.02853	75350	7414	VCL	vinculin	50593530	NM_014000.2	GO:0003779|GO:0005198|GO:0005515|GO:0005911|GO:0007155|GO:0015629|	10q22.1-q23
13526	1	86	121	PH_hs_0025587	1	2780.12	1362.94	-1.02843	121423	5932	RBBP8	retinoblastoma binding protein 8	42718012	NM_002894.2	NA	18q11.2
18964	1	36	170	PH_hs_0004649	1	1471.66	722.421	-1.02653	NA	6856	SYPL	synaptophysin-like protein	33239441	NM_006754.2	GO:0005215|GO:0005887|GO:0006810|GO:0007268|GO:0008021|	7q22.3
6680	1	72	60	PH_hs_0000266	1	5514.36	2709.93	-1.02494	2006	2947	GSTM3	glutathione S-transferase M3 (brain)	39995110	NM_000849.3	GO:0004364|GO:0008065|GO:0016740|GO:0008152|	1p13.3
28363	1	27	254	PH_hs_0025342	1	5370.95	2640.37	-1.02443	434489	202018	FLJ90013	hypothetical protein FLJ90013	22759975	NM_153365.1	NA	4p15.32
15300	1	68	137	PH_hs_0004982	1	4597.48	2261.03	-1.02386	NA	1627	DBN1	drebrin 1	18426914	NM_004395.2	GO:0003779|GO:0003779|GO:0005522|GO:0005622|GO:0005737|GO:0007015|GO:0007399|GO:0015629|GO:0030425|GO:0042641|GO:0048168|GO:0050773|	5q35.3
5098	1	58	46	PH_hs_0024239	1	183.347	90.1776	-1.02373	374614	10605	PAIP1	poly(A) binding protein interacting protein 1	34452728	NM_182789.2	GO:0003723|GO:0006412|GO:0006445|	5p12
10485	1	69	94	PH_hs_0032253	1	2158.66	1061.78	-1.02365	235768	146722	NKIR	NK inhibitory receptor precursor	20380182	NM_139018.2	GO:0004872|	17q25.1
16947	1	35	152	PH_hs_0014235	1	3651.93	1797.73	-1.02248	245342	203260	MGC31967	hypothetical protein MGC31967	19014820	NM_174923.1	NA	9p13.3
37586	1	66	336	PH_hs_0024626	1	281.823	138.77	-1.0221	292087	11276	AP1GBP1	AP1 gamma subunit binding protein 1	38569408	NM_007247.3	GO:0005509|GO:0005794|GO:0006886|GO:0030121|	17q12
7844	1	4	71	PH_hs_0022733	1	851.003	419.047	-1.02205	158515	63827	BCAN	brevican	38372934	NM_021948.3	GO:0005529|GO:0005540|GO:0007155|	1q31
14498	1	50	130	PH_hs_0009238	1	3405.66	1677.14	-1.02193	153640	1263	PLK3	polo-like kinase 3 (Drosophila)	10636487	NM_004073.2	GO:0000074|GO:0004674|GO:0005524|GO:0006468|GO:0016740|	1p34.1
8749	1	13	79	PH_hs_0029317	1	19670.5	9699.77	-1.02001	NA	NA	NA	NA	4505256	NA	NA	NA
10816	1	64	97	PH_hs_0013028	1	10728.3	5294.19	-1.01893	NA	7078	TIMP3	tissue inhibitor of metalloproteinase 3 (Sorsby fundus dystrophy, pseudoinflammatory)	21536431	NM_000362.3	GO:0005578|GO:0005578|GO:0007601|GO:0008191|GO:0008624|	22q12.1-q13.2|22q12.3
37221	1	37	333	PH_hs_0037242	1	6674.42	3294.99	-1.01837	187199	29005	PRO1073	PRO1073 protein	31874709	BX538238	NA	11cen-q12.3
32948	1	20	295	PH_hs_0026528	1	356.163	175.861	-1.0181	NA	359845	MGC45871	hypothetical protein MGC45871	33186900	NM_182705.1	NA	17p13
30130	1	2	270	PH_hs_0030098	1	1578.3	779.5	-1.01775	412327	23314	SATB2	SATB family member 2	5689404	NM_015265.1	GO:0003677|GO:0003700|GO:0005634|GO:0006355|	2q33
18407	1	39	165	PH_hs_0025210	1	516.294	255.359	-1.01567	NA	NA	NA	NA	21733917	NA	NA	NA
11905	1	33	107	PH_hs_0038467	1	244.385	120.955	-1.01469	130082	90246	LOC90246	hypothetical protein LOC90246	10435619	AK023635	NA	3q21.3
30537	1	73	273	PH_hs_0034485	1	1242.61	615.115	-1.01444	520384	441237	LOC441237	similar to hypothetical protein LOC349114	51466180	XM_496882.1	NA	7q11.21
3385	1	25	31	PH_hs_0024438	1	3424.85	1697.23	-1.01286	387905	6709	SPTAN1	spectrin, alpha, non-erythrocytic 1 (alpha-fodrin)	23241054	NM_003127.1	GO:0003779|GO:0005200|GO:0005509|GO:0005516|GO:0005624|GO:0005856|GO:0008091|GO:0016020|	9q33-q34
38911	1	47	348	PH_hs_0001022	1	337.667	167.374	-1.01253	9873	57498	KIDINS220	likely homolog of rat kinase D-interacting substance of 220 kDa	51460856	NM_020738.1	GO:0009573|GO:0015977|GO:0016984|	2p24
35461	1	69	317	PH_hs_0022288	1	5480.01	2717.45	-1.01193	NA	NA	NA	NA	20127489	NA	NA	NA
32876	1	60	294	PH_hs_0027269	1	777.497	385.708	-1.01133	159428	581	BAX	BCL2-associated X protein	12385993	NM_138764.2	GO:0008634|GO:0005554|GO:0006915|GO:0006917|GO:0007281|GO:0008624|GO:0008637|GO:0016021|GO:0042981|GO:0045786|	19q13.3-q13.4
19113	1	73	171	PH_hs_0034653	1	503.38	249.872	-1.01046	528573	441371	LOC441371	similar to hypothetical protein A630048M13	51467011	XM_496987.1	NA	8q22.1
6134	1	86	55	PH_hs_0023957	1	1926.8	957.244	-1.00925	353087	57465	KIAA1171	KIAA1171 protein	51473168	XM_370928.3	NA	16p13.3
12760	1	104	114	PH_hs_0014102	1	937.446	465.957	-1.00854	273294	54806	AHI1	Abelson helper integration site	31542700	NM_017651.3	NA	6q23.3
10815	1	63	97	PH_hs_0017650	1	534.741	265.88	-1.00807	368984	NA	NA	NA	27832615	BX103949	NA	NA
14051	1	51	126	PH_hs_0033440	1	486.408	241.868	-1.00795	438970	79718	TBL1XR1	transducin (beta)-like 1X-linked receptor 1	34368107	NM_024665.3	GO:0004872|GO:0005634|GO:0006355|GO:0006512|	3q26.32
23346	1	50	209	PH_hs_0004774	1	26919	13392.1	-1.00724	NA	945	CD33	CD33 antigen (gp67)	50726999	NM_001772.2	GO:0005887|GO:0007155|GO:0007165|GO:0007267|GO:0008285|GO:0004872|GO:0005515|GO:0005529|	19q13.3
366	1	30	4	PH_hs_0022253	1	1368.89	681.201	-1.00686	103381	8242	SMCX	Smcy homolog, X-linked (mouse)	11321604	NM_004187.1	GO:0003677|GO:0005634|GO:0006355|	Xp11.22-p11.21
12140	1	44	109	PH_hs_0037639	1	2898.33	1442.56	-1.00659	6019	5611	DNAJC3	DnaJ (Hsp40) homolog, subfamily C, member 3	10437362	AK024941	GO:0051082|GO:0031072|GO:0006952|GO:0006457|GO:0006445|GO:0005737|GO:0005488|GO:0004860|	13q32
33554	1	66	300	PH_hs_0028805	1	136.235	67.8233	-1.00625	22857	26973	CHORDC1	cysteine and histidine-rich domain (CHORD)-containing, zinc binding protein 1	31873428	NM_012124.1	GO:0000004|GO:0005554|GO:0008372|	11q14.3
17621	1	37	158	PH_hs_0034155	1	340.191	169.375	-1.00612	501511	80131	FLJ23420	hypothetical protein FLJ23420	40217802	NM_025061.3	NA	19p13.2
20202	1	42	181	PH_hs_0015228	1	2799.88	1395.29	-1.00479	293236	147645	LOC147645	hypothetical protein LOC147645	51474771	XM_085831.9	NA	19q13.41
33450	1	74	299	PH_hs_0024786	1	2583.74	1288.27	-1.00402	409202	182	JAG1	jagged 1 (Alagille syndrome)	2228792	NM_000214.1	GO:0005509|GO:0001525|GO:0001709|GO:0005112|GO:0005198|GO:0005509|GO:0005576|GO:0005887|GO:0007154|GO:0007219|GO:0007275|GO:0007399|GO:0008083|GO:0030097|GO:0030216|GO:0030334|GO:0042127|GO:0045445|GO:0045446|	20p12.1-p11.23
35791	1	63	320	PH_hs_0003386	1	504.856	252.357	-1.00041	48297	25898	RCHY1	ring finger and CHY zinc finger domain containing 1	21749885	NM_015436.1	GO:0000151|GO:0004842|GO:0008270|GO:0016567|	4q21.1
24153	1	73	216	PH_hs_0007590	1	2379.24	1189.91	-0.999649	129702	631	BFSP1	beaded filament structural protein 1, filensin	2746766	NM_001195.2	GO:0000175|GO:0003723|GO:0005200|GO:0005212|GO:0005212|GO:0005515|GO:0005856|GO:0005882|GO:0005882|GO:0006396|GO:0016020|	20p11.23-p12.1
14806	1	22	133	PH_hs_0000786	1	244.869	122.507	-0.999146	NA	256536	TCERG1L	transcription elongation regulator 1-like	28372558	NM_174937.1	NA	10q26.3
25885	1	13	232	PH_hs_0023561	1	1189.91	595.377	-0.998974	294584	22949	LTB4DH	leukotriene B4 12-hydroxydehydrogenase	21750429	NM_012212.2	GO:0004024|GO:0005737|GO:0006691|GO:0008270|GO:0016491|	9q31.3
10469	1	53	94	PH_hs_0028832	1	392.194	196.316	-0.998389	28285	11236	RNF139	ring finger protein 139	38045935	NM_007218.3	GO:0000151|GO:0004842|GO:0004872|GO:0005887|GO:0007165|GO:0008270|GO:0016567|	8q24
35563	1	59	318	PH_hs_0023498	1	1096.36	549.654	-0.996123	NA	2537	G1P3	interferon, alpha-inducible protein (clone IFI-6-16)	13259547	NM_022872.1	GO:0006955|GO:0009613|GO:0016021|	1p35
21512	1	8	193	PH_hs_0033324	1	306.803	153.841	-0.995874	433611	5163	PDK1	pyruvate dehydrogenase kinase, isoenzyme 1	37595546	NM_002610.3	GO:0004672|GO:0004740|GO:0005524|GO:0005739|GO:0006006|GO:0006468|GO:0007264|GO:0016740|	2q31.1
31303	1	55	280	PH_hs_0014682	1	206.804	103.75	-0.995159	283809	56751	BARHL1	BarH-like 1 (Drosophila)	31542183	NM_020064.2	GO:0003700|GO:0005634|GO:0006355|	9q34
7037	1	93	63	PH_hs_0037879	1	6757.47	3390.13	-0.995144	448070	441338	LOC441338	similar to Activated RNA polymerase II transcriptional coactivator p15 (Positive cofactor 4) (PC4) (p14)	19120676	BM803853	NA	8p23.1
35952	1	112	321	PH_hs_0019739	1	475.92	238.866	-0.994518	421532	NA	NA	NA	3377571	AF075031	NA	NA
8240	1	64	74	PH_hs_0010134	1	237.866	119.398	-0.994361	169907	2941	GSTA4	glutathione S-transferase A4	51476650	NM_001512.2	GO:0004364|GO:0006950|GO:0008152|GO:0016740|	6p12.1
16840	1	40	151	PH_hs_0022272	1	728.483	365.692	-0.994265	105818	51265	CDKL3	cyclin-dependent kinase-like 3	27469696	NM_016508.2	NA	5q31
8610	1	98	77	PH_hs_0025590	1	10585.6	5314.25	-0.994162	437277	11282	MGAT4B	mannosyl (alpha-1,3-)-glycoprotein beta-1,4-N-acetylglucosaminyltransferase, isoenzyme B	10434920	NM_014275.2	GO:0005125|GO:0005975|GO:0006491|GO:0008454|GO:0016020|GO:0016758|	5q35
30629	1	53	274	PH_hs_0035513	1	574.052	288.344	-0.993393	103180	58505	DC2	DC2 protein	11984292	NM_021227.2	NA	4q25
8281	1	105	74	PH_hs_0024396	1	13273.1	6671.04	-0.992521	386470	4828	NMB	neuromedin B	10202512	NM_021077.3	GO:0005179|GO:0005625|GO:0007165|GO:0007218|GO:0007267|	15q22-qter
37001	1	41	331	PH_hs_0027212	1	224.339	112.81	-0.991791	NA	NA	NA	NA	21264366	NA	NA	NA
33266	1	2	298	PH_hs_0024619	1	343.715	172.858	-0.991623	NA	4063	LY9	lymphocyte antigen 9	55925577	NM_002348.2	GO:0016064|GO:0005887|GO:0007155|GO:0005515|	1q21.3-q22
24448	1	32	219	PH_hs_0025570	1	295.831	148.835	-0.991055	437058	6776	STAT5A	signal transducer and activator of transcription 5A	21618341	NM_003152.2	GO:0003700|GO:0004871|GO:0005509|GO:0005634|GO:0006357|GO:0006955|GO:0007242|GO:0007259|	17q11.2
28762	1	90	257	PH_hs_0028584	1	1105.06	556.08	-0.990756	469633	96626	LIMS3	LIM and senescent cell antigen-like domains 3	21755591	NM_033514.1	GO:0008270|	2q14-q21
9891	1	35	89	PH_hs_0009258	1	2640.37	1329.26	-0.990118	153934	9139	CBFA2T2	core-binding factor, runt domain, alpha subunit 2; translocated to, 2	28610155	NM_005093.2	GO:0003700|GO:0005634|GO:0006355|	20q11
4997	1	69	45	PH_hs_0000267	1	254.358	128.07	-0.989925	2007	356	TNFSF6	tumor necrosis factor (ligand) superfamily, member 6	4557328	NM_000639.1	GO:0043123|GO:0005164|GO:0005576|GO:0005887|GO:0006915|GO:0006917|GO:0006955|GO:0007165|GO:0007267|	1q23
20588	1	92	184	PH_hs_0014081	1	12007.8	6047.22	-0.989624	272630	51382	ATP6V1D	ATPase, H+ transporting, lysosomal 34kDa, V1 subunit D	50493689	NM_015994.2	GO:0006811|GO:0015986|GO:0015992|GO:0016469|GO:0016787|GO:0046933|GO:0046961|	-
33220	1	68	297	PH_hs_0032741	1	8552.42	4310.39	-0.988513	343522	493	ATP2B4	ATPase, Ca++ transporting, plasma membrane 4	31873389	NM_001684.3	GO:0016787|GO:0000287|GO:0005388|GO:0005509|GO:0005516|GO:0005524|GO:0005887|GO:0006810|GO:0006812|GO:0006816|GO:0008152|GO:0016820|	1q32.1
665	1	105	6	PH_hs_0000638	1	791.827	399.117	-0.988375	6298	89796	NAV1	neuron navigator 1	21654876	NM_020443.2	GO:0000166|GO:0003677|GO:0005524|GO:0006306|GO:0017111|	-
8290	1	2	75	PH_hs_0032285	1	2140.81	1079.12	-0.988295	245537	128338	MGC54289	hypothetical protein MGC54289	21751676	NM_178454.1	NA	1p13.3
1005	1	109	9	PH_hs_0022119	1	2070.73	1046.08	-0.985147	43322	5562	PRKAA1	protein kinase, AMP-activated, alpha 1 catalytic subunit	47458814	NM_006251.4	GO:0000187|GO:0001666|GO:0004674|GO:0004691|GO:0005524|GO:0005622|GO:0006468|GO:0006468|GO:0006633|GO:0006695|GO:0016740|GO:0017148|GO:0042557|GO:0045542|GO:0045722|GO:0045768|GO:0046318|GO:0046321|GO:0046326|	5p12
31252	1	4	280	PH_hs_0014403	1	8886.9	4490.03	-0.984955	279806	1655	DDX5	DEAD (Asp-Glu-Ala-Asp) box polypeptide 5	33096799	NM_004396.2	GO:0003723|GO:0003724|GO:0005524|GO:0005634|GO:0008026|GO:0016049|	17q21
24938	1	74	223	PH_hs_0026359	1	244.385	123.511	-0.984514	458358	7259	TSPYL1	TSPY-like 1	29124497	XM_371844.3	GO:0005634|GO:0006334|	6q22-q23
15841	1	49	142	PH_hs_0032590	1	304.319	153.841	-0.984146	305882	26873	OPLAH	5-oxoprolinase (ATP-hydrolysing)	46020039	NM_017570.1	GO:0003824|GO:0016787|GO:0017168|	8q24.3
27523	1	83	246	PH_hs_0031314	1	616.644	311.769	-0.98396	75189	1611	DAP	death-associated protein	51593664	NM_004394.1	GO:0006915|GO:0008624|	5p15.2
32907	1	91	294	PH_hs_0014125	1	3960.56	2002.59	-0.983838	274184	7030	TFE3	transcription factor binding to IGHM enhancer 3	21359903	NM_006521.3	GO:0003700|GO:0003824|GO:0004812|GO:0005524|GO:0005634|GO:0006355|GO:0006366|GO:0006418|	Xp11.22
7236	1	68	65	PH_hs_0009358	1	555.078	280.822	-0.983035	155396	4780	NFE2L2	nuclear factor (erythroid-derived 2)-like 2	34366564	NM_006164.2	GO:0003700|GO:0005634|GO:0006355|GO:0006366|	2q31
24922	1	58	223	PH_hs_0005408	1	2153.04	1089.66	-0.982492	98314	NA	NA	NA	4884366	AL050154	NA	NA
36616	1	104	327	PH_hs_0033494	1	4543.69	2302.31	-0.980781	443845	3071	HEM1	hematopoietic protein 1	34485726	NM_005337.2	GO:0005624|GO:0005887|	12q13.1
36651	1	27	328	PH_hs_0035918	1	2424.96	1229.34	-0.98008	408914	92259	MRPS36	mitochondrial ribosomal protein S36	19124418	NM_033281.4	GO:0006412|GO:0005763|GO:0005739|GO:0003735|	5q13.2
7135	1	79	64	PH_hs_0018623	1	385.188	195.315	-0.97976	381870	30008	EFEMP2	EGF-containing fibulin-like extracellular matrix protein 2	21758145	NM_016938.1	GO:0004888|GO:0005201|GO:0005509|GO:0005604|GO:0007596|GO:0016020|	11q13
9014	1	54	81	PH_hs_0004991	1	432.014	219.335	-0.977939	252722	54726	HSHIN1	HIV-1 induced protein HIN-1	40807495	NM_199324.1	GO:0000004|GO:0005554|GO:0008372|	4q31.21
7035	1	91	63	PH_hs_0002462	1	1639.46	833.502	-0.97596	NA	NA	NA	NA	7662287	NA	NA	NA
24905	1	41	223	PH_hs_0039868	1	878.873	447.03	-0.975283	42743	51503	HSPC148	hypothetical protein HSPC148	11156586	BF242556	GO:0008372|GO:0005554|GO:0000004|	11q21
29229	1	109	261	PH_hs_0030411	1	381.665	194.314	-0.973915	NA	NA	NA	NA	7705816	NA	NA	NA
8245	1	69	74	PH_hs_0010418	1	330.704	168.375	-0.973865	173864	23031	MAST3	microtubule associated serine/threonine kinase 3	51475013	XM_038150.4	GO:0004674|GO:0005515|GO:0005524|GO:0006468|GO:0016740|	19p13.11
33908	1	84	303	PH_hs_0002916	1	379.183	193.313	-0.971955	NA	466	ATF1	activating transcription factor 1	38261963	NM_005171.2	GO:0003700|GO:0005515|GO:0005634|GO:0006355|	12q13
13183	1	79	118	PH_hs_0006681	1	2758.4	1407.26	-0.970946	120766	27309	ZNF330	zinc finger protein 330	13375150	NM_014487.2	GO:0000004|GO:0000775|GO:0005730|GO:0008270|GO:0030496|GO:0046872|	-
30160	1	32	270	PH_hs_0030040	1	5038.66	2570.66	-0.9709	404814	7416	VDAC1	voltage-dependent anion channel 1	34528398	NM_003374.1	GO:0005739|GO:0016021|GO:0015283|GO:0015482|GO:0005741|GO:0006820|GO:0008308|GO:0008632|	5q31
12328	1	8	111	PH_hs_0010548	1	400.117	204.323	-0.96957	177534	11221	DUSP10	dual specificity phosphatase 10	21594978	NM_007207.3	GO:0005634|GO:0005737|GO:0006470|GO:0006470|GO:0006950|GO:0007254|GO:0016787|GO:0017017|	1q41
290	1	66	3	PH_hs_0020536	1	761.052	388.671	-0.969446	520606	80003	PCNXL2	pecanex-like 2 (Drosophila)	18676503	NM_014801.2	GO:0016021|	1q42.2
24672	1	32	221	PH_hs_0023370	1	593.611	303.318	-0.968685	274268	121260	SLC15A4	solute carrier family 15, member 4	21654740	NM_145648.1	GO:0005215|GO:0006810|GO:0006857|GO:0016021|	12q24.32
9878	1	22	89	PH_hs_0025002	1	157.366	80.4239	-0.968426	415041	7060	THBS4	thrombospondin 4	29791963	NM_003248.3	GO:0005198|GO:0005509|GO:0005515|GO:0005578|GO:0006930|GO:0007155|GO:0008201|	5q13
10661	1	21	96	PH_hs_0011672	1	607.684	310.768	-0.967482	197922	55450	CaMKIINalpha	calcium/calmodulin-dependent protein kinase II	50485733	NM_018584.4	GO:0016301|	1p36.12
13609	1	57	122	PH_hs_0032900	1	470.914	240.867	-0.967226	368823	23254	KIAA1026	KIAA1026 protein	5689388	XM_048825.10	NA	1p36.21
34989	1	45	313	PH_hs_0006657	1	519.773	265.88	-0.967108	NA	55500	ETNK1	ethanolamine kinase 1	21071078	NM_018638.3	GO:0016301|GO:0016740|GO:0004305|GO:0005737|GO:0006646|	12p12.1
369	1	33	4	PH_hs_0026488	1	753.517	385.708	-0.96613	NA	196383	MGC7036	hypothetical protein MGC7036	21450827	NM_145058.1	NA	12q24.31
16327	1	87	146	PH_hs_0032903	1	5817.52	2979.12	-0.965517	369026	754	PTTG1IP	pituitary tumor-transforming 1 interacting protein	21754873	NM_004339.2	GO:0005554|GO:0005634|GO:0005737|GO:0006606|GO:0007275|GO:0016021|	21q22.3
26619	1	75	238	PH_hs_0007328	1	587.073	300.834	-0.964574	127610	84747	MGC5139	hypothetical protein MGC5139	47682341	BC070088	NA	12q24.31
9952	1	96	89	PH_hs_0036421	1	673.142	345.196	-0.963497	534696	197342	EME2	essential meiotic endonuclease 1 homolog 2 (S. pombe)	27155082	BC041011	NA	16p13.3
3042	1	18	28	PH_hs_0025359	1	616.644	316.291	-0.963186	434931	261734	NPHP4	nephronophthisis 4	26251986	NM_015102.2	GO:0005198|GO:0005515|GO:0007165|GO:0007632|GO:0016020|GO:0016337|GO:0030036|	1p36.22
12788	1	20	115	PH_hs_0003966	1	1938.76	995.369	-0.96183	63128	29801	ZDHHC8	zinc finger, DHHC domain containing 8	31565505	NM_013373.1	GO:0016021|	22q11.21
36681	1	57	328	PH_hs_0021937	1	4345.4	2233.96	-0.959885	446373	11319	HSGT1	suppressor of S. cerevisiae gcr2	33990724	NM_007265.1	GO:0003713|GO:0006110|GO:0006366|	10q22.1
26230	1	22	235	PH_hs_0024812	1	1551.56	797.809	-0.959607	409925	115361	GBP4	guanylate binding protein 4	31377633	NM_052941.2	NA	1p22.2
5711	1	111	51	PH_hs_0005831	1	367.173	188.831	-0.959367	NA	NA	NA	NA	4505460	NA	NA	NA
26834	1	66	240	PH_hs_0011505	1	217.334	111.803	-0.958949	194693	9056	SLC7A7	solute carrier family 7 (cationic amino acid transporter, y+ system), member 7	21361562	NM_003982.2	GO:0005279|GO:0005286|GO:0005887|GO:0006461|GO:0006520|GO:0006810|GO:0006810|GO:0006865|GO:0016021|	14q11.2
14053	1	53	126	PH_hs_0031595	1	169.375	87.1321	-0.958948	123016	3351	HTR1B	5-hydroxytryptamine (serotonin) receptor 1B	338025	NM_000863.1	GO:0001584|GO:0004993|GO:0005887|GO:0007187|GO:0007268|	6q13
28915	1	19	259	PH_hs_0022047	1	210.328	108.222	-0.958649	NA	10016	PDCD6	programmed cell death 6	22027539	NM_013232.2	GO:0008624|GO:0005509|GO:0006915|	5pter-p15.2
24159	1	79	216	PH_hs_0037177	1	215.332	110.797	-0.958644	375834	283579	FLJ25976	hypothetical protein FLJ25976	30353872	BC051806	NA	14q24.3
35852	1	12	321	PH_hs_0038040	1	7933.57	4083.84	-0.958045	375174	387680	LOC387680	similar to KIAA0592 protein	51468483	XM_290482.4	NA	10q11.23
29400	1	56	263	PH_hs_0028994	1	422.05	217.334	-0.9575	NA	5111	PCNA	proliferating cell nuclear antigen	33239449	NM_002592.2	GO:0000074|GO:0003677|GO:0005634|GO:0005660|GO:0006260|GO:0006275|GO:0006281|GO:0008283|GO:0030337|	20pter-p12
24436	1	20	219	PH_hs_0000545	1	2430.09	1251.64	-0.95719	NA	27249	C2orf25	chromosome 2 open reading frame 25	7661547	NM_015702.1	NA	2q23.3
38353	1	49	343	PH_hs_0010109	1	935.443	481.927	-0.956833	NA	NA	NA	NA	13787208	NA	NA	NA
4840	1	24	44	PH_hs_0011980	1	13560.3	6989.18	-0.956192	NA	10598	AHSA1	AHA1, activator of heat shock 90kDa protein ATPase homolog 1 (yeast)	6912279	NM_012111.1	GO:0030189|GO:0001671|GO:0005737|GO:0006457|GO:0006950|GO:0051082|	14q23.3-31
4852	1	36	44	PH_hs_0004662	1	43292.3	22324.1	-0.95551	NA	4792	NFKBIA	nuclear factor of kappa light polypeptide gene enhancer in B-cells inhibitor, alpha	10092618	NM_020529.1	GO:0005737|GO:0006915|GO:0007253|GO:0008134|GO:0009618|	14q13
5857	1	33	53	PH_hs_0014302	1	486.884	251.356	-0.953844	NA	NA	NA	NA	14916436	NA	NA	NA
9456	1	48	85	PH_hs_0010316	1	149.837	77.3628	-0.953678	172510	128344	LOC128344	hypothetical protein LOC128344	29791901	NM_181643.1	NA	1p13.2
14283	1	59	128	PH_hs_0007460	1	278.338	143.778	-0.952999	128689	NA	NA	NA	27878387	BX111153	NA	NA
18840	1	24	169	PH_hs_0003149	1	454.515	234.864	-0.952504	43112	154807	VKORC1L1	vitamin K epoxide reductase complex, subunit 1-like 1	50950014	NM_173517.3	NA	7q11.21
2538	1	74	23	PH_hs_0002061	1	160.368	82.8734	-0.952408	23439	132720	FLJ39370	hypothetical protein FLJ39370	27693953	NM_152400.1	NA	4q25
36980	1	20	331	PH_hs_0006955	1	499.9	258.36	-0.952256	416362	10745	PHTF1	putative homeodomain transcription factor 1	34533387	NM_006608.1	GO:0003700|GO:0005634|GO:0006355|	1p13
26956	1	76	241	PH_hs_0001441	1	663.023	342.714	-0.952053	15536	84240	ZCCHC9	zinc finger, CCHC domain containing 9	12224956	NM_032280.1	GO:0003676|	5q14.1
28996	1	100	259	PH_hs_0032440	1	189.832	98.1428	-0.951766	278391	51014	TMED7	CGI-109 protein	40255262	NM_181836.3	GO:0005783|GO:0006886|GO:0008320|GO:0016021|	5q22.3
14534	1	86	130	PH_hs_0029816	1	2801.4	1449.04	-0.951054	350475	285362	SUMF1	sulfatase modifying factor 1	38202249	NM_182760.2	GO:0005554|GO:0005783|GO:0030203|	3p26.1
17686	1	102	158	PH_hs_0030190	1	2918.25	1509.73	-0.950813	433795	6464	SHC1	SHC (Src homology 2 domain containing) transforming protein 1	34366177	NM_003029.3	GO:0000187|GO:0001558|GO:0005068|GO:0005543|GO:0005886|GO:0007176|GO:0007242|GO:0008284|GO:0045840|	1q21
14426	1	90	129	PH_hs_0004711	1	785.032	406.362	-0.949984	82294	5998	RGS3	regulator of G-protein signalling 3	34535343	NM_021106.2	GO:0000188|GO:0004871|GO:0005096|GO:0005515|GO:0005829|GO:0007165|GO:0008277|	9q32
511	1	63	5	PH_hs_0012952	1	504.856	261.362	-0.949825	NA	51063	FAM26B	family with sequence similarity 26, member B	39725697	NM_015916.3	NA	10pter-q26.12
30409	1	57	272	PH_hs_0021942	1	1229.86	637.093	-0.948916	534742	333926	PPP2CZ	protein phosphatase 2a, catalytic subunit, zeta isoform	39930532	NM_005167.4	GO:0003824|	1p13.2
10636	1	108	95	PH_hs_0018497	1	186.349	96.5609	-0.948498	380403	648	BMI1	B lymphoma Mo-MLV insertion region (mouse)	39725706	NM_005180.5	GO:0000151|GO:0005634|GO:0006355|GO:0007379|GO:0008270|GO:0016567|GO:0016568|GO:0004842|	10p11.23
17359	1	111	155	PH_hs_0033206	1	196.316	101.735	-0.948363	409481	440286	LOC440286	LOC440286	47000241	XM_498615.1	NA	15q22.33
5782	1	70	52	PH_hs_0027137	1	228.342	118.393	-0.947606	61485	54438	GFOD1	glucose-fructose oxidoreductase domain containing 1	7020353	NM_018988.1	GO:0006118|GO:0008152|GO:0016491|	6pter-p22.1
22716	1	92	203	PH_hs_0005778	1	29676.4	15401.7	-0.946224	104125	10487	CAP1	CAP, adenylate cyclase-associated protein 1 (yeast)	10938021	NM_006367.2	GO:0007163|GO:0007165|GO:0007190|GO:0016020|	1p34.2
21241	1	73	190	PH_hs_0032969	1	3614.72	1879.36	-0.943641	375174	387680	LOC387680	similar to KIAA0592 protein	51468483	XM_290482.4	NA	10q11.23
20159	1	111	180	PH_hs_0003818	1	7274.51	3782.43	-0.943536	59461	25886	DKFZP434C245	DKFZP434C245 protein	31377769	NM_015426.2	NA	3p21.2
35656	1	40	319	PH_hs_0010248	1	346.717	180.344	-0.943008	171192	NA	NA	NA	21595446	BC032407	NA	NA
32784	1	80	293	PH_hs_0006324	1	293.83	152.84	-0.942961	115412	79784	MYH14	myosin, heavy polypeptide 14	33438759	NM_024729.2	GO:0003774|GO:0005524|GO:0016459|	19q13.33
28677	1	5	257	PH_hs_0024197	1	21788.4	11334.8	-0.942801	NA	NA	NA	NA	34222360	NA	NA	NA
32538	1	58	291	PH_hs_0027523	1	1143.63	596.142	-0.939893	NA	5906	RAP1A	RAP1A, member of RAS oncogene family	4506412	NM_002884.1	GO:0016020|GO:0045786|GO:0005525|GO:0007264|	1p13.3
23999	1	31	215	PH_hs_0004514	1	3509.97	1831.33	-0.938567	78146	5175	PECAM1	platelet/endothelial cell adhesion molecule (CD31 antigen)	30353985	NM_000442.2	GO:0005515|GO:0005886|GO:0005911|GO:0006928|GO:0007165|GO:0008037|GO:0016021|	17q23
16580	1	4	149	PH_hs_0024000	1	340.191	177.862	-0.935585	NA	126282	MGC17791	hypothetical protein MGC17791	22748780	NM_152362.1	NA	19p13.3
29215	1	95	261	PH_hs_0028980	1	12094.5	6324.23	-0.935386	NA	NA	NA	NA	17986263	NA	NA	NA
10471	1	55	94	PH_hs_0032215	1	5213.08	2725.93	-0.935386	222312	197336	LOC197336	similar to RIKEN cDNA 3230401M21 [Mus musculus]	21751383	NM_145294.3	NA	16p13.3
316	1	92	3	PH_hs_0001454	1	845.994	442.548	-0.934813	15725	51278	IER5	immediate early response 5	45439368	NM_016545.3	NA	1q25.3
6993	1	49	63	PH_hs_0000491	1	380.664	199.319	-0.93344	NA	NA	NA	NA	9945319	NA	NA	NA
20238	1	78	181	PH_hs_0010313	1	917.824	480.926	-0.932401	172199	113	ADCY7	adenylate cyclase 7	436217	NM_001114.2	GO:0000287|GO:0004016|GO:0004383|GO:0005887|GO:0006171|GO:0007242|GO:0016829|	16q12-q13
4922	1	106	44	PH_hs_0014019	1	1941.29	1017.46	-0.932047	272168	10955	TDE1	tumor differentially expressed 1	39812087	NM_006811.2	GO:0016021|	20q13.1-13.3
12449	1	17	112	PH_hs_0014729	1	5610.01	2940.31	-0.932034	284265	113402	C6orf83	chromosome 6 open reading frame 83	21733848	NM_145169.1	NA	6q27
15195	1	75	136	PH_hs_0031140	1	380.184	199.319	-0.93162	31704	283237	MGC29649	hypothetical protein MGC29649	18027413	NM_173810.3	GO:0005488|	11q12.3
10247	1	55	92	PH_hs_0038964	1	173.859	91.1921	-0.930938	14248	85439	STN2	stonin 2	34367408	BX648249	GO:0006886|GO:0030125|GO:0016020|GO:0006897|	14q31.1
4213	1	69	38	PH_hs_0032280	1	774.493	406.362	-0.930486	244003	55585	UBE2Q	ubiquitin-conjugating enzyme E2Q (putative)	38045949	NM_017582.5	GO:0004840|GO:0006512|	1q21.3
13464	1	24	121	PH_hs_0000475	1	201.321	105.764	-0.928648	4276	80823	BHLHB9	basic helix-loop-helix domain containing, class B, 9	34783574	NM_030639.1	GO:0005488|	Xq23
9934	1	78	89	PH_hs_0031119	1	1471.19	773.017	-0.92841	28608	85364	ZCCHC3	zinc finger, CCHC domain containing 3	46812644	NM_033089.6	GO:0003676|	20p13-p12.2
12439	1	7	112	PH_hs_0012234	1	434.54	228.342	-0.928294	211038	286122	FLJ37131	hypothetical protein FLJ37131	27735122	NM_173687.1	NA	8q24.3
25455	1	31	228	PH_hs_0033223	1	508.81	267.849	-0.925709	412406	152273	FGD5	FYVE, RhoGEF and PH domain containing 5	34526500	NM_152536.2	GO:0008270|	3p25.1
27072	1	80	242	PH_hs_0014823	1	4942.14	2602.45	-0.925267	NA	NA	NA	NA	18676517	NA	NA	NA
6840	1	8	62	PH_hs_0010873	1	157.366	82.8734	-0.925141	184640	745	C11orf9	chromosome 11 open reading frame 9	20521707	NM_013279.1	NA	11q12-q13.1
28234	1	10	253	PH_hs_0024236	1	210.328	110.797	-0.924723	374535	488	ATP2A2	ATPase, Ca++ transporting, cardiac muscle, slow twitch 2	34367441	NM_170665.2	GO:0000287|GO:0005388|GO:0005509|GO:0005524|GO:0005624|GO:0005783|GO:0005792|GO:0005887|GO:0006810|GO:0006812|GO:0006816|GO:0007155|GO:0008152|GO:0008544|GO:0015992|GO:0016787|GO:0016820|	12q23-q24.1
11035	1	59	99	PH_hs_0020841	1	928.431	489.888	-0.922343	439064	NA	NA	NA	19808678	BQ049338	NA	NA
26460	1	28	237	PH_hs_0020783	1	333.185	175.861	-0.921888	438748	64924	SLC30A5	solute carrier family 30 (zinc transporter), member 5	31873289	NM_022902.2	GO:0005385|GO:0005624|GO:0005887|GO:0006812|GO:0006829|GO:0006882|GO:0008270|GO:0008324|GO:0010043|GO:0010155|GO:0015290|GO:0015338|GO:0016020|GO:0016324|	5q12.1
4278	1	22	39	PH_hs_0023897	1	142.246	75.0999	-0.921507	345058	9869	SETDB1	SET domain, bifurcated 1	41281392	NM_012432.2	GO:0003677|GO:0005634|GO:0008168|GO:0008270|GO:0016568|GO:0016740|GO:0018024|	1q21
19239	1	87	172	PH_hs_0019059	1	20226.4	10684.4	-0.92073	400383	145567	TTC7B	tetratricopeptide repeat domain 7B	51493151	XM_085175.5	NA	14q32.12
19511	1	23	175	PH_hs_0017286	1	146.308	77.3628	-0.919296	356481	NA	NA	NA	34530208	AK124426	NA	NA
1401	1	57	13	PH_hs_0010142	1	899.851	476.158	-0.918246	NA	NA	NA	NA	17975771	NA	NA	NA
6884	1	52	62	PH_hs_0008855	1	942.396	498.899	-0.917587	147663	5780	PTPN9	protein tyrosine phosphatase, non-receptor type 9	18375663	NM_002833.2	GO:0004726|GO:0005215|GO:0005622|GO:0006470|GO:0006810|GO:0016787|	15q23
5686	1	86	51	PH_hs_0025578	1	304.802	161.369	-0.917506	437141	160762	FLJ35843	hypothetical protein FLJ35843	21751949	NM_152591.1	NA	12q24.11
4592	1	112	41	PH_hs_0019998	1	435.017	230.343	-0.917287	432416	NA	NA	NA	50482914	CR602107	NA	NA
15532	1	76	139	PH_hs_0005820	1	156.365	82.8734	-0.915936	126598	55076	FLJ10134	hypothetical protein FLJ10134	25955662	NM_018004.1	GO:0016021|	3q12.2
36011	1	59	322	PH_hs_0031357	1	2778.59	1474.13	-0.914486	79889	23531	MMD	monocyte to macrophage differentiation-associated	38018662	NM_012329.2	GO:0004872|GO:0004872|GO:0005624|GO:0005887|GO:0016021|GO:0019835|	17q
36785	1	49	329	PH_hs_0028327	1	4177.45	2216.83	-0.914123	NA	NA	NA	NA	34527382	NA	NA	NA
24882	1	18	223	PH_hs_0018693	1	277.337	147.309	-0.912794	NA	55840	EAF2	ELL associated factor 2	41350199	NM_018456.4	NA	3q13.33
16652	1	76	149	PH_hs_0017647	1	383.667	203.801	-0.912689	368948	NA	NA	NA	27879161	BX113107	NA	NA
14164	1	52	127	PH_hs_0025639	1	828.196	440.023	-0.912394	437783	1820	ARID3A	AT rich interactive domain 3A (BRIGHT- like)	38173799	NM_005224.1	GO:0003700|GO:0005634|GO:0006355|	19p13.3
27720	1	56	248	PH_hs_0009033	1	1100.15	584.597	-0.912186	149997	2307	FKHL18	forkhead-like 18 (Drosophila)	34304365	NM_004118.3	GO:0003700|GO:0005634|GO:0006355|GO:0007275|	20q11.1-q11.2
6104	1	56	55	PH_hs_0002201	1	418.045	222.338	-0.910908	25001	7532	YWHAG	tyrosine 3-monooxygenase/tryptophan 5-monooxygenase activation protein, gamma polypeptide	21464100	NM_012479.2	GO:0003779|GO:0005080|GO:0005159|GO:0005737|GO:0006469|GO:0007010|GO:0007088|GO:0008426|GO:0009966|GO:0019904|GO:0042803|GO:0043066|GO:0045664|GO:0048167|	7q11.23
30797	1	109	275	PH_hs_0030495	1	353.16	187.83	-0.910897	NA	NA	NA	NA	12697930	NA	NA	NA
7494	1	102	67	PH_hs_0000522	1	269.333	143.248	-0.910873	NA	8813	DPM1	dolichyl-phosphate mannosyltransferase polypeptide 1, catalytic subunit	4503362	NM_003859.1	GO:0004582|GO:0005783|GO:0006486|GO:0016757|	20q13.13
28682	1	10	257	PH_hs_0007239	1	3110.86	1654.63	-0.910806	126857	149832	LOC149832	hypothetical protein LOC149832	34529465	AK123831	NA	20p13
2320	1	80	21	PH_hs_0026831	1	383.667	204.323	-0.908999	NA	7784	ZP3	zona pellucida glycoprotein 3 (sperm receptor)	38327648	NM_007155.4	GO:0016021|GO:0004872|GO:0005102|GO:0005578|GO:0005615|GO:0007338|	7q11.23
21815	1	87	195	PH_hs_0012380	1	163.371	87.1321	-0.906874	216636	NA	NA	NA	11333843	BF371818	NA	NA
34904	1	72	312	PH_hs_0000776	1	6908.36	3685.25	-0.906582	7486	23474	ETHE1	ethylmalonic encephalopathy 1	19011980	NM_014297.3	NA	19q13.31
9484	1	76	85	PH_hs_0024386	1	1490.57	795.569	-0.905806	NA	11046	SLC35D2	solute carrier family 35, member D2	42734307	NM_007001.1	GO:0008372|GO:0000004|GO:0005338|	9q22.32
18563	1	83	166	PH_hs_0026052	1	22578.5	12064.5	-0.904182	NA	967	CD63	CD63 antigen (melanoma 1 antigen)	34328936	NM_001780.3	GO:0005765|GO:0005887|GO:0016021|	12q12-q13
31457	1	97	281	PH_hs_0002595	1	408.604	218.335	-0.904162	NA	9318	COPS2	COP9 constitutive photomorphogenic homolog subunit 2 (Arabidopsis)	4759263	NM_004236.1	GO:0004871|GO:0005515|GO:0005737|GO:0006366|GO:0007165|GO:0008180|	15q21.2
8348	1	60	75	PH_hs_0027596	1	484.454	258.876	-0.904097	21621	55529	DKFZp762O076	hypothetical protein DKFZp762O076	21706676	NM_018710.1	NA	8q21.3
22226	1	50	199	PH_hs_0032478	1	528.732	282.823	-0.902637	283063	4005	LMO2	LIM domain only 2 (rhombotin-like 1)	6633806	NM_005574.2	GO:0005634|GO:0007275|GO:0008270|	11p13
499	1	51	5	PH_hs_0027430	1	3892.85	2082.41	-0.90257	NA	NA	NA	NA	7661757	NA	NA	NA
11543	1	7	104	PH_hs_0027628	1	273.335	146.308	-0.901662	37035	3110	HLXB9	homeo box HB9	38348182	NM_005515.2	GO:0003700|GO:0003702|GO:0005634|GO:0006357|GO:0006959|GO:0009653|	7q36
33689	1	89	301	PH_hs_0001961	1	1437.61	769.587	-0.901512	NA	NA	NA	NA	31377849	NA	NA	NA
22518	1	6	202	PH_hs_0000789	1	5723.26	3064.14	-0.901355	NA	3006	HIST1H1C	histone 1, H1c	21071025	NM_005319.3	GO:0000786|GO:0003677|GO:0007001|GO:0005634|GO:0005694|GO:0006334|	6p21.3
6422	1	38	58	PH_hs_0018124	1	337.667	180.865	-0.900691	374285	339344	LOC339344	hypothetical protein LOC339344	51474747	XM_290848.3	GO:0003677|GO:0005634|	19q13.32
7477	1	85	67	PH_hs_0026462	1	314.29	168.375	-0.900421	NA	NA	NA	NA	6996002	NA	NA	NA
38584	1	56	345	PH_hs_0002124	1	559.614	299.833	-0.900272	24054	84522	GL009	hypothetical protein GL009	31982910	NM_032492.2	NA	3p25.2
1938	1	34	18	PH_hs_0004214	1	1318.87	706.979	-0.899567	NA	2769	GNA15	guanine nucleotide binding protein (G protein), alpha 15 (Gq class)	4504038	NM_002068.1	GO:0005834|GO:0005886|GO:0006471|GO:0007165|GO:0007207|GO:0007186|GO:0007202|GO:0007204|GO:0003924|GO:0004871|GO:0005525|	19p13.3
35447	1	55	317	PH_hs_0030569	1	588.075	315.29	-0.899319	NA	NA	NA	NA	19263342	NA	NA	NA
3975	1	55	36	PH_hs_0002675	1	3233.59	1734.12	-0.898932	31439	10653	SPINT2	serine protease inhibitor, Kunitz type, 2	34534408	NM_021102.1	GO:0004867|GO:0005576|GO:0005625|GO:0006928|GO:0016021|	19q13.1
27376	1	48	245	PH_hs_0004476	1	513.342	275.336	-0.898726	77613	545	ATR	ataxia telangiectasia and Rad3 related	20143978	NM_001184.2	GO:0000075|GO:0004672|GO:0005488|GO:0006281|GO:0007049|GO:0007275|	3q22-q24
8559	1	47	77	PH_hs_0018454	1	300.834	161.369	-0.898602	NA	NA	NA	NA	34304338	NA	NA	NA
26011	1	27	233	PH_hs_0001459	1	581.064	311.769	-0.898218	NA	NA	NA	NA	4507544	NA	NA	NA
7985	1	33	72	PH_hs_0023718	1	162.37	87.1321	-0.898009	NA	9358	ITGBL1	integrin, beta-like 1 (with EGF-like repeat domains)	4758613	NM_004791.1	GO:0004872|GO:0007160|GO:0007229|GO:0008083|GO:0008305|GO:0016021|	13q33
35255	1	87	315	PH_hs_0038709	1	162.37	87.1321	-0.898009	16346	388114	LOC388114	hypothetical LOC388114	22137645	BC036424	NA	15q15.1
27396	1	68	245	PH_hs_0006012	1	60952.3	32767.1	-0.895432	108557	83441	PP1067	hypothetical protein PP1057	10441864	NM_031285.1	NA	12p13.3
19324	1	60	173	PH_hs_0024204	1	1131.57	608.685	-0.894551	372033	9728	KIAA0256	KIAA0256 gene product	45120116	NM_014701.1	NA	15q21.1
29889	1	97	267	PH_hs_0023739	1	301.834	162.37	-0.894473	NA	92370	ACPL2	acid phosphatase-like 2	42476016	NM_152282.2	GO:0003993|	3q23
17498	1	26	157	PH_hs_0024750	1	1747.79	940.393	-0.894195	408451	4542	MYO1F	myosin IF	34526556	NM_012335.2	GO:0000004|GO:0000146|GO:0003774|GO:0003779|GO:0005516|GO:0005524|GO:0005524|GO:0016459|GO:0016461|	19p13.3-p13.2
9562	1	42	86	PH_hs_0040263	1	4139.25	2227.48	-0.893959	386834	7534	YWHAZ	tyrosine 3-monooxygenase/tryptophan 5-monooxygenase activation protein, zeta polypeptide	30354618	NM_003406.2	GO:0019904|	8q23.1
35266	1	98	315	PH_hs_0025538	1	716.466	385.708	-0.893388	436871	7726	TRIM26	tripartite motif-containing 26	23270710	NM_003449.2	GO:0000151|GO:0003677|GO:0004842|GO:0005515|GO:0008270|GO:0016567|	6p21.3
30987	1	75	277	PH_hs_0002629	1	273.335	147.309	-0.891822	30819	55571	C2orf29	chromosome 2 open reading frame 29	39992411	NM_017546.3	GO:0005554|GO:0008283|GO:0008372|	2q11.2
8449	1	49	76	PH_hs_0014130	1	745.558	402.119	-0.890696	274256	79993	ELOVL7	ELOVL family member 7, elongation of long chain fatty acids (yeast)	51464913	XM_371740.3	GO:0016021|	5q12.1
6099	1	51	55	PH_hs_0024751	1	1467.3	791.564	-0.890389	NA	NA	NA	NA	31652263	NA	NA	NA
33763	1	51	302	PH_hs_0031645	1	914.818	493.893	-0.889287	127011	27283	TINAG	tubulointerstitial nephritis antigen	33604100	NM_014464.2	GO:0005515|GO:0004197|GO:0008234|GO:0007155|GO:0006508|GO:0005604|	6p11.2-p12
19593	1	105	175	PH_hs_0014278	1	10314.1	5568.66	-0.889221	NA	NA	NA	NA	29826333	NA	NA	NA
11150	1	62	100	PH_hs_0010557	1	563.62	304.319	-0.88914	177688	79149	ZSCAN5	zinc finger and SCAN domain containing 5	12803602	NM_024303.1	GO:0003700|GO:0005634|GO:0006355|GO:0008270|	19q13.43
12005	1	21	108	PH_hs_0024310	1	1827.39	986.941	-0.888745	380092	6619	SNAPC3	small nuclear RNA activating complex, polypeptide 3, 50kDa	50505567	NM_003084.1	GO:0003677|GO:0005634|GO:0006355|GO:0006366|GO:0006383|GO:0009301|	9p22.3
39129	1	41	350	PH_hs_0022723	1	1128.4	609.449	-0.888698	157401	51002	CGI-121	CGI-121 protein	21756946	NM_016058.1	GO:0005634|GO:0005829|GO:0019901|GO:0030163|	2p24.3-p24.1
2722	1	34	25	PH_hs_0033101	1	13343.7	7213.94	-0.887296	392171	1649	DDIT3	DNA-damage-inducible transcript 3	386158	NM_004083.4	GO:0003700|GO:0003714|GO:0005634|GO:0006355|GO:0006974|GO:0007050|	12q13.1-q13.2
38622	1	94	345	PH_hs_0014338	1	174.86	94.541	-0.887188	279008	54844	C6orf61	chromosome 6 open reading frame 61	7020091	AK000177	NA	6q22.31
27402	1	74	245	PH_hs_0033191	1	570.103	308.286	-0.886954	408316	259215	C6orf21	chromosome 6 open reading frame 21	32812820	NM_001003693.1	NA	6p21.3
7272	1	104	65	PH_hs_0003291	1	49849	26980.7	-0.885638	46465	10312	TCIRG1	T-cell, immune regulator 1, ATPase, H+ transporting, lysosomal V0 protein a isoform 3	21619617	NM_006053.2	GO:0005215|GO:0005887|GO:0006968|GO:0008284|GO:0015078|GO:0015992|GO:0015992|GO:0016020|	11q13.4-q13.5
29931	1	27	268	PH_hs_0001371	1	1580.24	857.425	-0.882065	NA	9553	MRPL33	mitochondrial ribosomal protein L33	21735607	NM_004891.2	GO:0003735|GO:0005622|GO:0005840|GO:0006412|	2p21
25077	1	101	224	PH_hs_0002601	1	216.333	117.388	-0.881966	30305	283420	UNQ9341	HEEE9341	37181649	NM_207345.1	GO:0005529|	12p13.31-p13.2
8251	1	75	74	PH_hs_0036096	1	16714.2	9070.19	-0.88187	500921	84833	USMG5	upregulated during skeletal muscle growth 5	10347809	NM_032747.1	NA	10q24.33
16215	1	87	145	PH_hs_0031879	1	519.299	281.823	-0.881777	154332	9695	EDEM1	ER degradation enhancer, mannosidase alpha-like 1	7662001	NM_014674.1	GO:0004571|GO:0005509|GO:0005515|GO:0005525|GO:0005783|GO:0006487|GO:0006986|GO:0030176|GO:0030433|	3p26.1
7735	1	7	70	PH_hs_0021691	1	356.163	193.313	-0.881597	445466	2359	FPRL2	formyl peptide receptor-like 2	37589551	NM_002030.3	GO:0001584|GO:0004982|GO:0005886|GO:0006928|GO:0006935|GO:0007165|GO:0007186|GO:0016021|	19q13.3-q13.4
8800	1	64	79	PH_hs_0011496	1	387.19	210.328	-0.880398	194673	8682	PEA15	phosphoprotein enriched in astrocytes 15	21359835	NM_003768.2	GO:0005351|GO:0005515|GO:0005875|GO:0006810|GO:0006916|GO:0042981|GO:0046325|	1q21.1
23205	1	21	208	PH_hs_0029022	1	6308.74	3427.62	-0.880145	85201	9976	CLECSF2	C-type (calcium dependent, carbohydrate-recognition domain) lectin, superfamily member 2 (activation-induced)	37577106	NM_005127.2	GO:0005529|GO:0005887|GO:0019735|	12p13-p12
9813	1	69	88	PH_hs_0025082	1	407.341	221.337	-0.879994	418045	57673	KIAA1553	KIAA1553	51465265	XM_166320.5	NA	6q21
36562	1	50	327	PH_hs_0031039	1	534.741	290.586	-0.879874	18349	29088	MRPL15	mitochondrial ribosomal protein L15	20489012	NM_014175.2	GO:0015934|GO:0006412|GO:0005622|GO:0003735|	8q11.2-q13
4831	1	15	44	PH_hs_0000315	1	705.978	383.667	-0.87977	NA	3728	JUP	junction plakoglobin	4504810	NM_002230.1	GO:0005198|GO:0005624|GO:0005625|GO:0008092|GO:0005737|GO:0005856|GO:0007155|	17q21
36546	1	34	327	PH_hs_0004423	1	149.837	81.4432	-0.879523	76640	28984	RGC32	response gene to complement 32	21754269	NM_014059.1	GO:0000079|GO:0005737|	13q14.11
24087	1	7	216	PH_hs_0023702	1	279.339	151.839	-0.879475	310185	79668	PARP8	poly (ADP-ribose) polymerase family, member 8	24432008	NM_024615.2	NA	5q11.1
17811	1	3	160	PH_hs_0003171	1	14863.2	8081.41	-0.879062	43666	11156	PTP4A3	protein tyrosine phosphatase type IVA, member 3	34535719	NM_007079.2	GO:0004721|GO:0004727|GO:0006470|	8q24.3
13735	1	71	123	PH_hs_0029598	1	383.667	208.806	-0.877689	NA	NA	NA	NA	7019586	NA	NA	NA
33325	1	61	298	PH_hs_0001677	1	208.806	113.816	-0.875465	NA	85025	C7orf35	chromosome 7 open reading frame 35	24475725	NM_032936.2	GO:0016021|	7q11.23
17553	1	81	157	PH_hs_0005973	1	297.832	162.37	-0.875215	107526	9334	B4GALT5	UDP-Gal:betaGlcNAc beta 1,4- galactosyltransferase, polypeptide 5	13929470	NM_004776.2	GO:0005794|GO:0005975|GO:0008378|GO:0016021|GO:0016757|GO:0030145|	20q13.1-q13.2
23134	1	62	207	PH_hs_0030858	1	2551.91	1392.76	-0.873627	897	2205	FCER1A	Fc fragment of IgE, high affinity I, receptor for; alpha polypeptide	15929511	NM_002001.2	GO:0005057|GO:0006955|GO:0005887|GO:0004872|GO:0019863|	1q23
11813	1	53	106	PH_hs_0035533	1	490.626	267.849	-0.873205	113426	57653	KIAA1529	KIAA1529	50949985	NM_020893.1	NA	9q22.33
3634	1	50	33	PH_hs_0025459	1	3999.44	2184.86	-0.872259	435981	2067	ERCC1	excision repair cross-complementing rodent repair deficiency, complementation group 1 (includes overlapping antisense sequence)	21750542	NM_202001.1	GO:0003684|GO:0004519|GO:0004520|GO:0005634|GO:0005634|GO:0006281|GO:0006289|GO:0009653|GO:0016787|	19q13.2-q13.3
31514	1	42	282	PH_hs_0040326	1	1548.56	845.994	-0.872206	76038	3422	IDI1	isopentenyl-diphosphate delta isomerase	31874516	NM_004508.2	GO:0000287|GO:0004452|GO:0005777|GO:0006695|GO:0008299|GO:0016117|GO:0016853|	10p15.3
33274	1	10	298	PH_hs_0003905	1	20343.2	11122.7	-0.871045	NA	NA	NA	NA	28277139	NA	NA	NA
11406	1	94	102	PH_hs_0032855	1	2106.65	1152.12	-0.870662	356758	399844	FLJ45445	FLJ45445 protein	34536320	XM_373704.3	NA	19p13.3
13607	1	55	122	PH_hs_0032213	1	454.992	248.871	-0.870441	222061	219404	MGC9850	hypothetical protein MGC9850	21757887	NM_152705.1	GO:0003677|GO:0003899|GO:0005634|GO:0006350|GO:0016740|GO:0046983|	13q12.2
33674	1	74	301	PH_hs_0001285	1	140.243	76.7463	-0.869755	462418	5636	PRPSAP2	phosphoribosyl pyrophosphate synthetase-associated protein 2	22538484	NM_002767.2	GO:0004749|GO:0004857|GO:0009116|GO:0009165|	17p11.2-p12
38661	1	21	346	PH_hs_0028968	1	4087.25	2236.97	-0.869589	NA	4358	MPV17	MpV17 transgene, murine homolog, glomerulosclerosis	37059781	NM_002437.3	GO:0005777|GO:0005779|GO:0005554|GO:0006800|	2p23-p21
9299	1	3	84	PH_hs_0019271	1	1585.44	867.914	-0.869263	406392	200186	TORC2	transducer of regulated cAMP response element-binding protein (CREB) 2	31566128	NM_181715.1	NA	1q21.3
33564	1	76	300	PH_hs_0027860	1	280.822	153.841	-0.868218	143482	5481	PPID	peptidylprolyl isomerase D (cyclophilin D)	34192170	NM_005038.2	GO:0003755|GO:0005528|GO:0006457|GO:0016018|GO:0016853|	4q31.3
14740	1	68	132	PH_hs_0027382	1	245.87	134.7	-0.868149	334846	5818	PVRL1	poliovirus receptor-related 1 (herpesvirus entry mediator C; nectin)	42560236	NM_002855.3	GO:0005515|GO:0005912|GO:0006955|GO:0015026|GO:0016021|GO:0016337|GO:0046718|	11q23
31938	1	18	286	PH_hs_0027243	1	1192.87	653.59	-0.867975	131905	117155	CATSPER2	cation channel, sperm associated 2	34367258	NM_054020.2	GO:0005261|GO:0006812|GO:0016020|	15q14
19891	1	67	178	PH_hs_0033371	1	407.341	223.338	-0.867007	435676	339290	LOC339290	hypothetical protein LOC339290	27469716	XM_378735.1	NA	18p11.31
29840	1	48	267	PH_hs_0000296	1	164.372	90.1776	-0.866119	NA	4752	NEK3	NIMA (never in mitosis gene a)-related kinase 3	23510390	NM_002498.1	GO:0000287|GO:0000910|GO:0004674|GO:0004674|GO:0004713|GO:0005524|GO:0005524|GO:0005634|GO:0006468|GO:0006468|GO:0007049|GO:0007067|GO:0016740|	13q14.13
9222	1	38	83	PH_hs_0025742	1	1413.79	775.732	-0.865942	128637	89857	KLHL6	kelch-like 6 (Drosophila)	17105196	NM_130446.1	GO:0005515|	-
12343	1	23	111	PH_hs_0023704	1	234.346	128.612	-0.865616	NA	NA	NA	NA	6912449	NA	NA	NA
35118	1	62	314	PH_hs_0032486	1	1368.42	751.514	-0.864637	283690	55573	H41	hypothetical protein H41	21756451	NM_017548.3	GO:0005554|GO:0008283|GO:0008372|	3q22.1
26193	1	97	234	PH_hs_0002908	1	2808.42	1543.08	-0.863947	NA	57110	HRASLS	HRAS-like suppressor	38455407	NM_020386.2	NA	3q29
28680	1	8	257	PH_hs_0033240	1	2774.32	1524.76	-0.863553	414809	22863	KIAA0831	KIAA0831	47076990	NM_014924.3	NA	14q22.2
6887	1	55	62	PH_hs_0031571	1	208.806	114.822	-0.86277	118684	6388	SDF2	stromal cell-derived factor 2	19017548	NM_006923.2	GO:0004169|GO:0006486|GO:0005615|GO:0016020|	17q11.2
913	1	17	9	PH_hs_0038993	1	1635.86	899.616	-0.86267	443457	440460	LOC440460	LOC440460	31565514	BC053686	NA	17q24.2
5809	1	97	52	PH_hs_0023335	1	1596.85	878.403	-0.862276	270055	6457	SH3GL3	SH3-domain GRB2-like 3	20070145	NM_003027.2	GO:0005515|GO:0005737|GO:0007165|GO:0007417|	15q24
35231	1	63	315	PH_hs_0022782	1	226.34	124.515	-0.862174	NA	NA	NA	NA	4505952	NA	NA	NA
21384	1	104	191	PH_hs_0016064	1	1992.5	1096.62	-0.861513	321707	55818	JMJD1A	jumonji domain containing 1A	34364759	NM_018433.3	NA	2p11.2
27025	1	33	242	PH_hs_0026631	1	241.868	133.162	-0.861041	NA	126308	MOBKL2A	MOB1, Mps One Binder kinase activator-like 2A (yeast)	40018625	NM_130807.2	NA	19p13.3
7350	1	70	66	PH_hs_0004645	1	26022.8	14327.7	-0.860964	80768	1186	CLCN7	chloride channel 7	34528389	NM_001287.3	GO:0005247|GO:0005624|GO:0005887|GO:0006811|GO:0006821|	16p13
25460	1	36	228	PH_hs_0034629	1	4320.74	2379.24	-0.860779	528454	440234	LOC440234	similar to hypothetical protein	51472577	XM_370839.3	NA	15q11.2
13238	1	22	119	PH_hs_0000800	1	2994.62	1651.21	-0.858848	7764	9903	KLHL21	KIAA0469 gene product	3413899	NM_014851.2	GO:0005515|	1p36.31
2121	1	105	19	PH_hs_0003879	1	263.363	145.307	-0.857952	NA	54436	SH3TC1	SH3 domain and tetratricopeptide repeats 1	21361603	NM_018986.2	GO:0005488|	4p16.1
5563	1	75	50	PH_hs_0032060	1	17705.9	9773.12	-0.857336	186350	6124	RPL4	ribosomal protein L4	50496550	XM_034640.7	GO:0003723|GO:0003735|GO:0005622|GO:0005840|GO:0005842|GO:0006412|	15q22
36484	1	84	326	PH_hs_0026075	1	682.153	376.66	-0.856832	446179	51691	LSM8	LSM8 homolog, U6 small nuclear RNA associated (S. cerevisiae)	31874081	NM_016200.2	GO:0000398|GO:0003723|GO:0005634|GO:0005732|GO:0008248|GO:0017070|	7q31.1-q31.3
19311	1	47	173	PH_hs_0027069	1	14165.2	7823.63	-0.856442	NA	NA	NA	NA	21314663	NA	NA	NA
25800	1	40	231	PH_hs_0006585	1	529.734	292.829	-0.855208	119298	NA	NA	NA	34529703	AK124018	NA	NA
36603	1	91	327	PH_hs_0000454	1	4730.24	2616.25	-0.854415	4113	10768	AHCYL1	S-adenosylhomocysteine hydrolase-like 1	47077628	NM_006621.3	GO:0004013|GO:0006730|GO:0016787|	1p13.2
8315	1	27	75	PH_hs_0018971	1	42841.9	23711.1	-0.853461	396783	9368	SLC9A3R1	solute carrier family 9 (sodium/hydrogen exchanger), isoform 3 regulator 1	34367462	NM_004252.1	GO:0005515|GO:0006461|GO:0015629|GO:0016055|	17q25.1
5436	1	60	49	PH_hs_0006411	1	5580.68	3088.88	-0.853356	NA	8778	SIGLEC5	sialic acid binding Ig-like lectin 5	4502658	NM_003830.1	GO:0016021|GO:0005515|GO:0005529|GO:0007155|	19q13.3
38175	1	95	341	PH_hs_0027461	1	1028.06	569.101	-0.853163	NA	NA	NA	NA	13376801	NA	NA	NA
9101	1	29	82	PH_hs_0012799	1	3063.19	1696	-0.852901	234759	54738	FEV	FEV (ETS oncogene family)	8923788	NM_017521.1	GO:0003700|GO:0003714|GO:0005634|GO:0006355|GO:0006366|	2q36
15276	1	44	137	PH_hs_0035719	1	1852.12	1025.53	-0.852811	246603	3093	HIP2	huntingtin interacting protein 2	50486526	NM_005339.3	GO:0016874|GO:0006512|GO:0006355|GO:0005634|GO:0004842|GO:0004840|GO:0003700|	4p14
11221	1	21	101	PH_hs_0034963	1	1493.04	827.194	-0.851959	534804	388453	LOC388453	hypothetical LOC388453	13993031	XM_373769.2	NA	17p13.3
17787	1	91	159	PH_hs_0029862	1	4472.78	2479.49	-0.851128	NA	NA	NA	NA	4506864	NA	NA	NA
34020	1	84	304	PH_hs_0016340	1	338.668	187.83	-0.850446	NA	7979	SHFM1	split hand/foot malformation (ectrodactyly) type 1	5453639	NM_006304.1	GO:0000502|GO:0005515|GO:0006508|GO:0008233|GO:0030326|	7q21.3-q22.1
33106	1	66	296	PH_hs_0002553	1	835.976	463.955	-0.849478	29406	NA	NA	NA	21756055	AK096537	NA	NA
429	1	93	4	PH_hs_0001085	1	1631.12	905.391	-0.849248	11110	79177	ZNF576	zinc finger protein 576	50502760	NM_024327.1	GO:0003676|GO:0005634|GO:0008270|	19q13.31
8144	1	80	73	PH_hs_0006107	1	5155.57	2862.28	-0.848967	111217	64857	PLEKHG2	pleckstrin homology domain containing, family G (with RhoGef domain) member 2	45237196	NM_022835.1	NA	19q13.2
32177	1	33	288	PH_hs_0000571	1	237.866	132.159	-0.847871	5555	79029	SPATA5L1	spermatogenesis associated 5-like 1	34193860	NM_024063.1	GO:0000166|GO:0000910|GO:0005524|GO:0017111|	15q21.1
12364	1	44	111	PH_hs_0017072	1	429.535	238.866	-0.846573	352412	136991	ASZ1	ankyrin repeat, SAM and basic leucine zipper domain containing 1	23241057	NM_130768.1	GO:0004871|GO:0005737|GO:0007281|	7q31.2
8373	1	85	75	PH_hs_0000337	1	5979.52	3325.98	-0.846252	2533	223	ALDH9A1	aldehyde dehydrogenase 9 family, member A1	25777738	NM_000696.2	GO:0004029|GO:0005489|GO:0006081|GO:0008152|GO:0016491|GO:0019145|GO:0047105|	1q23.1
33366	1	102	298	PH_hs_0006422	1	34805.3	19362.8	-0.84602	132327	8787	RGS9	regulator of G-protein signalling 9	18490913	NM_003835.1	GO:0004871|GO:0005096|GO:0005834|GO:0007242|GO:0007601|GO:0008277|	17q23-q24
27135	1	31	243	PH_hs_0024257	1	5324.92	2962.4	-0.845992	376071	894	CCND2	cyclin D2	16950656	NM_001759.2	GO:0000074|GO:0000910|GO:0005634|	12p13
17254	1	6	155	PH_hs_0015519	1	46374.1	25816.5	-0.845028	NA	5880	RAC2	ras-related C3 botulinum toxin substrate 2 (rho family, small GTP binding protein Rac2)	27881480	NM_002872.3	GO:0007264|GO:0003924|GO:0005525|GO:0007165|	22q13.1
5004	1	76	45	PH_hs_0022601	1	356.163	198.318	-0.844722	145599	4289	MKLN1	muskelin 1, intracellular mediator containing kelch motifs	46094063	NM_013255.3	NA	7q32
20965	1	21	188	PH_hs_0023001	1	1713.38	954.299	-0.844329	202166	3187	HNRPH1	heterogeneous nuclear ribonucleoprotein H1 (H)	34366233	NM_005520.1	GO:0000398|GO:0003676|GO:0003723|GO:0006396|GO:0008266|GO:0030530|	5q35.3
32898	1	82	294	PH_hs_0016957	1	1793.79	999.318	-0.843991	351126	NA	NA	NA	19098196	BM768581	NA	NA
6657	1	49	60	PH_hs_0035970	1	936.709	522.303	-0.842715	434075	80306	MED28	mediator of RNA polymerase II transcription, subunit 28 homolog (yeast)	50488796	NM_025205.3	GO:0003779|GO:0005634|GO:0005856|GO:0006355|GO:0016020|	4p16
1051	1	43	10	PH_hs_0022102	1	1341.6	748.511	-0.841856	NA	51635	DHRS7	dehydrogenase/reductase (SDR family) member 7	7706317	NM_016029.1	GO:0008152|GO:0016491|	14q23.1
37519	1	111	335	PH_hs_0024152	1	8297.45	4630.42	-0.841525	370671	23130	KIAA0404	KIAA0404 protein	51468728	XM_290517.4	GO:0004024|GO:0006118|GO:0008270|GO:0016491|	11q13.1
14382	1	46	129	PH_hs_0025027	1	210.328	117.388	-0.841355	415792	51279	C1RL	complement component 1, r subcomponent-like	7271474	NM_016546.1	GO:0004263|GO:0004295|GO:0006508|	12p13.31
29957	1	53	268	PH_hs_0018575	1	13750	7677.27	-0.840769	381099	3936	LCP1	lymphocyte cytosolic protein 1 (L-plastin)	7382490	NM_002298.2	GO:0000004|GO:0003779|GO:0005509|GO:0005829|	13q14.3
23578	1	58	211	PH_hs_0000589	1	1704.89	952.119	-0.840466	5811	56683	C21orf59	chromosome 21 open reading frame 59	16550033	NM_021254.1	GO:0008152|GO:0016491|	21q22.1
30000	1	96	268	PH_hs_0023818	1	427.532	238.866	-0.839832	327252	84328	LZIC	leucine zipper and CTNNBIP1 domain containing	50481002	NM_032368.3	GO:0007275|GO:0008013|	1p36.22
30775	1	87	275	PH_hs_0035538	1	908.807	507.809	-0.839688	117929	401397	LOC401397	hypothetical gene supported by BX537645	11979361	XM_380139.2	NA	7q31.1
561	1	1	6	PH_hs_0038299	1	408.604	228.342	-0.839507	169639	283768	DKFZp434P162	hypothetical protein DKFZp434P162	45219718	XM_370843.3	NA	15q13.1
15252	1	20	137	PH_hs_0031184	1	1827.39	1021.23	-0.839474	42712	4149	MAX	MAX protein	23273937	NM_002382.3	GO:0006355|GO:0005634|GO:0003700|GO:0003677|	14q23
16080	1	64	144	PH_hs_0012508	1	401.118	224.339	-0.838348	223583	NA	NA	NA	19893152	BQ064481	NA	NA
35878	1	38	321	PH_hs_0000209	1	702.078	392.674	-0.838298	1565	4734	NEDD4	neural precursor cell expressed, developmentally down-regulated 4	38257150	NM_006154.1	GO:0004842|GO:0005622|GO:0006512|GO:0016874|	15q
11234	1	34	101	PH_hs_0022973	1	2125.56	1188.91	-0.838207	200481	55313	FLJ11151	hypothetical protein FLJ11151	33991096	NM_018340.1	GO:0016787|	16p13.12
12689	1	33	114	PH_hs_0032616	1	3718.94	2080.88	-0.837696	308709	2923	GRP58	glucose regulated protein, 58kDa	22761553	NM_005313.3	GO:0003756|GO:0004197|GO:0004629|GO:0005489|GO:0005783|GO:0006118|GO:0006606|GO:0006621|GO:0007165|GO:0016853|	15q15
31519	1	47	282	PH_hs_0026520	1	11080.9	6200.19	-0.837693	NA	6642	SNX1	sorting nexin 1	23111031	NM_148955.1	GO:0005794|GO:0007242|GO:0008565|GO:0006886|GO:0006897|	15q22.31
12322	1	2	111	PH_hs_0013451	1	185.348	103.75	-0.837132	531773	NA	NA	NA	16553894	AK057914	NA	NA
12001	1	17	108	PH_hs_0018863	1	19215.2	10757.3	-0.836928	NA	27020	SDFR1	stromal cell derived factor receptor 1	6912645	NM_012428.1	GO:0004872|GO:0016020|	15q22
34308	1	36	307	PH_hs_0007430	1	2474.96	1385.75	-0.836736	128433	27306	PGDS	prostaglandin D2 synthase, hematopoietic	50500518	NM_014485.1	GO:0001516|GO:0004667|GO:0005737|GO:0007165|GO:0007267|GO:0007626|GO:0016853|	4q22.3
21391	1	111	191	PH_hs_0002279	1	568.099	318.292	-0.835791	NA	NA	NA	NA	34366110	NA	NA	NA
31097	1	73	278	PH_hs_0022698	1	132.159	74.0743	-0.83523	NA	116987	CENTG2	centaurin, gamma 2	41281554	NM_014914.2	NA	2p24.3-p24.1
37444	1	36	335	PH_hs_0006488	1	3341.37	1873.69	-0.834554	118131	10588	MTHFS	5,10-methenyltetrahydrofolate synthetase (5-formyltetrahydrofolate cyclo-ligase)	16549609	NM_006441.1	GO:0000287|GO:0005542|GO:0005829|GO:0008152|GO:0015942|GO:0016874|GO:0030272|	15q25.1
36545	1	33	327	PH_hs_0015395	1	256.359	143.778	-0.834327	NA	NA	NA	NA	15680014	NA	NA	NA
36158	1	94	323	PH_hs_0026023	1	678.722	380.664	-0.834304	156880	8470	ARGBP2	Arg/Abl-interacting protein ArgBP2	41352707	NM_021069.2	GO:0000004|GO:0003676|GO:0005200|GO:0005515|GO:0005634|GO:0005634|GO:0005634|GO:0005856|GO:0008093|GO:0008270|GO:0008307|GO:0015629|GO:0030018|	4q35.1
11827	1	67	106	PH_hs_0038716	1	416.043	233.345	-0.834268	14202	55288	RHOT1	ras homolog gene family, member T1	22859175	AJ496730	GO:0005509|GO:0005525|GO:0015031|GO:0007264|	17q11.2
33388	1	12	299	PH_hs_0036829	1	445.505	249.872	-0.834254	131243	93273	LEMD1	LEM domain containing 1	34365321	BX640973	GO:0005635|	1q32.1
22363	1	75	200	PH_hs_0001530	1	608.685	341.713	-0.83291	NA	27246	ZNF364	zinc finger protein 364	33859667	NM_014455.1	NA	1q21.1
39086	1	110	349	PH_hs_0026136	1	790.563	444.027	-0.832233	446850	51528	C14orf100	chromosome 14 open reading frame 100	34536098	NM_016475.2	NA	14q23.1
33422	1	46	299	PH_hs_0010398	1	1397.35	785.032	-0.831873	369373	10483	SEC23B	Sec23 homolog B (S. cerevisiae)	13529298	NM_006363.3	GO:0005515|GO:0005783|GO:0005794|GO:0006886|GO:0006888|GO:0016020|GO:0016192|GO:0030127|	20p11.23
7862	1	22	71	PH_hs_0003465	1	620.65	348.719	-0.831714	NA	83759	RBM30	RNA binding motif protein 30	32306518	NM_031492.2	GO:0000398|GO:0003723|	11q13
3551	1	79	32	PH_hs_0001428	1	585.599	329.223	-0.830846	15299	10614	HIS1	HMBA-inducible	4062855	NM_006460.1	GO:0000122|GO:0004861|GO:0005515|GO:0005634|GO:0005737|GO:0016564|GO:0017069|GO:0045736|	17q21.31
912	1	16	9	PH_hs_0005065	1	2722.35	1531.36	-0.830042	90911	9121	SLC16A5	solute carrier family 16 (monocarboxylic acid transporters), member 5	21751126	NM_004695.2	GO:0005215|GO:0005624|GO:0005887|GO:0006810|GO:0015293|GO:0015355|GO:0015711|GO:0015718|	17q25.1
32452	1	84	290	PH_hs_0024213	1	2940.07	1654.63	-0.829344	372571	10150	MBNL2	muscleblind-like 2 (Drosophila)	46411178	NM_144778.2	GO:0003676|	13q32.1
20794	1	74	186	PH_hs_0030183	1	293.83	165.372	-0.829263	433559	5716	PSMD10	proteasome (prosome, macropain) 26S subunit, non-ATPase, 10	28605122	NM_002814.2	GO:0005829|GO:0005838|	Xq22.3
33389	1	13	299	PH_hs_0030591	1	186.829	105.2	-0.828585	NA	NA	NA	NA	31543151	NA	NA	NA
16908	1	108	151	PH_hs_0020111	1	12650.8	7124.27	-0.828418	NA	3485	IGFBP2	insulin-like growth factor binding protein 2, 36kDa	55925575	NM_000597.2	GO:0005615|GO:0001558|GO:0005520|	2q33-q34
26688	1	32	239	PH_hs_0004599	1	367.173	206.804	-0.828194	NA	4350	MPG	N-methylpurine-DNA glycosylase	4505232	NM_002434.1	GO:0006307|GO:0016787|GO:0003684|GO:0003905|GO:0005654|GO:0006284|	16p13.3
27541	1	101	246	PH_hs_0029655	1	203.801	114.822	-0.82777	292804	80196	RNF34	ring finger protein 34	37595538	NM_025126.2	GO:0000151|GO:0004842|GO:0008270|GO:0016567|	12q24.31
24462	1	46	219	PH_hs_0002057	1	853.417	480.926	-0.827436	23363	55276	PGM2	phosphoglucomutase 2	7023365	NM_018290.1	GO:0005975|GO:0016868|	4p14
25872	1	112	231	PH_hs_0024003	1	569.101	320.776	-0.82712	356537	23002	DAAM1	dishevelled associated activator of morphogenesis 1	21071076	NM_014992.1	GO:0003779|GO:0016043|GO:0017048|GO:0030036|	14q23.1
14293	1	69	128	PH_hs_0025081	1	276.337	155.843	-0.826335	418036	8863	PER3	period homolog 3 (Drosophila)	13160924	NM_016831.1	GO:0004871|GO:0005634|GO:0006355|GO:0007165|GO:0048511|	1p36.23
8103	1	39	73	PH_hs_0024091	1	1025.79	578.588	-0.826127	369055	9619	ABCG1	ATP-binding cassette, sub-family G (WHITE), member 1	46592983	NM_016818.2	GO:0005524|GO:0005624|GO:0005887|GO:0006869|GO:0015196|GO:0015216|GO:0015646|GO:0016887|GO:0042626|	21q22.3
7559	1	55	68	PH_hs_0031695	1	191.833	108.222	-0.825859	129836	23097	CDC2L6	cell division cycle 2-like 6 (CDK8-like)	49355783	NM_015076.3	GO:0004674|GO:0005524|GO:0006468|GO:0016740|	6q21
21616	1	112	193	PH_hs_0035465	1	2159.6	1218.65	-0.825475	78089	9296	ATP6V1F	ATPase, H+ transporting, lysosomal 14kDa, V1 subunit F	19358095	NM_004231.2	GO:0005624|GO:0015986|GO:0015992|GO:0016469|GO:0016469|GO:0016787|GO:0046933|GO:0046961|	7q32
27447	1	7	246	PH_hs_0028427	1	1787.37	1009.63	-0.824013	435761	10401	PIAS3	protein inhibitor of activated STAT, 3	31543399	NM_006099.2	GO:0003677|GO:0003714|GO:0005634|GO:0006355|GO:0006512|GO:0008270|	1q21
5692	1	92	51	PH_hs_0024657	1	5454.62	3082.4	-0.823423	405610	4152	MBD1	methyl-CpG binding domain protein 1	21464116	NM_002384.1	GO:0003700|GO:0005634|GO:0006355|GO:0008270|	18q21
33383	1	7	299	PH_hs_0026604	1	21061.1	11903.6	-0.823183	NA	NA	NA	NA	29568092	NA	NA	NA
11306	1	106	101	PH_hs_0001447	1	9719.4	5494.99	-0.822751	15580	79042	LENG5	leukocyte receptor cluster (LRC) member 5	16549577	NM_024075.1	NA	19q13.4
37994	1	26	340	PH_hs_0029024	1	569.101	321.776	-0.822627	NA	NA	NA	NA	7661907	NA	NA	NA
12568	1	24	113	PH_hs_0027744	1	1351.98	764.531	-0.822423	99936	3858	KRT10	keratin 10 (epidermolytic hyperkeratosis; keratosis palmaris et plantaris)	40354191	NM_000421.2	GO:0005198|GO:0005198|GO:0005882|GO:0005882|GO:0005882|GO:0008544|GO:0030280|	17q21
33248	1	96	297	PH_hs_0025975	1	989.416	559.614	-0.822146	444548	27332	ZNF638	zinc finger protein 638	51476373	NM_014497.2	GO:0003676|GO:0003690|GO:0003723|GO:0005634|GO:0005654|GO:0005737|GO:0008270|GO:0008380|	2p13.2-p13.1
11670	1	22	105	PH_hs_0027186	1	400.117	226.34	-0.821929	89640	7010	TEK	TEK tyrosine kinase, endothelial (venous malformations, multiple cutaneous and mucosal)	23273967	NM_000459.1	GO:0004714|GO:0004872|GO:0004872|GO:0005198|GO:0005524|GO:0005887|GO:0006468|GO:0007165|GO:0007169|GO:0007267|GO:0016301|GO:0016740|	9p21
12132	1	36	109	PH_hs_0023329	1	279.821	158.367	-0.821237	496560	2182	ACSL4	acyl-CoA synthetase long-chain family member 4	12669908	NM_004458.1	GO:0000287|GO:0004467|GO:0006629|GO:0006631|GO:0007611|GO:0008152|GO:0016874|	Xq22.3-q23
25534	1	110	228	PH_hs_0029964	1	367.173	207.805	-0.821228	NA	NA	NA	NA	31377612	NA	NA	NA
17194	1	58	154	PH_hs_0005864	1	17909.6	10143.6	-0.820164	105547	56654	NPDC1	neural proliferation, differentiation and control, 1	16549584	NM_015392.2	GO:0016021|	9q34.3
746	1	74	7	PH_hs_0024058	1	336.666	190.832	-0.819012	NA	146174	LOC146174	hypothetical protein LOC146174	27735108	NM_173501.1	NA	16p12.1
13499	1	59	121	PH_hs_0038629	1	279.339	158.367	-0.818746	535032	440153	LOC440153	similar to seven transmembrane helix receptor	51471718	XM_495967.1	NA	14q11.1
31853	1	45	285	PH_hs_0003126	1	45955.5	26054.7	-0.818692	NA	4149	MAX	MAX protein	21704260	NM_002382.3	GO:0003677|GO:0003700|GO:0005634|GO:0006355|	14q23
26884	1	4	241	PH_hs_0040045	1	213.331	120.955	-0.818627	168950	54332	GDAP1	ganglioside-induced differentiation-associated protein 1	5817211	AL110252	NA	8q21.11
27660	1	108	247	PH_hs_0023085	1	1902.81	1079.12	-0.818273	NA	4259	MGST3	microsomal glutathione S-transferase 3	22035640	NM_004528.2	GO:0007165|GO:0016021|GO:0016740|GO:0019735|GO:0004364|GO:0004601|GO:0005624|GO:0005792|GO:0006629|	1q23
7805	1	77	70	PH_hs_0004107	1	854.889	484.931	-0.817959	69594	10363	HMG20A	high-mobility group 20A	21359925	NM_018200.2	GO:0003700|GO:0005634|GO:0006325|GO:0006355|	15q24
36551	1	39	327	PH_hs_0023851	1	205.803	116.833	-0.816816	334022	3612	IMPA1	inositol(myo)-1(or 4)-monophosphatase 1	14249988	NM_005536.2	GO:0000287|GO:0005975|GO:0006661|GO:0006796|GO:0007165|GO:0008934|GO:0016787|GO:0042578|	8q21.13-q21.3
2996	1	84	27	PH_hs_0002176	1	15366.5	8726.19	-0.816369	24719	64112	MOAP1	modulator of apoptosis 1	21536456	NM_022151.3	GO:0006915|	14q32
394	1	58	4	PH_hs_0032981	1	1511.2	858.426	-0.81593	376511	440794	LOC440794	hypothetical gene supported by AK094309	21751962	XM_496496.1	NA	22q11.21
28320	1	96	253	PH_hs_0025010	1	370.176	210.328	-0.815567	NA	53918	PELO	pelota homolog (Drosophila)	31880782	NM_015946.4	GO:0005634|GO:0006412|	5q11.2
27340	1	12	245	PH_hs_0023822	1	7325.37	4164.34	-0.814811	NA	56957	ZA20D1	zinc finger, A20 domain containing 1	9910155	NM_020205.1	NA	1q21.2
29031	1	23	260	PH_hs_0033028	1	6054.48	3442.98	-0.814345	381025	7335	UBE2V1	ubiquitin-conjugating enzyme E2 variant 1	40806189	NM_021988.3	GO:0004840|GO:0005634|GO:0006355|GO:0006512|GO:0016563|	20q13.2
33066	1	26	296	PH_hs_0022410	1	645.579	367.173	-0.814133	NA	55291	C11orf23	chromosome 11 open reading frame 23	55925644	NM_018312.3	NA	11q13
2236	1	108	20	PH_hs_0030991	1	470.914	267.849	-0.814045	11223	3417	IDH1	isocitrate dehydrogenase 1 (NADP+), soluble	3641397	NM_005896.2	GO:0004450|GO:0004450|GO:0005777|GO:0005829|GO:0005975|GO:0006092|GO:0006097|GO:0006099|GO:0006102|GO:0008152|GO:0016491|	2q33.3
22686	1	62	203	PH_hs_0004437	1	2506.47	1425.76	-0.813931	76901	10954	PDIR	for protein disulfide isomerase-related	16549599	NM_006810.1	GO:0003756|GO:0005489|GO:0005489|GO:0005783|GO:0006118|GO:0006457|GO:0006950|GO:0016853|	3q21.1
30091	1	75	269	PH_hs_0033605	1	525.307	298.833	-0.813821	447695	151579	LOC151579	similar to basic leucine zipper and W2 domains 1	51464099	XM_045290.4	NA	3q13.31
28579	1	19	256	PH_hs_0016640	1	15632.2	8895.86	-0.813312	NA	54512	EXOSC4	exosome component 4	9506688	NM_019037.1	GO:0016787|GO:0004527|GO:0005730|GO:0005737|GO:0006364|GO:0000175|GO:0000178|GO:0003723|	8q24.3
27691	1	27	248	PH_hs_0035434	1	295.831	168.375	-0.813099	55148	84876	FLJ14466	hypothetical protein FLJ14466	14042003	NM_032790.2	NA	12q24.31
14551	1	103	130	PH_hs_0036063	1	684.156	389.431	-0.812955	458341	64925	FLJ12800	hypothetical protein FLJ12800	10435693	NM_022903.2	NA	3p21.31
33408	1	32	299	PH_hs_0031067	1	230.343	131.156	-0.812497	22559	23279	NUP160	nucleoporin 160kDa	51470874	NM_015231.1	GO:0005487|GO:0005634|GO:0005643|GO:0006406|GO:0006810|	11p11.2
14304	1	80	128	PH_hs_0004376	1	39682.2	22618.6	-0.810983	75823	10962	AF1Q	ALL1-fused gene from chromosome 1q	21961259	NM_006818.3	GO:0005554|GO:0008372|	1q21
19837	1	13	178	PH_hs_0035373	1	161.629	92.2063	-0.809747	18788	51171	DHRS10	dehydrogenase/reductase (SDR family) member 10	12672383	NM_016246.1	GO:0008152|GO:0016491|	19q13.33
3547	1	75	32	PH_hs_0036093	1	234.346	133.697	-0.809668	498154	6642	SNX1	sorting nexin 1	34535422	NM_148955.1	GO:0006897|GO:0006886|GO:0008565|GO:0007242|GO:0005794|	15q22.31
9119	1	47	82	PH_hs_0032826	1	1686.94	962.608	-0.809387	355622	51072	C2orf4	chromosome 2 open reading frame 4	10433504	NM_015955.2	NA	2p22-p21
31883	1	75	285	PH_hs_0022906	1	1701.21	970.915	-0.809144	NA	NA	NA	NA	5453602	NA	NA	NA
12919	1	39	116	PH_hs_0017292	1	4733.59	2703.58	-0.808064	356554	54802	TRIT1	tRNA isopentenyltransferase 1	11137964	NM_017646.3	GO:0003676|GO:0004811|GO:0004811|GO:0005524|GO:0005634|GO:0005739|GO:0008033|GO:0008033|GO:0008270|GO:0016740|	1p35.3-p34.1
38581	1	53	345	PH_hs_0009514	1	258.618	147.834	-0.806842	NA	NA	NA	NA	21732314	NA	NA	NA
34738	1	18	311	PH_hs_0037629	1	3613.72	2067.09	-0.805885	247879	80739	C6orf25	chromosome 6 open reading frame 25	21750976	AK092392	NA	6p21.33
24399	1	95	218	PH_hs_0026116	1	195.315	111.803	-0.80484	NA	120534	FLJ38968	hypothetical protein FLJ38968	22748692	NM_152316.1	NA	11p14.1
9175	1	103	82	PH_hs_0012444	1	4960.35	2840.36	-0.804372	532872	147699	FLJ40125	hypothetical protein FLJ40125	31341935	NM_178494.2	GO:0003824|	19q13.32
2250	1	10	21	PH_hs_0017973	1	493.893	282.823	-0.804297	372208	29094	HSPC159	HSPC159 protein	23241720	NM_014181.1	GO:0005529|	2p14
20418	1	34	183	PH_hs_0006112	1	570.575	326.741	-0.804267	NA	64963	MRPS11	mitochondrial ribosomal protein S11	16554608	NM_022839.2	GO:0006412|GO:0003735|GO:0005622|GO:0005739|GO:0005840|	15q25
29852	1	60	267	PH_hs_0030308	1	334.925	191.833	-0.803986	446197	23215	XTP2	HBxAg transactivated protein 2	38016902	NM_015172.2	NA	1q23.3
35405	1	13	317	PH_hs_0029030	1	303.318	173.859	-0.802914	NA	NA	NA	NA	15680099	NA	NA	NA
38539	1	11	345	PH_hs_0003442	1	380.664	218.335	-0.801977	49427	51291	GMIP	GEM interacting protein	7380946	NM_016573.1	GO:0005100|GO:0005515|GO:0005622|GO:0007242|GO:0019992|	19p11-p12
3077	1	53	28	PH_hs_0026701	1	198.318	113.816	-0.801116	511992	27067	STAU2	staufen, RNA binding protein, homolog 2 (Drosophila)	7657624	NM_014393.1	GO:0003725|GO:0003725|GO:0005622|GO:0005634|	8q13-q21.1
19227	1	75	172	PH_hs_0015417	1	207.805	119.398	-0.799447	NA	85407	NKD1	naked cuticle homolog 1 (Drosophila)	31982882	NM_033119.3	GO:0004462|GO:0005509|GO:0005975|	16q12
24910	1	46	223	PH_hs_0000020	1	61749.6	35483.1	-0.799296	120	9588	PRDX6	peroxiredoxin 6	28559000	NM_004905.2	GO:0004601|GO:0004623|GO:0005764|GO:0005829|GO:0006979|GO:0009395|GO:0016042|GO:0016491|GO:0016787|	1q25.1
562	1	2	6	PH_hs_0037823	1	322.517	185.348	-0.799137	444354	26190	FBXW2	F-box and WD-40 domain protein 2	21754623	AK095377	GO:0006512|	9q34
6837	1	5	62	PH_hs_0040896	1	513.342	295.347	-0.797508	434861	151877	LOC151877	hypothetical protein LOC151877	34368051	BX648886	NA	3p14.3
32603	1	11	292	PH_hs_0024140	1	189.832	109.229	-0.797362	370421	4647	MYO7A	myosin VIIA (Usher syndrome 1B (autosomal recessive, severe))	4505306	NM_000260.1	GO:0000146|GO:0003779|GO:0005488|GO:0005516|GO:0005524|GO:0005856|GO:0007601|GO:0007605|GO:0016459|GO:0030048|GO:0042623|	11q13.5
23360	1	64	209	PH_hs_0004791	1	5948.63	3422.85	-0.797359	534347	4352	MPL	myeloproliferative leukemia virus oncogene	4885490	NM_005373.1	GO:0004896|GO:0005887|GO:0007166|GO:0008283|	1p34
28914	1	18	259	PH_hs_0015402	1	2345.83	1349.97	-0.797165	NA	5202	PFDN2	prefoldin 2	12408674	NM_012394.2	GO:0006457|GO:0016272|GO:0051082|	1q23.3
6747	1	27	61	PH_hs_0038184	1	9438.1	5435	-0.796216	512323	6147	RPL23A	ribosomal protein L23a	12604755	NM_000984.3	NA	19p13.12
13934	1	46	125	PH_hs_0000069	1	199.319	114.822	-0.795684	624	3576	IL8	interleukin 8	28610153	NM_000584.2	GO:0001525|GO:0005153|GO:0005515|GO:0005615|GO:0005625|GO:0006928|GO:0006935|GO:0007050|GO:0007186|GO:0007242|GO:0007267|GO:0008009|GO:0008285|GO:0019722|GO:0030155|GO:0030593|GO:0042119|GO:0045091|GO:0050930|	4q13-q21
31811	1	3	285	PH_hs_0004782	1	187.83	108.222	-0.795432	83919	7841	GCS1	glucosidase I	5453661	NM_006302.1	GO:0004573|GO:0005624|GO:0005783|GO:0005975|GO:0006487|GO:0009311|GO:0016021|GO:0016798|	2p13-p12
69	1	69	1	PH_hs_0014799	1	744.556	429.01	-0.795368	NA	51009	DERL2	Der1-like domain family, member 2	31455613	NM_016041.2	GO:0005783|GO:0016021|	-
37745	1	1	338	PH_hs_0003038	1	30495	17572.9	-0.795217	NA	11079	RER1	RER1 homolog (S. cerevisiae)	19923786	NM_007033.2	GO:0005554|GO:0005794|GO:0006890|GO:0016021|GO:0030173|	1pter-q24
11893	1	21	107	PH_hs_0008606	1	143.778	82.8734	-0.794858	145038	NA	NA	NA	25058499	BC039500	NA	NA
13123	1	19	118	PH_hs_0006132	1	10741.3	6191.4	-0.794833	111903	2217	FCGRT	Fc fragment of IgG, receptor, transporter, alpha	22760368	NM_004107.3	GO:0004872|GO:0007565|GO:0016021|GO:0019864|GO:0019882|GO:0030106|GO:0042612|	19q13.3
9766	1	22	88	PH_hs_0003761	1	349.199	201.321	-0.794555	58429	NA	NA	NA	32214236	CD691987	NA	NA
17189	1	53	154	PH_hs_0024771	1	256.359	147.834	-0.794185	408846	64218	SEMA4A	sema domain, immunoglobulin domain (Ig), transmembrane domain (TM) and short cytoplasmic domain, (semaphorin) 4A	21361913	NM_022367.2	GO:0004872|GO:0007275|GO:0007399|GO:0016021|	1q22
34889	1	57	312	PH_hs_0038591	1	255.359	147.309	-0.793677	408348	2072	ERCC4	excision repair cross-complementing rodent repair deficiency, complementation group 4	45708767	BC036408	GO:0000287|GO:0003677|GO:0004520|GO:0005634|GO:0006289|GO:0016787|	16p13.3-p13.11
27338	1	10	245	PH_hs_0026792	1	2041.27	1177.7	-0.793495	534573	79992	C6orf59	chromosome 6 open reading frame 59	10439691	NM_024929.1	NA	6q26
12636	1	92	113	PH_hs_0004706	1	811.862	468.436	-0.793384	82240	6809	STX3A	syntaxin 3A	31874592	NM_004177.3	GO:0006836|GO:0006886|GO:0008565|GO:0016021|	11q12.1
38214	1	22	342	PH_hs_0025809	1	633.561	365.692	-0.792853	440848	7450	VWF	von Willebrand factor	9257255	NM_000552.2	GO:0005515|GO:0005578|GO:0007155|GO:0008083|GO:0009611|GO:0030168|	12p13.3
37024	1	64	331	PH_hs_0023105	1	1784.89	1030.53	-0.792448	216485	83636	C19orf12	chromosome 19 open reading frame 12	16552781	NM_031448.2	NA	19q12
38254	1	62	342	PH_hs_0012849	1	1112.07	642.153	-0.792254	236828	56897	WRNIP1	Werner helicase interacting protein 1	14349165	NM_020135.2	GO:0000166|GO:0003677|GO:0004386|GO:0005524|GO:0005663|GO:0006260|GO:0006281|GO:0017111|	6p25.2
23560	1	40	211	PH_hs_0010164	1	2347.89	1355.98	-0.792026	170222	6548	SLC9A1	solute carrier family 9 (sodium/hydrogen exchanger), isoform 1 (antiporter, Na+/H+, amiloride sensitive)	27777631	NM_003047.2	GO:0006810|GO:0006814|GO:0006885|GO:0015297|GO:0015299|GO:0015385|GO:0016021|	1p36.1-p35
31712	1	16	284	PH_hs_0030027	1	1589.18	917.824	-0.791998	515157	3726	JUNB	jun B proto-oncogene	50482506	NM_002229.2	GO:0000785|GO:0003700|GO:0003702|GO:0003713|GO:0003714|GO:0005634|GO:0006357|	19p13.2
36172	1	108	323	PH_hs_0024063	1	465.957	269.333	-0.790809	369679	152559	PAQR3	progestin and adipoQ receptor family member III	28703705	NM_177453.2	NA	4q21.21
12889	1	9	116	PH_hs_0001098	1	440.023	254.358	-0.790717	11360	84925	DIRC2	disrupted in renal carcinoma 2	18380963	NM_032839.1	NA	3q21.1
32783	1	79	293	PH_hs_0004201	1	705.504	407.842	-0.790645	73088	10633	RRP22	RAS-related on chromosome 22	45708805	NM_006477.3	GO:0003924|GO:0005525|GO:0007264|	22q12.2
25310	1	110	226	PH_hs_0027203	1	643.629	372.177	-0.790238	107003	57820	CCNB1IP1	cyclin B1 interacting protein 1	33519437	NM_021178.2	GO:0005634|GO:0006512|GO:0016874|	14q11.2
18836	1	20	169	PH_hs_0016491	1	1275.2	738.073	-0.788893	NA	84705	GTPBP3	GTP binding protein 3 (mitochondrial)	14249125	NM_032620.1	GO:0003924|GO:0005525|GO:0006400|	19p13.11
15279	1	47	137	PH_hs_0010312	1	1479.81	856.893	-0.788229	NA	NA	NA	NA	7662125	NA	NA	NA
9426	1	18	85	PH_hs_0023525	1	1162.14	673.142	-0.787804	290659	3416	IDE	insulin-degrading enzyme	34367624	NM_004969.1	GO:0004231|GO:0004871|GO:0005615|GO:0005625|GO:0005777|GO:0006508|GO:0007165|GO:0007267|GO:0007548|GO:0016787|	10q23-q25
16582	1	6	149	PH_hs_0022432	1	584.597	338.668	-0.787572	130058	3559	IL2RA	interleukin 2 receptor, alpha	33812	NM_000417.1	GO:0000074|GO:0004872|GO:0004911|GO:0005886|GO:0006915|GO:0006955|GO:0007166|GO:0008283|GO:0016021|	10p15-p14
14957	1	61	134	PH_hs_0014385	1	218.335	126.523	-0.787144	279709	84676	TRIM63	tripartite motif-containing 63	13785923	NM_032588.2	GO:0000151|GO:0004842|GO:0004871|GO:0005634|GO:0005737|GO:0005874|GO:0007165|GO:0008270|GO:0016567|	1p34-p33
22890	1	42	205	PH_hs_0001250	1	19653.8	11391.4	-0.786866	13011	54676	GTPBP2	GTP binding protein 2	45593139	NM_019096.3	GO:0005525|GO:0006412|	6p21-p12
16458	1	106	147	PH_hs_0003356	1	1040.07	603.152	-0.786092	47208	NA	NA	NA	34534006	AK127194	NA	NA
3289	1	41	30	PH_hs_0017379	1	2578.73	1495.52	-0.786016	362974	83786	FKSG44	FKSG44 gene	27881615	NM_031904.2	GO:0005488|GO:0005856|	11q13
8477	1	77	76	PH_hs_0012255	1	202.322	117.388	-0.785362	208036	81501	TM7SF4	transmembrane 7 superfamily member 4	15592899	NM_030788.2	GO:0004623|GO:0005509|GO:0016021|GO:0016042|	8q23
7585	1	81	68	PH_hs_0023012	1	167.374	97.1339	-0.785027	NA	112770	MGC31963	kidney predominant protein NCU-G1	24307870	NM_144580.1	NA	1q22
19269	1	5	173	PH_hs_0027085	1	189.832	110.236	-0.784123	NA	NA	NA	NA	5032026	NA	NA	NA
298	1	74	3	PH_hs_0013289	1	2462.88	1431.6	-0.782725	250894	6988	TCTA	T-cell leukemia translocation altered gene	736684	NM_022171.1	NA	3p21
10969	1	105	98	PH_hs_0001112	1	673.142	391.433	-0.782145	11729	11001	SLC27A2	solute carrier family 27 (fatty acid transporter), member 2	2653564	NM_003645.2	GO:0000038|GO:0003824|GO:0004467|GO:0005782|GO:0005783|GO:0008152|GO:0016021|GO:0016874|	15q21.2
16239	1	111	145	PH_hs_0025807	1	6065.09	3526.89	-0.782134	440808	23048	FNBP1	formin binding protein 1	4884177	NM_015033.1	GO:0003723|GO:0003735|GO:0005622|GO:0005840|GO:0006412|	9q34
24644	1	4	221	PH_hs_0023184	1	149.837	87.1321	-0.782114	237028	4883	NPR3	natriuretic peptide receptor C/guanylate cyclase C (atrionatriuretic peptide receptor C)	45505140	NM_000908.2	GO:0001501|GO:0004872|GO:0008528|GO:0016021|	5p14-p13
8604	1	92	77	PH_hs_0017771	1	298.833	173.859	-0.781419	370324	3658	IREB2	iron-responsive element binding protein 2	41352692	NM_004136.1	GO:0003723|GO:0003994|GO:0005506|GO:0005737|GO:0008152|GO:0016478|GO:0016829|	15q25.1
15546	1	90	139	PH_hs_0002003	1	4689.54	2728.41	-0.781386	22880	10072	DPP3	dipeptidylpeptidase 3	21734118	NM_005700.2	GO:0004177|GO:0005737|GO:0006508|GO:0008237|GO:0016787|GO:0017039|	11q12-q13.1
23833	1	89	213	PH_hs_0033710	1	174.86	101.735	-0.781384	449194	285321	LOC285321	similar to tropomyosin 4	51463928	XM_208313.5	NA	3p24.1
18883	1	67	169	PH_hs_0004607	1	17651.7	10270.7	-0.781277	79708	387821	LOC387821	hypothetical gene supported by BC039676	24901283	BC039676	NA	11q24.3
7245	1	77	65	PH_hs_0010411	1	1957.08	1139.62	-0.78014	NA	NA	NA	NA	10438305	NA	NA	NA
15049	1	41	135	PH_hs_0023390	1	435.017	253.357	-0.779898	NA	NA	NA	NA	8922600	NA	NA	NA
21990	1	38	197	PH_hs_0026062	1	2847.58	1659.05	-0.779379	445890	29097	HSPC163	HSPC163 protein	34368248	NM_014184.1	GO:0007242|GO:0016020|GO:0016021|	1q42.12
20801	1	81	186	PH_hs_0010153	1	4070.14	2372.4	-0.778728	170114	10940	POP1	processing of precursor 1, ribonuclease P/MRP subunit (S. cerevisiae)	498155	NM_015029.1	GO:0000171|GO:0000172|GO:0001682|GO:0004526|GO:0005634|GO:0005655|GO:0016078|GO:0016787|	8q22.1
24035	1	67	215	PH_hs_0002499	1	715.465	417.044	-0.77868	NA	NA	NA	NA	31581519	NA	NA	NA
20616	1	8	185	PH_hs_0026120	1	303.318	176.862	-0.778212	446648	8546	AP3B1	adaptor-related protein complex 3, beta 1 subunit	23512244	NM_003664.3	GO:0005488|GO:0005794|GO:0005905|GO:0006886|GO:0006897|	5q14.1
13722	1	58	123	PH_hs_0038599	1	293.83	171.377	-0.777809	297660	7187	TRAF3	TNF receptor-associated factor 3	4761209	AF110908	GO:0016567|GO:0008270|GO:0007165|GO:0004842|GO:0006917|GO:0006915|GO:0005515|GO:0004871|GO:0000151|	14q32.32
36247	1	71	324	PH_hs_0025627	1	673.142	392.674	-0.777578	521087	56996	SLC12A9	solute carrier family 12 (potassium/chloride transporters), member 9	10440445	NM_020246.2	GO:0005279|GO:0005515|GO:0006810|GO:0006865|GO:0015377|GO:0016021|GO:0016021|	7q22
37937	1	81	339	PH_hs_0001001	1	1153.9	673.142	-0.777541	9691	10672	GNA13	guanine nucleotide binding protein (G protein), alpha 13	31343475	NM_006572.3	GO:0003924|GO:0005057|GO:0005515|GO:0005525|GO:0006928|GO:0007165|GO:0007186|GO:0016020|	17q24.3
5213	1	61	47	PH_hs_0030187	1	2043.6	1192.87	-0.776682	433702	1983	EIF5	eukaryotic translation initiation factor 5	37537714	NM_183004.3	GO:0003743|GO:0003924|GO:0005525|GO:0005829|GO:0006412|GO:0006446|	14q32.32
13467	1	27	121	PH_hs_0026037	1	541.697	316.291	-0.776234	NA	NA	NA	NA	20070355	NA	NA	NA
20868	1	36	187	PH_hs_0035556	1	2704.58	1579.54	-0.775902	125962	22797	TFEC	transcription factor EC	31874692	NM_012252.1	GO:0005634|GO:0003714|GO:0003713|GO:0003700|	7q31.2
29660	1	92	265	PH_hs_0004308	1	51596.2	30135.5	-0.7758	75309	1938	EEF2	eukaryotic translation elongation factor 2	25453476	NM_001961.2	GO:0003746|GO:0005525|GO:0006412|GO:0006414|	19pter-q12
19495	1	7	175	PH_hs_0012597	1	659.491	385.188	-0.775789	NA	NA	NA	NA	10743539	NA	NA	NA
32750	1	46	293	PH_hs_0024224	1	380.664	222.338	-0.775766	373612	202051	LOC202051	hypothetical protein LOC202051	19896338	XM_114430.8	NA	5q31.2
2924	1	12	27	PH_hs_0027322	1	5060.52	2956.4	-0.775447	NA	10639	HHCM	NA	48926647	NM_001001731.1	NA	8q24.3
21526	1	22	193	PH_hs_0023944	1	5925.48	3462.01	-0.775324	NA	124565	MGC15523	hypothetical protein MGC15523	20070375	NM_138570.1	GO:0005279|GO:0006810|GO:0006865|GO:0016021|	17q25.3
13284	1	68	119	PH_hs_0014959	1	54281.7	31742.9	-0.774031	288316	63940	GPSM3	G-protein signalling modulator 3 (AGS3-like, C. elegans)	11545816	NM_022107.1	GO:0005096|GO:0006955|GO:0007165|GO:0008372|	6p21.3
8931	1	83	80	PH_hs_0028732	1	58152.2	34014.9	-0.773669	NA	79581	GPR172A	G protein-coupled receptor 172A	38146105	NM_024531.3	GO:0004872|	8q24.3
10955	1	91	98	PH_hs_0027553	1	420.048	245.87	-0.772658	5737	9917	FAM20B	family with sequence similarity 20, member B	3413911	NM_014864.2	NA	1p36.13-q41
15599	1	31	140	PH_hs_0012629	1	204.802	119.95	-0.771799	226117	3005	H1F0	H1 histone family, member 0	20336758	NM_005318.2	GO:0000786|GO:0003677|GO:0003677|GO:0005634|GO:0005634|GO:0005694|GO:0006334|GO:0007001|	22q13.1
4537	1	57	41	PH_hs_0024524	1	364.17	213.331	-0.771521	NA	NA	NA	NA	4503810	NA	NA	NA
26710	1	54	239	PH_hs_0018785	1	200.32	117.388	-0.771017	386453	64840	PORCN	porcupine homolog (Drosophila)	16551714	NM_022825.2	NA	Xp11.23
2127	1	111	19	PH_hs_0019542	1	336.666	197.317	-0.770803	NA	3073	HEXA	hexosaminidase A (alpha polypeptide)	13128865	NM_000520.2	GO:0005764|GO:0005975|GO:0006687|GO:0016798|GO:0004563|	15q23-q24
16143	1	15	145	PH_hs_0032183	1	265.88	155.843	-0.770681	211161	439957	LOC439957	similar to Ig kappa chain V region (Z4) - human	51468015	XM_495805.1	NA	10q11.21
23113	1	41	207	PH_hs_0005163	1	578.588	339.19	-0.770442	NA	NA	NA	NA	12597650	NA	NA	NA
32569	1	89	291	PH_hs_0009139	1	2211.17	1296.52	-0.770165	151641	2615	GARP	glycoprotein A repetitions predominant	30353753	NM_005512.1	GO:0005887|	11q13.5-q14
30873	1	73	276	PH_hs_0025984	1	918.56	538.693	-0.76991	444673	81037	CRR9	cisplatin resistance related protein CRR9p	34535845	NM_030782.2	GO:0016021|	5pter-p15.3
17861	1	53	160	PH_hs_0023111	1	367.173	215.332	-0.769895	221377	55763	SEC3L1	SEC3-like 1 (S. cerevisiae)	30410719	NM_018261.2	GO:0000145|GO:0006887|GO:0015031|	4q12
36754	1	18	329	PH_hs_0016426	1	24970.6	14646.8	-0.769646	517020	84174	SLA2	Src-like-adaptor 2	27469842	NM_032214.2	GO:0000122|GO:0005070|GO:0005737|GO:0005886|GO:0010008|GO:0019724|GO:0030522|GO:0042110|GO:0047485|GO:0050776|GO:0050849|GO:0050851|GO:0050869|	20q11.23
15311	1	79	137	PH_hs_0009923	1	988.415	579.826	-0.769497	164117	NA	NA	NA	13342433	BG435927	NA	NA
36200	1	24	324	PH_hs_0002560	1	13537.8	7943.53	-0.769137	29595	11230	PRAF2	PRA1 domain family, member 2	39644988	NM_007213.1	GO:0016021|	Xp11.23
15840	1	48	142	PH_hs_0040371	1	458.997	269.333	-0.769096	380752	389137	LOC389137	similar to SVH-B	41146519	XM_371655.1	NA	3q11.2
16620	1	44	149	PH_hs_0016338	1	1005.44	590.078	-0.768852	333488	93129	MGC13024	hypothetical protein MGC13024	15930239	NM_152288.1	NA	16p11.2
19772	1	60	177	PH_hs_0002032	1	5537.98	3251.14	-0.768416	NA	112942	MGC15407	similar to RIKEN cDNA 4931428D14 gene	42476197	NM_080667.3	NA	2p16.1
32066	1	34	287	PH_hs_0004460	1	297.832	174.86	-0.7683	77422	5355	PLP2	proteolipid protein 2 (colonic epithelium-enriched)	11107716	NM_002668.1	GO:0005624|GO:0005789|GO:0006811|GO:0015075|GO:0016021|	Xp11.23
33650	1	50	301	PH_hs_0023826	1	210.328	123.511	-0.768002	329817	8050	PDHX	pyruvate dehydrogenase complex, component X	16552710	NM_003477.1	GO:0005489|GO:0005515|GO:0005739|GO:0005967|GO:0008152|GO:0008415|	11p13
9295	1	111	83	PH_hs_0025480	1	291.829	171.377	-0.76795	NA	89944	LOC89944	hypothetical protein BC008326	31543092	NM_138342.2	GO:0004565|GO:0005975|GO:0009341|	11q25
35771	1	43	320	PH_hs_0003290	1	1203.88	706.979	-0.767948	46458	10536	LEPREL2	leprecan-like 2	34533376	NM_014262.2	GO:0005488|GO:0016491|GO:0016706|GO:0019538|	12q13
6694	1	86	60	PH_hs_0001179	1	616.644	362.168	-0.767777	12436	818	CAMK2G	calcium/calmodulin-dependent protein kinase (CaM kinase) II gamma	26667202	NM_001222.2	GO:0016740|GO:0004674|GO:0004685|GO:0004713|GO:0004723|GO:0005516|GO:0005524|GO:0005524|GO:0006468|GO:0006468|GO:0007165|GO:0008372|GO:0016301|GO:0030073|	10q22
17941	1	21	161	PH_hs_0014280	1	2998.57	1762.1	-0.76698	NA	NA	NA	NA	30544989	NA	NA	NA
1969	1	65	18	PH_hs_0032674	1	8304.69	4880.79	-0.766812	326249	6146	RPL22	ribosomal protein L22	48255919	NM_000983.3	GO:0003723|GO:0003735|GO:0005622|GO:0005840|GO:0005842|GO:0006412|GO:0008201|	1p36.3-p36.2
31554	1	82	282	PH_hs_0022391	1	41417.3	24354.8	-0.766029	NA	51643	CGI-119	CGI-119 protein	7706334	NM_016056.1	GO:0016021|	12q14.1-q15
5425	1	49	49	PH_hs_0019023	1	12725.6	7486.05	-0.765456	NA	NA	NA	NA	20394648	NA	NA	NA
26506	1	74	237	PH_hs_0023372	1	4089.26	2406.04	-0.765176	NA	8634	RTCD1	RNA terminal phosphate cyclase domain 1	4506588	NM_003729.1	GO:0000244|GO:0003723|GO:0003963|GO:0005654|GO:0016874|	1p21.3
5072	1	32	46	PH_hs_0005452	1	364.17	214.332	-0.764769	98609	136541	TRY1	trypsin X3	37182096	NM_001001317.1	GO:0004263|GO:0004295|GO:0006508|GO:0008233|	7q34
26908	1	28	241	PH_hs_0039153	1	3316.65	1952.32	-0.764539	535909	57291	KIAA0114	KIAA0114 gene product	12429131	BG035218	NA	4q12
27663	1	111	247	PH_hs_0004809	1	590.606	347.718	-0.764278	NA	NA	NA	NA	26105977	NA	NA	NA
34913	1	81	312	PH_hs_0023359	1	2316	1363.94	-0.763854	272210	55729	ATF7IP	activating transcription factor 7 interacting protein	38261961	NM_018179.3	GO:0005515|GO:0005634|GO:0006306|GO:0045892|GO:0045893|GO:0045898|	12p13.1
7795	1	67	70	PH_hs_0010716	1	1533.77	903.388	-0.763668	181112	29079	MED4	mediator of RNA polymerase II transcription, subunit 4 homolog (yeast)	7023506	NM_014166.2	GO:0000119|GO:0003712|GO:0004872|GO:0005634|GO:0006355|GO:0006367|GO:0016455|GO:0016563|GO:0030374|GO:0030521|GO:0042809|GO:0046966|	13q14.2
36774	1	38	329	PH_hs_0001753	1	221.337	130.386	-0.76346	NA	84520	C14orf142	chromosome 14 open reading frame 142	21314756	NM_032490.2	NA	14q32.13
9075	1	3	82	PH_hs_0010066	1	8860.38	5221.25	-0.762973	168073	26133	TRPC4AP	transient receptor potential cation channel, subfamily C, member 4 associated protein	5419870	NM_015638.2	GO:0005524|GO:0005788|GO:0005829|GO:0006461|GO:0006886|GO:0015197|GO:0015433|GO:0015833|GO:0019885|GO:0042288|GO:0042301|GO:0042605|GO:0042803|GO:0046967|GO:0046978|GO:0046979|GO:0046980|GO:0046982|GO:0048004|	20q11.22
14091	1	91	126	PH_hs_0020767	1	4364.94	2573.14	-0.762432	438673	338692	LOC338692	hypothetical protein LOC338692	21750028	NM_207354.1	NA	11q13.2
8542	1	30	77	PH_hs_0016624	1	5721.79	3373.72	-0.762127	343244	8906	AP1G2	adaptor-related protein complex 1, gamma 2 subunit	3193225	NM_003917.2	GO:0005515|GO:0005798|GO:0005905|GO:0006461|GO:0006886|GO:0006897|GO:0016020|GO:0030121|GO:0030133|	14q11.2
6846	1	14	62	PH_hs_0028739	1	2503.58	1476.61	-0.761705	NA	25994	HIG1	likely ortholog of mouse hypoxia induced gene 1	7661619	NM_014056.1	NA	3p22.1
24687	1	47	221	PH_hs_0004512	1	1617.83	954.299	-0.761546	NA	NA	NA	NA	20357546	NA	NA	NA
1287	1	55	12	PH_hs_0005668	1	1240.83	732.014	-0.761356	102237	56995	TULP4	tubby like protein 4	12383052	NM_020245.3	GO:0003700|GO:0006355|GO:0007242|GO:0008372|	6q25-q26
8964	1	4	81	PH_hs_0023975	1	2997.57	1769.29	-0.760626	355598	57122	NUP107	nucleoporin 107kDa	9966880	NM_020401.1	GO:0005487|GO:0005634|GO:0005643|GO:0005643|GO:0006406|GO:0006810|GO:0015031|	12q15
20291	1	19	182	PH_hs_0037419	1	281.823	166.373	-0.760366	487510	124491	LOC124491	LOC124491	34367646	BX648484	NA	16q23.1
9028	1	68	81	PH_hs_0016141	1	1610.29	950.882	-0.759979	324473	5594	MAPK1	mitogen-activated protein kinase 1	20986528	NM_002745.2	GO:0004674|GO:0004707|GO:0004707|GO:0004713|GO:0005524|GO:0006468|GO:0006917|GO:0006935|GO:0006950|GO:0007049|GO:0007165|GO:0007268|GO:0016740|	22q11.2|22q11.21
11308	1	108	101	PH_hs_0005290	1	319.775	188.831	-0.759964	97393	7840	ALMS1	Alstrom syndrome 1	20067380	NM_015120.2	NA	2p13
29190	1	70	261	PH_hs_0014339	1	5030.8	2972.69	-0.759016	534504	29893	HUMGT198A	GT198, complete ORF	34532839	NM_016556.1	GO:0000004|GO:0005515|GO:0008372|	17q12-q21
3204	1	68	29	PH_hs_0002801	1	733.542	433.539	-0.758718	33476	64780	NICAL	NEDD9 interacting protein with calponin homology and LIM domains	10440519	NM_022765.2	GO:0005515|GO:0005737|GO:0005856|GO:0005882|GO:0007010|GO:0007165|GO:0008270|GO:0017124|	6q21
6606	1	110	59	PH_hs_0028786	1	2483.92	1468.54	-0.758233	17680	2519	FUCA2	fucosidase, alpha-L- 2, plasma	37182224	NM_032020.3	GO:0004560|GO:0005975|	6q24
20087	1	39	180	PH_hs_0003551	1	362.168	214.332	-0.756817	NA	55105	GPATC2	G patch domain containing 2	8922312	NM_018040.1	GO:0003676|GO:0005622|	1q41
24944	1	80	223	PH_hs_0030830	1	248.871	147.309	-0.756553	436365	NA	NA	NA	19723432	BM998531	NA	NA
30968	1	56	277	PH_hs_0028878	1	50343.9	29802.2	-0.756399	44163	55967	DAP13	13kDa differentiation-associated protein	19014589	NM_018838.3	GO:0003954|GO:0005489|GO:0005739|GO:0005743|GO:0006118|GO:0007585|GO:0008137|GO:0008137|GO:0016491|	12q22
20392	1	8	183	PH_hs_0039658	1	216.333	128.07	-0.756318	29106	56940	DUSP22	dual specificity phosphatase 22	34368125	BX648953	GO:0000188|GO:0016301|GO:0008283|GO:0008138|GO:0007275|GO:0006915|GO:0006470|	6p25.3
36238	1	62	324	PH_hs_0005732	1	2325.42	1376.85	-0.756122	103267	117177	RAB3IP	RAB3A interacting protein (rabin3)	39644974	NM_022456.2	NA	12q14.3
9671	1	39	87	PH_hs_0008629	1	1169.49	692.641	-0.755705	145381	2960	GTF2E1	general transcription factor IIE, polypeptide 1, alpha 56kDa	5031726	NM_005513.1	GO:0005634|GO:0005673|GO:0006355|GO:0006367|GO:0016251|	3q21-q24
13296	1	80	119	PH_hs_0026843	1	5575.67	3303.1	-0.755324	87128	79956	KIAA1815	KIAA1815	51467431	NM_024896.2	GO:0006508|GO:0008233|	9p24
25330	1	18	227	PH_hs_0040048	1	957.244	567.098	-0.75529	418241	4493	MT1E	metallothionein 1E (functional)	22846215	BU535774	GO:0046872|GO:0046870|GO:0008270|GO:0005737|GO:0005507|GO:0000004|	16q13
3901	1	93	35	PH_hs_0032706	1	285.825	169.375	-0.754909	334033	387715	LOC387715	hypothetical LOC387715	30292823	XM_373477.2	NA	10q26.13
25422	1	110	227	PH_hs_0028770	1	283.824	168.375	-0.753322	13370	25972	UNC50	unc-50 homolog (C. elegans)	25058593	NM_014044.4	NA	2q11.2
34797	1	77	311	PH_hs_0034521	1	174.86	103.75	-0.753093	522873	439958	LOC439958	LOC439958	15492892	XM_498477.1	NA	10q11.21
16285	1	45	146	PH_hs_0004556	1	7694.97	4566.74	-0.752752	78948	5876	RABGGTB	Rab geranylgeranyltransferase, beta subunit	34536440	NM_004582.2	GO:0004659|GO:0006464|GO:0007601|GO:0016740|	1p31
31063	1	39	278	PH_hs_0002404	1	707.453	420.048	-0.752082	NA	113444	LOC113444	hypothetical protein BC011880	31377613	NM_138428.2	NA	1p34.3
32679	1	87	292	PH_hs_0024287	1	517.296	307.285	-0.751413	NA	573	BAG1	BCL2-associated athanogene	7549801	NM_004323.2	GO:0007166|GO:0005057|GO:0005737|GO:0006457|GO:0006464|GO:0006915|GO:0006916|GO:0051082|	9p12
8156	1	92	73	PH_hs_0022928	1	15989.8	9505.96	-0.750248	192374	7184	TRA1	tumor rejection antigen (gp96) 1	10437979	NM_003299.1	GO:0005524|GO:0005783|GO:0005886|GO:0006457|GO:0005488|GO:0005509|GO:0006986|GO:0051082|	12q24.2-q24.3
1235	1	3	12	PH_hs_0036576	1	233.345	138.77	-0.749775	512780	84256	DKFZp761A132	hypothetical protein DKFZp761A132	22382197	BC028572	NA	16p13.3
37931	1	75	339	PH_hs_0033935	1	584.597	347.718	-0.749524	460473	440351	LOC440351	similar to nuclear pore complex interacting protein	51472857	XM_496130.1	NA	16p11.2
38931	1	67	348	PH_hs_0031910	1	196.316	116.833	-0.748728	158427	10671	DCTN6	dynactin 6	19024271	NM_006571.2	GO:0003824|GO:0005739|GO:0008610|GO:0007005|	8p12-p11
38699	1	59	346	PH_hs_0014993	1	465.957	277.337	-0.748555	NA	80194	FLJ21749	hypothetical protein FLJ21749	13376700	NM_025124.1	NA	11q13.2
14892	1	108	133	PH_hs_0004616	1	440.762	262.362	-0.748438	79968	10285	SMNDC1	survival motor neuron domain containing 1	25058603	NM_005871.2	GO:0000245|GO:0003723|GO:0005681|GO:0005737|GO:0006915|GO:0006917|GO:0008248|GO:0008380|	10q23
6820	1	100	61	PH_hs_0004570	1	205.803	122.507	-0.7484	79101	900	CCNG1	cyclin G1	40805830	NM_004060.3	GO:0000079|GO:0000910|GO:0005634|GO:0007049|GO:0007067|	5q32-q34
27551	1	111	246	PH_hs_0033427	1	13024.2	7755.83	-0.747845	438649	8459	TPST2	tyrosylprotein sulfotransferase 2	16552765	NM_003595.2	GO:0005794|GO:0016740|GO:0016021|GO:0008476|GO:0006478|GO:0005624|	22q12.1
26353	1	33	236	PH_hs_0000977	1	146.308	87.1321	-0.747732	9414	170506	DHX36	DEAH (Asp-Glu-Ala-His) box polypeptide 36	11526792	NM_020865.1	GO:0003676|GO:0005524|GO:0008026|	-
5863	1	39	53	PH_hs_0029521	1	432.014	257.36	-0.747292	NA	NA	NA	NA	4557646	NA	NA	NA
10104	1	24	91	PH_hs_0011497	1	566.625	337.667	-0.746793	194679	8839	WISP2	WNT1 inducible signaling pathway protein 2	34526250	NM_003881.2	GO:0001558|GO:0005515|GO:0005520|GO:0005576|GO:0005625|GO:0007155|GO:0007165|GO:0007267|	20q12-q13.1
14562	1	2	131	PH_hs_0030850	1	722.421	430.536	-0.746707	320	7508	XPC	xeroderma pigmentosum, complementation group C	20127459	NM_004628.3	GO:0003684|GO:0003697|GO:0005634|GO:0006289|	3p25
36631	1	7	328	PH_hs_0032941	1	787.56	469.437	-0.746458	372463	23499	MACF1	microtubule-actin crosslinking factor 1	33188442	NM_012090.3	NA	1p34.3
3182	1	46	29	PH_hs_0016486	1	29354.7	17498.2	-0.746384	334851	3927	LASP1	LIM and SH3 protein 1	5453709	NM_006148.1	GO:0003779|GO:0005070|GO:0005856|GO:0006811|GO:0008270|GO:0015075|GO:0030864|GO:0030865|	17q11-q21.3
7024	1	80	63	PH_hs_0004332	1	6635.17	3960.56	-0.744431	75497	94241	TP53INP1	tumor protein p53 inducible nuclear protein 1	34532143	NM_033285.2	GO:0005634|	8q22
13194	1	90	118	PH_hs_0008551	1	232.345	138.77	-0.743574	144527	84547	PGBD1	piggyBac transposable element derived 1	25777740	NM_032507.2	GO:0003700|GO:0005044|GO:0005634|GO:0006355|GO:0016020|	6p22.1
36141	1	77	323	PH_hs_0022756	1	362.168	216.333	-0.743407	161357	5162	PDHB	pyruvate dehydrogenase (lipoamide) beta	50477269	NM_000925.1	GO:0004739|GO:0005739|GO:0006006|GO:0006096|GO:0006099|GO:0016491|	3p21.1-p14.2
10909	1	45	98	PH_hs_0010333	1	13608	8133.25	-0.742552	172684	8673	VAMP8	vesicle-associated membrane protein 8 (endobrevin)	11937507	NM_003761.2	GO:0016021|GO:0016192|	2p12-p11.2
22216	1	40	199	PH_hs_0005330	1	225.34	134.7	-0.742356	97714	133558	FLJ40243	hypothetical protein FLJ40243	38564324	NM_173489.2	GO:0005488|	5p13.1
14184	1	72	127	PH_hs_0024969	1	954.299	570.575	-0.742025	414126	55308	DDX19L	DEAD (Asp-Glu-Ala-As) box polypeptide 19-like	51476185	NM_018332.3	GO:0003676|GO:0003723|GO:0004386|GO:0005524|GO:0008026|GO:0016787|	16q22.1
28470	1	22	255	PH_hs_0022591	1	397.637	237.866	-0.741305	144906	10988	METAP2	methionyl aminopeptidase 2	34531345	NM_006838.2	GO:0004239|GO:0004239|GO:0006445|GO:0006464|GO:0006508|GO:0016787|	12q22
11912	1	40	107	PH_hs_0023909	1	180.865	108.222	-0.740916	348418	1810	DR1	down-regulator of transcription 1, TBP-binding (negative cofactor 2)	45006969	NM_001938.2	GO:0000122|GO:0003677|GO:0003714|GO:0005634|GO:0006355|GO:0008134|	1p22.1
32862	1	46	294	PH_hs_0032359	1	3595.91	2151.77	-0.740835	258561	2959	GTF2B	general transcription factor IIB	31419868	NM_001514.3	GO:0003700|GO:0005515|GO:0005634|GO:0005667|GO:0006352|GO:0006355|GO:0006366|GO:0008270|GO:0016251|	1p22-p21
31707	1	11	284	PH_hs_0035784	1	2260.56	1354.22	-0.739224	310922	23786	BCL2L13	BCL2-like 13 (apoptosis facilitator)	30268207	NM_015367.2	GO:0005739|GO:0006917|GO:0006919|GO:0008656|GO:0016021|GO:0042981|	22q11
12357	1	37	111	PH_hs_0024582	1	171.377	102.742	-0.73814	NA	NA	NA	NA	31874470	NA	NA	NA
4263	1	7	39	PH_hs_0009227	1	310.768	186.349	-0.737832	153368	NA	NA	NA	34530380	AK124562	NA	NA
22034	1	82	197	PH_hs_0004300	1	27116.8	16282.1	-0.735901	NA	9555	H2AFY	H2A histone family, member Y	20336744	NM_004893.2	GO:0000786|GO:0000786|GO:0003677|GO:0003677|GO:0005634|GO:0005694|GO:0006334|GO:0006334|GO:0007001|	5q31.3-q32
37151	1	79	332	PH_hs_0033319	1	340.191	204.323	-0.735492	433222	10577	NPC2	Niemann-Pick disease, type C2	22288631	NM_006432.3	NA	14q24.3
14438	1	102	129	PH_hs_0024191	1	319.293	191.833	-0.735028	371794	57169	KIAA1404	KIAA1404 protein	28626520	NM_021035.1	GO:0003700|GO:0005634|GO:0006355|	20q13.13
15928	1	24	143	PH_hs_0039906	1	457.996	275.336	-0.73414	130330	79188	MGC3222	hypothetical protein MGC3222	18676493	NM_024334.1	NA	3p25.1
6	1	6	1	PH_hs_0016855	1	449.51	270.333	-0.733614	NA	128061	DKFZp547B1713	hypothetical protein DKFZp547B1713	22748814	NM_152379.1	NA	1q42.2
36203	1	27	324	PH_hs_0030526	1	429.535	258.36	-0.733391	180919	3398	ID2	inhibitor of DNA binding 2, dominant negative helix-loop-helix protein	50503845	NM_002166.4	GO:0007275|GO:0005634|	2p25
37058	1	98	331	PH_hs_0014798	1	210.328	126.523	-0.733247	286088	9328	GTF3C5	general transcription factor IIIC, polypeptide 5, 63kDa	33878016	NM_012087.1	NA	9q34
13546	1	106	121	PH_hs_0000420	1	559.614	336.666	-0.733114	3592	79568	FLJ22555	hypothetical protein FLJ22555	10438982	NM_024520.1	NA	2q33.1
15266	1	34	137	PH_hs_0025022	1	549.654	330.704	-0.732985	415749	5591	PRKDC	protein kinase, DNA-activated, catalytic polypeptide	31340617	NM_006904.6	GO:0003677|GO:0004674|GO:0005488|GO:0005634|GO:0006302|GO:0006310|GO:0006464|GO:0016740|	8q11
12877	1	109	115	PH_hs_0032894	1	284.825	171.377	-0.732902	368538	2747	GLUD2	glutamate dehydrogenase 2	34193344	NM_012084.3	GO:0004352|GO:0004353|GO:0005489|GO:0005739|GO:0006520|GO:0006538|GO:0016491|	Xq24-q25
7648	1	32	69	PH_hs_0000068	1	10060.5	6054.95	-0.73252	NA	2805	GOT1	glutamic-oxaloacetic transaminase 1, soluble (aspartate aminotransferase 1)	4504066	NM_002079.1	GO:0004069|GO:0005829|GO:0006520|GO:0006533|GO:0009058|	10q24.1-q25.1
14726	1	54	132	PH_hs_0009287	1	288.827	173.859	-0.732286	154276	571	BACH1	BTB and CNC homology 1, basic leucine zipper transcription factor 1	45827689	NM_001186.2	GO:0006355|GO:0003700|GO:0005515|GO:0005634|	21q22.11
37128	1	56	332	PH_hs_0024398	1	177.862	107.215	-0.730258	386678	9123	SLC16A3	solute carrier family 16 (monocarboxylic acid transporters), member 3	34534179	NM_004207.1	GO:0005215|GO:0005624|GO:0005887|GO:0006810|GO:0015293|GO:0015355|GO:0015711|GO:0015718|	17q25
37587	1	67	336	PH_hs_0023546	1	305.802	184.347	-0.730171	292754	905	CCNT2	cyclin T2	34367333	NM_001241.2	GO:0000079|GO:0000910|GO:0005634|GO:0006355|GO:0006366|GO:0007049|	2q21.3
38743	1	103	346	PH_hs_0006878	1	170.376	102.742	-0.729691	122843	9994	CASP8AP2	CASP8 associated protein 2	20521881	NM_012115.2	NA	6q15
17742	1	46	159	PH_hs_0004767	1	715.465	431.537	-0.729397	83532	4179	MCP	membrane cofactor protein (CD46, trophoblast-lymphocyte cross-reactive antigen)	31873401	NM_172359.1	GO:0004872|GO:0005887|GO:0006958|	1q32
38933	1	69	348	PH_hs_0029625	1	2547.11	1536.42	-0.729285	284284	126792	B3GALT6	UDP-Gal:betaGal beta 1,3-galactosyltransferase polypeptide 6	37537720	NM_080605.2	GO:0006486|GO:0008378|GO:0016020|GO:0016757|	1p36.33
2326	1	86	21	PH_hs_0031311	1	1364.41	823.535	-0.728378	74655	124512	LOC124512	hypothetical protein LOC124512	19366139	XM_497558.1	NA	17q25.1
30783	1	95	275	PH_hs_0030503	1	17317	10455.8	-0.727883	NA	NA	NA	NA	14591908	NA	NA	NA
16646	1	70	149	PH_hs_0003708	1	7422.54	4482.12	-0.727732	57813	30834	ZNRD1	zinc ribbon domain containing, 1	30704987	NM_014596.4	GO:0003700|GO:0006139|GO:0006354|GO:0006355|	6p21.3
29611	1	43	265	PH_hs_0007679	1	326.741	197.317	-0.727634	NA	NA	NA	NA	27840364	NA	NA	NA
20546	1	50	184	PH_hs_0024590	1	207.805	125.519	-0.727327	398111	93081	LOC93081	hypothetical protein BC015148	28703702	NM_138779.2	NA	13q33.1
35347	1	67	316	PH_hs_0035544	1	2589.48	1564.4	-0.727053	119591	1175	AP2S1	adaptor-related protein complex 2, sigma 1 subunit	19126347	NM_004069.2	GO:0005905|GO:0006810|GO:0006886|GO:0008565|GO:0030100|GO:0030122|GO:0030125|GO:0048268|	19q13.2-q13.3
1043	1	35	10	PH_hs_0029851	1	462.954	279.821	-0.726361	NA	55718	POLR3E	polymerase (RNA) III (DNA directed) polypeptide E (80kD)	38146100	NM_018119.2	GO:0003899|GO:0005634|GO:0006350|GO:0016740|	16p12.1
14013	1	13	126	PH_hs_0010731	1	9177.02	5550.25	-0.725473	181368	10594	PRPF8	PRP8 pre-mRNA processing factor 8 homolog (yeast)	34368271	NM_006445.2	GO:0005634|GO:0005682|GO:0006397|GO:0008248|	17p13.3
29674	1	106	265	PH_hs_0004312	1	198.318	119.95	-0.725382	75334	2132	EXT2	exostoses (multiple) 2	46370067	NM_000401.2	GO:0001501|GO:0005789|GO:0005794|GO:0006024|GO:0007165|GO:0016021|GO:0016757|GO:0045786|GO:0050509|	11p12-p11
5096	1	56	46	PH_hs_0002864	1	174.86	105.764	-0.725353	35140	6789	STK4	serine/threonine kinase 4	38327560	NM_006282.2	GO:0000287|GO:0004674|GO:0004713|GO:0005524|GO:0005524|GO:0005634|GO:0006468|GO:0006468|GO:0006915|GO:0007165|GO:0007166|GO:0007243|GO:0016021|GO:0016740|GO:0043065|GO:0046983|	20q11.2-q13.2
15363	1	19	138	PH_hs_0004313	1	845.994	511.814	-0.725027	75337	9221	NOLC1	nucleolar and coiled-body phosphoprotein 1	434764	NM_004741.1	GO:0005524|GO:0005525|GO:0005730|GO:0005737|GO:0006364|GO:0007049|GO:0007067|	10q24.32
24615	1	87	220	PH_hs_0010018	1	346.717	209.807	-0.724697	NA	27178	IL1F7	interleukin 1 family, member 7 (zeta)	27894294	NM_014439.3	GO:0005152|GO:0005576|GO:0006955|	2q12-q14.1
29572	1	4	265	PH_hs_0035990	1	166.373	100.727	-0.723966	436152	10412	TINP1	TGF beta-inducible nuclear protein 1	11109435	NM_014886.2	GO:0003735|GO:0005634|GO:0005840|GO:0006412|	5q13.3
33842	1	18	303	PH_hs_0023018	1	431.537	261.362	-0.723435	203514	128637	C20orf140	chromosome 20 open reading frame 140	34366398	NM_144628.1	GO:0005096|GO:0016021|	20p13
26758	1	102	239	PH_hs_0015226	1	12244.9	7422.54	-0.722198	293225	162989	DEDD2	death effector domain containing 2	22475163	NM_133328.2	GO:0003677|GO:0005515|GO:0005730|GO:0006355|GO:0006396|GO:0007242|GO:0008625|GO:0008633|GO:0016075|GO:0016481|GO:0019725|GO:0030159|GO:0030262|GO:0042981|	19q13.2
28922	1	26	259	PH_hs_0000779	1	16866.3	10224.2	-0.722164	NA	25996	DKFZP566E144	small fragment nuclease	7661645	NM_015523.1	GO:0005634|GO:0005739|GO:0008408|GO:0009117|GO:0016787|GO:0030145|	11q23.1-q23.2
33050	1	10	296	PH_hs_0023084	1	231.344	140.243	-0.722114	212296	3655	ITGA6	integrin, alpha 6	33943	NM_000210.1	GO:0004872|GO:0005515|GO:0007044|GO:0007160|GO:0007229|GO:0008305|GO:0016021|	2q31.1
5733	1	21	52	PH_hs_0024318	1	2022.83	1226.38	-0.721971	380460	3382	ICA1	islet cell autoantigen 1, 69kDa	50486005	NM_004968.1	GO:0000139|GO:0005554|GO:0005829|GO:0006836|GO:0016020|GO:0030667|GO:0030672|GO:0046928|	7p22
31376	1	16	281	PH_hs_0029181	1	216.333	131.156	-0.721966	132853	9685	ENTH	enthoprotin	34536044	NM_014666.2	GO:0006897|GO:0008289|	5q23.1-q33.3
9894	1	38	89	PH_hs_0001888	1	346.717	210.328	-0.721117	21710	55356	SLC22A15	solute carrier family 22 (organic cation transporter), member 15	20071161	NM_018420.1	GO:0005215|GO:0006810|GO:0016021|	1p13.1
27420	1	92	245	PH_hs_0019724	1	265.88	161.369	-0.720409	421194	8460	TPST1	tyrosylprotein sulfotransferase 1	21361092	NM_003596.2	GO:0005624|GO:0005794|GO:0006478|GO:0006954|GO:0008476|GO:0016021|GO:0016740|	7q11.21
38367	1	63	343	PH_hs_0010148	1	359.687	218.335	-0.720203	NA	NA	NA	NA	27882765	NA	NA	NA
3682	1	98	33	PH_hs_0003943	1	235.864	143.248	-0.719442	62576	54454	KIAA1240	KIAA1240 protein	51460531	XM_039676.6	GO:0000166|GO:0005524|GO:0017111|	2p24.1-p23.3
4157	1	13	38	PH_hs_0032971	1	930.964	565.624	-0.718883	375641	54517	FLJ20485	hypothetical protein FLJ20485	50727001	NM_019042.3	GO:0004730|GO:0008033|GO:0016829|	7q22.3
30709	1	21	275	PH_hs_0012361	1	213.331	129.615	-0.718861	214174	NA	NA	NA	19038222	BM719531	NA	NA
14495	1	47	130	PH_hs_0027089	1	437.543	265.88	-0.718652	NA	11321	XAB1	XPA binding protein 1	14149628	NM_007266.1	GO:0017111|GO:0000166|GO:0005524|GO:0005525|GO:0007264|	2p23.3
15315	1	83	137	PH_hs_0030819	1	44882.6	27291.1	-0.717724	545227	NA	NA	NA	22477434	BC036938	NA	NA
26866	1	98	240	PH_hs_0022072	1	878.403	534.213	-0.717466	28005	7046	TGFBR1	transforming growth factor, beta receptor I (activin A receptor type II-like kinase, 53kDa)	47937324	NM_004612.1	GO:0004713|GO:0004872|GO:0005024|GO:0005025|GO:0005524|GO:0005887|GO:0006468|GO:0007165|GO:0007178|GO:0007181|GO:0016021|GO:0016740|	9q22
16587	1	11	149	PH_hs_0013567	1	1621.57	986.412	-0.717131	NA	NA	NA	NA	13435384	NA	NA	NA
30304	1	64	271	PH_hs_0031035	1	33950.1	20658	-0.716716	17936	56905	DKFZP434H132	DKFZP434H132 protein	34535460	NM_015492.3	NA	15q23
34646	1	38	310	PH_hs_0005663	1	1270.2	773.017	-0.716483	101915	6785	ELOVL4	elongation of very long chain fatty acids (FEN1/Elo2, SUR4/Elo3, yeast)-like 4	21362099	NM_022726.2	GO:0005783|GO:0006633|GO:0007601|GO:0008020|GO:0016021|	6q14
7731	1	3	70	PH_hs_0024103	1	237.866	144.779	-0.716292	369385	79947	DHDDS	dehydrodolichyl diphosphate synthase	34367669	NM_024887.2	GO:0008152|GO:0016740|	1p36.11
3825	1	17	35	PH_hs_0037351	1	8502.1	5175.07	-0.716241	314138	400761	LOC400761	hypothetical gene supported by AK130864	23273338	BC035081	NA	1p22.2
19345	1	81	173	PH_hs_0010886	1	254.358	154.842	-0.716065	NA	NA	NA	NA	7662215	NA	NA	NA
21050	1	106	188	PH_hs_0004779	1	970.915	591.135	-0.715859	374097	3660	IRF2	interferon regulatory factor 2	34368106	NM_002199.2	GO:0000122|GO:0003700|GO:0003702|GO:0005634|GO:0006355|GO:0006955|GO:0008283|	4q34.1-q35.1
13992	1	104	125	PH_hs_0000744	1	723.95	441.024	-0.715034	7239	10427	SEC24B	SEC24 related gene family, member B (S. cerevisiae)	3947689	NM_006323.1	GO:0005215|GO:0005515|GO:0005783|GO:0005794|GO:0006886|GO:0006888|GO:0016020|GO:0016192|GO:0030127|	4q25
35305	1	25	316	PH_hs_0024313	1	194.314	118.393	-0.714802	380188	246181	AFAR3	aflatoxin B1 aldehyde reductase 3	41152111	NM_201252.1	GO:0005794|GO:0016491|	1p35-p36.1|1p35.1-p36.23
23161	1	89	207	PH_hs_0017250	1	3166.4	1930.1	-0.714168	355935	122704	MRPL52	mitochondrial ribosomal protein L52	31083065	NM_178336.1	GO:0003735|	14q11.2
7549	1	45	68	PH_hs_0023631	1	382.666	233.345	-0.713618	303899	79074	MGC5509	hypothetical protein MGC5509	34534669	NM_024093.1	NA	2q12.1
27089	1	97	242	PH_hs_0031646	1	371.177	226.34	-0.713611	127032	6019	RLN2	relaxin 2	20143934	NM_005059.2	GO:0005179|GO:0005576|GO:0007565|GO:0007582|	9p24.1
33563	1	75	300	PH_hs_0037090	1	183.347	111.803	-0.71361	215235	347127	FLJ43950	FLJ43950 protein	34535499	XM_372118.1	NA	9q21.32
32135	1	103	287	PH_hs_0025351	1	932.967	569.101	-0.713142	NA	NA	NA	NA	7706512	NA	NA	NA
2199	1	71	20	PH_hs_0033037	1	6671.04	4070.4	-0.712741	381300	221491	C6orf1	chromosome 6 open reading frame 1	50473724	NM_178508.2	NA	6p21.31
3056	1	32	28	PH_hs_0014299	1	1066.3	650.638	-0.712693	278672	4076	M11S1	membrane component, chromosome 11, surface marker 1	42558249	NM_005898.3	GO:0005887|	11p13
38760	1	8	347	PH_hs_0024782	1	14908.9	9102.13	-0.711901	409131	523	ATP6V1A	ATPase, H+ transporting, lysosomal 70kDa, V1 subunit A	19913423	NM_001690.2	GO:0005524|GO:0005887|GO:0006810|GO:0015986|GO:0015992|GO:0016469|GO:0016787|GO:0046933|GO:0046961|	3q13.2-q13.31
6825	1	105	61	PH_hs_0030174	1	963.109	588.075	-0.711699	NA	8649	MAP2K1IP1	mitogen-activated protein kinase kinase 1 interacting protein 1	21614526	NM_021970.2	NA	4q23
1085	1	77	10	PH_hs_0007542	1	329.703	201.321	-0.711671	129268	57567	ZNF319	zinc finger protein 319	7243156	NM_020807.1	GO:0003677|GO:0005634|GO:0006355|GO:0008270|	16q13
13090	1	98	117	PH_hs_0022811	1	653.59	399.117	-0.711576	170472	7175	TPR	translocated promoter region (to activated MET oncogene)	4507658	NM_003292.1	GO:0005634|GO:0005643|GO:0005737|GO:0006606|GO:0006810|	1q25
7654	1	38	69	PH_hs_0029071	1	653.59	399.117	-0.711576	104115	7556	ZNF10	zinc finger protein 10 (KOX 1)	34191110	NM_015394.4	GO:0003677|GO:0005634|GO:0006355|GO:0008270|	12q24.33
5844	1	20	53	PH_hs_0032288	1	319.775	195.315	-0.711253	246842	466	ATF1	activating transcription factor 1	50504878	NM_005171.2	GO:0003700|GO:0005634|GO:0005515|GO:0006355|	12q13
12552	1	8	113	PH_hs_0017277	1	310.768	189.832	-0.71112	356358	115548	FCHO2	FCH domain only 2	42657379	XM_291142.4	NA	5q13.2
27727	1	63	248	PH_hs_0003532	1	267.365	163.371	-0.710661	158783	55000	FLJ20618	hypothetical protein FLJ20618	16551894	NM_017903.2	NA	22q12.2
24569	1	41	220	PH_hs_0002981	1	440.762	269.333	-0.71061	NA	55299	BRIX	BRIX	55770899	NM_018321.3	GO:0005554|GO:0005634|GO:0007046|	5p13.2
35979	1	27	322	PH_hs_0010735	1	445.505	272.334	-0.710064	498500	123283	TARSL2	threonyl-tRNA synthetase-like 2	38570110	NM_152334.2	GO:0004829|GO:0005524|GO:0006412|GO:0006435|GO:0016874|	15q26.3
12705	1	49	114	PH_hs_0030918	1	44529.3	27227	-0.709718	5210	9535	GMFG	glia maturation factor, gamma	12768938	NM_004877.1	GO:0008047|GO:0006468|GO:0005622|GO:0004860|GO:0003779|GO:0008083|	19q13.2
19369	1	105	173	PH_hs_0030265	1	37106.7	22701.2	-0.708908	NA	NA	NA	NA	25453469	NA	NA	NA
24651	1	11	221	PH_hs_0023271	1	176.862	108.222	-0.708627	NA	NA	NA	NA	4504222	NA	NA	NA
645	1	85	6	PH_hs_0035749	1	176.862	108.222	-0.708627	283869	79183	C20orf121	chromosome 20 open reading frame 121	34531114	NM_024331.2	GO:0005215|GO:0005622|GO:0006810|	20q13.12
34570	1	74	309	PH_hs_0016457	1	1298	794.568	-0.708044	334644	84908	FLJ14668	hypothetical protein FLJ14668	22382055	NM_032822.1	NA	2p13.3
15875	1	83	142	PH_hs_0003046	1	306.803	187.83	-0.707887	40637	5638	PRRG1	proline rich Gla (G-carboxyglutamic acid) 1	34192217	NM_000950.1	GO:0005509|GO:0005576|GO:0005887|	Xp21.1
13608	1	56	122	PH_hs_0022822	1	169.375	103.75	-0.707117	170926	9604	RNF14	ring finger protein 14	34577094	NM_004290.3	GO:0000151|GO:0003713|GO:0004842|GO:0005515|GO:0005634|GO:0005737|GO:0006357|GO:0007165|GO:0008270|GO:0016567|GO:0016874|GO:0019787|GO:0030521|	5q23.3-q31.1
2047	1	31	19	PH_hs_0004017	1	222.338	136.235	-0.706653	65412	11218	DDX20	DEAD (Asp-Glu-Ala-Asp) box polypeptide 20	14251211	NM_007204.3	GO:0000244|GO:0003676|GO:0003677|GO:0004004|GO:0005524|GO:0005681|GO:0005737|GO:0005856|GO:0006397|GO:0008026|GO:0016787|	1p21.1-p13.2
34100	1	52	305	PH_hs_0039207	1	300.834	184.347	-0.706539	412014	51360	MBTPS2	membrane-bound transcription factor protease, site 2	16552223	AK056736	GO:0016787|GO:0008203|GO:0006629|GO:0006508|GO:0005515|GO:0016021|GO:0008270|GO:0004222|	Xp22.1-p22.2
28703	1	31	257	PH_hs_0024223	1	618.647	379.183	-0.706221	373575	317	APAF1	apoptotic protease activating factor	32483358	NM_001160.2	GO:0005622|GO:0000166|GO:0005515|GO:0005524|GO:0005829|GO:0007399|GO:0008635|GO:0008656|GO:0042981|	12q23
12664	1	8	114	PH_hs_0004653	1	616.644	378.182	-0.705356	81071	1893	ECM1	extracellular matrix protein 1	21756887	NM_004425.2	GO:0004871|GO:0004871|GO:0005198|GO:0005386|GO:0005578|GO:0005578|GO:0005578|GO:0005615|GO:0006810|GO:0043123|GO:0043123|	1q21
33090	1	50	296	PH_hs_0027177	1	266.364	163.371	-0.705252	NA	6198	RPS6KB1	ribosomal protein S6 kinase, 70kDa, polypeptide 1	55925648	NM_003161.2	GO:0004674|GO:0004713|GO:0016740|GO:0005524|GO:0006468|GO:0007165|	17q23.2
27336	1	8	245	PH_hs_0000842	1	4374.14	2682.9	-0.705207	7988	149175	FLJ31434	hypothetical protein FLJ31434	16550866	NM_152496.1	NA	1p34.3
34907	1	75	312	PH_hs_0006903	1	1219.89	748.511	-0.704659	NA	3816	KLK1	kallikrein 1, renal/pancreas/salivary	22027643	NM_002257.2	GO:0006508|GO:0004263|GO:0004293|GO:0004295|GO:0008233|	19q13.3
17539	1	67	157	PH_hs_0000145	1	367.173	225.34	-0.704358	1116	4055	LTBR	lymphotoxin beta receptor (TNFR superfamily, member 3)	34535184	NM_002342.1	GO:0004888|GO:0005515|GO:0006915|GO:0006955|GO:0007165|GO:0016021|GO:0043123|	12p13
20967	1	23	188	PH_hs_0023775	1	256.359	157.366	-0.704044	318125	80852	GRIP2	glutamate receptor interacting protein 2	42656684	XM_042936.5	GO:0005515|GO:0016020|	3p24-p23
16163	1	35	145	PH_hs_0019946	1	195.315	119.95	-0.703371	431053	NA	NA	NA	27847108	BX106736	NA	NA
1263	1	31	12	PH_hs_0008262	1	26142.6	16055.4	-0.703343	136979	64926	FLJ21438	hypothetical protein FLJ21438	10440489	XM_029084.6	GO:0005096|	19p13.12
29450	1	106	263	PH_hs_0022807	1	7952.49	4884.26	-0.703266	170291	54940	OCIAD1	OCIA domain containing 1	34529097	NM_017830.1	NA	4p11
36053	1	101	322	PH_hs_0013187	1	303.318	186.349	-0.702824	NA	10815	CPLX1	complexin 1	34335235	NM_006651.3	GO:0006836|GO:0006887|GO:0007268|GO:0019905|	4p16.3
30414	1	62	272	PH_hs_0024142	1	373.178	229.343	-0.702361	336989	64421	DCLRE1C	DNA cross-link repair 1C (PSO2 homolog, S. cerevisiae)	21427591	NM_022487.1	NA	10p13
31722	1	26	284	PH_hs_0007457	1	2254.55	1385.75	-0.702172	NA	NA	NA	NA	34367116	NA	NA	NA
1991	1	87	18	PH_hs_0003583	1	875.928	538.693	-0.701349	54627	123263	MtFMT	methionyl-tRNA formyltransferase, mitochondrial	31543267	NM_139242.2	GO:0004479|GO:0005739|GO:0006412|GO:0008168|GO:0009058|GO:0016740|	15q22.31
11464	1	40	103	PH_hs_0009242	1	2016.55	1240.83	-0.700587	153678	7993	D8S2298E	reproduction 8	5031650	NM_005671.1	GO:0007338|	8p12-p11.2
22018	1	66	197	PH_hs_0026344	1	257.36	158.367	-0.700517	211588	5457	POU4F1	POU domain, class 4, transcription factor 1	20127494	NM_006237.2	GO:0005634|GO:0006357|GO:0007275|GO:0003700|GO:0007409|GO:0007416|	13q21.1-q22
36005	1	53	322	PH_hs_0023061	1	175.861	108.222	-0.70044	210381	57520	HECW2	HECT, C2 and WW domain containing E3 ubiquitin protein ligase 2	7242956	NM_020760.1	GO:0004842|GO:0005622|GO:0006512|	2q32.3
39093	1	5	350	PH_hs_0026315	1	2647.38	1630.65	-0.699122	454758	84939	MUM1	melanoma associated antigen (mutated) 1	31652258	NM_032853.2	GO:0000004|GO:0005554|GO:0008372|	19p13.3
12283	1	75	110	PH_hs_0005234	1	338.668	208.806	-0.697708	96334	26994	RNF11	ring finger protein 11	34452682	NM_014372.3	GO:0000151|GO:0003677|GO:0004842|GO:0005515|GO:0008270|GO:0042787|	1pter-p22.1
14742	1	70	132	PH_hs_0000839	1	1000.85	617.171	-0.697483	7980	84792	MGC12966	hypothetical protein MGC12966	33327379	NM_032706.1	NA	7p22.1
8073	1	9	73	PH_hs_0005278	1	429.535	264.879	-0.69744	97304	440955	LOC440955	LOC440955	28612752	XM_496641.1	NA	3p21.31
21562	1	58	193	PH_hs_0026742	1	4900.31	3021.9	-0.697418	271620	5336	PLCG2	phospholipase C, gamma 2 (phosphatidylinositol-specific)	14043154	NM_002661.1	GO:0004435|GO:0004871|GO:0005509|GO:0006629|GO:0006644|GO:0007166|GO:0007242|GO:0016042|GO:0016787|	16q24.1
33753	1	41	302	PH_hs_0023583	1	723.95	446.506	-0.69721	298646	29028	ATAD2	ATPase family, AAA domain containing 2	51491248	NM_014109.2	GO:0000166|GO:0005524|GO:0017111|	8q24.13
35042	1	98	313	PH_hs_0017272	1	271.334	167.374	-0.696994	356247	135293	ACY1L2	aminoacylase 1-like 2	51465429	XM_072402.7	NA	6q15
14814	1	30	133	PH_hs_0006709	1	818.345	504.856	-0.696835	121076	53938	PPIL3	peptidylprolyl isomerase (cyclophilin)-like 3	19557639	NM_032472.3	GO:0003755|GO:0006457|GO:0016853|	2q33.1
33262	1	110	297	PH_hs_0010397	1	9823.89	6062.02	-0.696495	173484	56262	LRRC8	leucine rich repeat containing 8	7243271	NM_019594.1	GO:0016021|	9q34.11
30837	1	37	276	PH_hs_0036042	1	395.896	244.385	-0.695965	446047	114327	EFHC1	EF-hand domain (C-terminal) containing 1	49617324	NM_018100.1	GO:0007517|GO:0005509|	6p12.3
26046	1	62	233	PH_hs_0004997	1	802.479	495.419	-0.695814	89560	3425	IDUA	iduronidase, alpha-L-	40354208	NM_000203.2	GO:0003940|GO:0005764|GO:0005975|GO:0005984|GO:0030203|	4p16.3
31563	1	91	282	PH_hs_0035592	1	437.543	270.333	-0.694687	139263	778	CACNA1F	calcium channel, voltage-dependent, alpha 1F subunit	6525018	NM_005183.2	GO:0005245|GO:0005509|GO:0005891|GO:0006812|GO:0006816|GO:0007268|GO:0016021|GO:0007601|	Xp11.23
4138	1	106	37	PH_hs_0014767	1	345.196	213.331	-0.694322	285176	9197	SLC33A1	solute carrier family 33 (acetyl-CoA transporter), member 1	2114303	NM_004733.2	GO:0005624|GO:0005789|GO:0005887|GO:0006810|GO:0008521|	3q25.31
4940	1	12	45	PH_hs_0031026	1	2039.26	1261.32	-0.693111	15961	138716	C9orf23	chromosome 9 open reading frame 23	18513616	NM_148178.1	NA	9p13.3
16687	1	111	149	PH_hs_0004858	1	386.189	238.866	-0.693105	NA	NA	NA	NA	34191600	NA	NA	NA
4601	1	9	42	PH_hs_0010853	1	2060.71	1275.2	-0.692414	184211	9512	PMPCB	peptidase (mitochondrial processing) beta	16553420	NM_004279.1	GO:0004240|GO:0005739|GO:0006508|	7q22-q32
31317	1	69	280	PH_hs_0013098	1	21044.2	13024.2	-0.692227	247478	7918	BAT4	HLA-B associated transcript 4	34529319	NM_033177.2	GO:0003676|GO:0005622|	6p21.3
13714	1	50	123	PH_hs_0023270	1	347.718	215.332	-0.691354	255149	4121	MAN1A1	mannosidase, alpha, class 1A, member 1	10438167	NM_005907.2	GO:0004571|GO:0005509|GO:0005624|GO:0005783|GO:0005794|GO:0005975|GO:0006487|GO:0015923|GO:0016021|GO:0016798|	6q22
11183	1	95	100	PH_hs_0033182	1	354.161	219.335	-0.691267	407782	155060	LOC155060	hypothetical protein LOC155060	21733446	NM_001004302.1	NA	7q36.1
13249	1	33	119	PH_hs_0000038	1	1130.09	700.126	-0.69075	NA	NA	NA	NA	20127459	NA	NA	NA
20512	1	16	184	PH_hs_0022359	1	383.667	237.866	-0.689707	30237	3912	LAMB1	laminin, beta 1	4504950	NM_002291.1	GO:0005198|GO:0005515|GO:0005604|GO:0007155|	7q22
25443	1	19	228	PH_hs_0025209	1	251.356	155.843	-0.689642	NA	55858	TPARL	TPA regulated locus	32189370	NM_018475.2	GO:0005554|GO:0016021|	4q12
31496	1	24	282	PH_hs_0002574	1	136.235	84.4985	-0.6891	29802	9353	SLIT2	slit homolog 2 (Drosophila)	4151204	NM_004787.1	GO:0001657|GO:0005102|GO:0005198|GO:0005509|GO:0005515|GO:0005615|GO:0006935|GO:0007155|GO:0007399|GO:0007509|GO:0007608|GO:0008038|GO:0008045|GO:0008347|GO:0050772|GO:0050929|GO:0050929|	4p15.2
29578	1	10	265	PH_hs_0005874	1	761.527	472.44	-0.688763	105633	55180	WINS1	WINS1 protein with Drosophila Lines (Lin) homologous domain	32454732	NM_018148.3	NA	15q26.3
20051	1	3	180	PH_hs_0031088	1	1245.92	773.017	-0.688634	24049	2801	GOLGA2	golgi autoantigen, golgin subfamily a, 2	46812678	NM_004486.4	GO:0005794|	9q34.11
37883	1	27	339	PH_hs_0006001	1	264.879	164.372	-0.688374	108332	7322	UBE2D2	ubiquitin-conjugating enzyme E2D 2 (UBC4/5 homolog, yeast)	33188455	NM_003339.2	GO:0004840|GO:0004842|GO:0006512|GO:0016874|	5q31.2
3586	1	2	33	PH_hs_0000560	1	2012.88	1249.12	-0.688352	5437	8887	TAX1BP1	Tax1 (human T-cell leukemia virus type I) binding protein 1	21361681	NM_006024.4	GO:0003676|GO:0005634|GO:0006916|GO:0008270|	7p15
23668	1	36	212	PH_hs_0004695	1	779.237	483.691	-0.687975	82116	4615	MYD88	myeloid differentiation primary response gene (88)	34530542	NM_002468.2	GO:0004871|GO:0004888|GO:0005123|GO:0005515|GO:0006954|GO:0007166|GO:0016020|GO:0043123|	3p22
37792	1	48	338	PH_hs_0032546	1	372.698	231.344	-0.687969	293691	117145	CTMP	C-terminal modulator protein	21755643	NM_176853.1	GO:0004759|GO:0016787|	1q21
17624	1	40	158	PH_hs_0027609	1	1727.81	1072.5	-0.687966	NA	NA	NA	NA	16418440	NA	NA	NA
33427	1	51	299	PH_hs_0010849	1	805.695	500.138	-0.687907	NA	55969	C20orf24	chromosome 20 open reading frame 24	41327692	NM_018840.2	NA	20q11.23
8727	1	103	78	PH_hs_0034237	1	662.022	411.084	-0.687446	511594	155066	C7orf32	chromosome 7 open reading frame 32	51466600	XM_379527.2	GO:0046933|GO:0016469|GO:0046961|GO:0015986|	7q36.1
11916	1	44	107	PH_hs_0030469	1	402.119	249.872	-0.686435	458430	9	NAT1	N-acetyltransferase 1 (arylamine N-acetyltransferase)	16975545	NM_000662.4	GO:0004060|GO:0008152|GO:0016407|GO:0016740|	8p23.1-p21.3
17857	1	49	160	PH_hs_0030298	1	474.443	294.83	-0.686349	444340	8539	API5	apoptosis inhibitor 5	41393590	NM_006595.2	GO:0005554|GO:0006810|GO:0006916|GO:0006916|GO:0008372|	11p12-q12
35706	1	90	319	PH_hs_0031147	1	314.29	195.315	-0.686291	32959	2868	GRK4	G protein-coupled receptor kinase 4	20379554	NM_182982.2	GO:0004703|GO:0004871|GO:0005524|GO:0006468|GO:0007165|GO:0008277|GO:0016740|	4p16.3
5886	1	62	53	PH_hs_0024909	1	2823.28	1755.21	-0.685728	412707	3251	HPRT1	hypoxanthine phosphoribosyltransferase 1 (Lesch-Nyhan syndrome)	4504482	NM_000194.1	GO:0000287|GO:0004422|GO:0005737|GO:0006166|GO:0007610|GO:0009116|GO:0016757|	Xq26.1
30057	1	41	269	PH_hs_0029676	1	1374.9	854.889	-0.685518	NA	637	BID	BH3 interacting domain death agonist	37574727	NM_197967.1	GO:0005123|GO:0005624|GO:0005737|GO:0005739|GO:0005829|GO:0008625|GO:0008637|GO:0043065|	22q11.1
25852	1	92	231	PH_hs_0024630	1	230.343	143.248	-0.68527	NA	92906	HNRPLL	heterogeneous nuclear ribonucleoprotein L-like	20149708	NM_138394.2	GO:0003676|GO:0003723|GO:0005634|GO:0006397|GO:0030529|	2p22.1
21757	1	29	195	PH_hs_0017808	1	7478.93	4652.12	-0.684943	NA	NA	NA	NA	24270874	NA	NA	NA
38451	1	35	344	PH_hs_0027015	1	248.871	154.842	-0.684605	385927	23141	KIAA0692	KIAA0692 protein	3327197	AB014592	GO:0005635|	12q24.33
34680	1	72	310	PH_hs_0005969	1	5796.73	3607.82	-0.684111	NA	10632	ATP5L	ATP synthase, H+ transporting, mitochondrial F0 complex, subunit g	51479155	NM_006476.4	GO:0046961|GO:0015992|GO:0016469|GO:0005739|GO:0015986|GO:0046933|	11q23.3
10081	1	1	91	PH_hs_0018599	1	2571.66	1600.59	-0.684096	NA	NA	NA	NA	31341881	NA	NA	NA
37474	1	66	335	PH_hs_0030160	1	1062.04	661.02	-0.684069	NA	7001	PRDX2	peroxiredoxin 2	33188450	NM_005809.4	GO:0008379|GO:0005737|GO:0006979|GO:0016491|GO:0005489|	19p13.2
22625	1	1	203	PH_hs_0003507	1	586.6	365.171	-0.683805	NA	NA	NA	NA	22748954	NA	NA	NA
5644	1	44	51	PH_hs_0025582	1	890.011	554.077	-0.683738	437179	84513	HTPAP	HTPAP protein	21542540	NM_032483.2	GO:0016021|GO:0016787|	8p12
21744	1	16	195	PH_hs_0020409	1	1274.2	793.328	-0.683605	435342	10569	SLU7	step II splicing factor SLU7	27477110	NM_006425.3	GO:0003676|GO:0005634|GO:0006376|GO:0006397|GO:0008248|	5q33.3
34453	1	69	308	PH_hs_0014669	1	254.358	158.367	-0.683592	283709	55425	KIAA1704	KIAA1704	12697952	NM_018559.2	NA	13q13-q14
8498	1	98	76	PH_hs_0014146	1	7755.83	4829.01	-0.683553	525391	1376	CPT2	carnitine palmitoyltransferase II	4503022	NM_000098.1	GO:0004095|GO:0005739|GO:0005743|GO:0006631|GO:0006635|GO:0006810|GO:0008415|GO:0016740|	1p32
35464	1	72	317	PH_hs_0028733	1	11608.2	7228.02	-0.683467	6483	8481	OFD1	oral-facial-digital syndrome 1	3451170	NM_003611.1	GO:0000004|GO:0005554|GO:0008372|	Xp22.2-p22.3
22706	1	82	203	PH_hs_0014926	1	14120.7	8795.87	-0.682909	287921	10488	CREB3	cAMP responsive element binding protein 3	38327637	NM_006368.4	GO:0003677|GO:0005634|GO:0005783|GO:0006350|GO:0006355|GO:0006366|GO:0006935|GO:0007600|GO:0008494|GO:0016021|	9pter-p22.1
27418	1	90	245	PH_hs_0022239	1	232.345	144.779	-0.682412	99145	57583	KIAA1423	KIAA1423	51465458	XM_376550.2	NA	6q25.3
37387	1	91	334	PH_hs_0025886	1	4972.37	3099.65	-0.681829	443163	56943	e(y)2	e(y)2 protein	21754955	NM_020189.4	NA	8q23.1
28775	1	103	257	PH_hs_0001342	1	1555.04	969.441	-0.681726	NA	NA	NA	NA	3327213	NA	NA	NA
898	1	2	9	PH_hs_0025240	1	929.697	579.826	-0.681142	432466	29110	TBK1	TANK-binding kinase 1	34192452	NM_013254.2	GO:0004672|GO:0004871|GO:0005524|GO:0006468|GO:0016740|GO:0043123|	12q14.1
5314	1	50	48	PH_hs_0033929	1	192.312	119.95	-0.681018	459526	255231	MCOLN2	mucolipin 2	41058285	NM_153259.2	GO:0005261|GO:0006812|GO:0016021|	1p22
28551	1	103	255	PH_hs_0033617	1	14327.7	8942.6	-0.680045	447798	158345	LOC158345	similar to ribosomal protein L4; 60S ribosomal protein L4; homologue of Xenopus ribosomal protein L1	51467437	XM_034640.7	NA	9p24.1
16117	1	101	144	PH_hs_0022894	1	748.511	467.434	-0.679258	187912	150946	LOC150946	hypothetical protein LOC150946	21748595	XM_097977.4	NA	2p23.3
9945	1	89	89	PH_hs_0026670	1	239.867	149.837	-0.678843	NA	NA	NA	NA	34147644	NA	NA	NA
27515	1	75	246	PH_hs_0007715	1	1879.36	1173.98	-0.678837	NA	91531	DKFZp434P055	hypothetical protein DKFZp434P055	27735032	NM_173466.1	NA	2q33.1
35047	1	103	313	PH_hs_0019645	1	28727	17947.1	-0.678662	NA	NA	NA	NA	5032056	NA	NA	NA
34959	1	15	313	PH_hs_0007215	1	6085.89	3804.82	-0.677639	126706	84680	PHACS	1-aminocyclopropane-1-carboxylate synthase	21734177	NM_032592.1	GO:0006520|GO:0009058|GO:0016769|GO:0016829|GO:0016847|	11p11
15828	1	36	142	PH_hs_0005687	1	771.54	482.452	-0.677355	NA	192111	MGC5352	hypothetical protein MGC5352	20070383	NM_138575.1	GO:0008152|GO:0003824|	12q24.33
15868	1	76	142	PH_hs_0005724	1	282.823	176.862	-0.677281	103137	26468	LHX6	LIM homeobox 6	34533689	NM_199160.1	GO:0003700|GO:0003700|GO:0005634|GO:0006355|GO:0007420|GO:0008270|	9q33.2
18216	1	72	163	PH_hs_0017045	1	858.426	536.981	-0.676824	352212	202865	C7orf33	chromosome 7 open reading frame 33	33879125	NM_145304.2	NA	7q36.1
3706	1	10	34	PH_hs_0038609	1	304.802	190.832	-0.675564	282359	2932	GSK3B	glycogen synthase kinase 3 beta	34364893	BX640779	GO:0004696|GO:0005977|GO:0005524|GO:0016740|GO:0016055|GO:0006468|	3q13.3
11309	1	109	101	PH_hs_0031935	1	183.347	114.822	-0.67518	162121	1314	COPA	coatomer protein complex, subunit alpha	6996002	NM_004371.2	GO:0005179|GO:0005783|GO:0005794|GO:0006886|GO:0006890|GO:0006891|GO:0008565|GO:0016020|GO:0030126|	1q23-q25
152	1	40	2	PH_hs_0040273	1	200.32	125.519	-0.6744	1466	2710	GK	glycerol kinase	27502929	NM_000167.3	GO:0004370|GO:0004370|GO:0005524|GO:0005737|GO:0005741|GO:0005975|GO:0006072|GO:0016740|	Xp21.3
11869	1	109	106	PH_hs_0020844	1	1686.94	1057.25	-0.674096	NA	23593	HEBP2	heme binding protein 2	41393567	NM_014320.2	NA	6q24
424	1	88	4	PH_hs_0033116	1	517.296	324.259	-0.673842	400456	400368	LOC400368	hypothetical gene supported by BC031266	42660445	XM_378511.1	NA	15q21.1
38090	1	10	341	PH_hs_0029026	1	186.349	116.833	-0.673558	87295	51030	FAM18B	family with sequence similarity 18, member B	34535332	NM_016078.1	GO:0016021|	17p11.2
18370	1	2	165	PH_hs_0027074	1	1354.98	849.53	-0.673536	11638	51703	ACSL5	acyl-CoA synthetase long-chain family member 5	42794759	NM_016234.3	GO:0000287|GO:0004467|GO:0006631|GO:0008152|GO:0016874|	10q25.1-q25.2
357	1	21	4	PH_hs_0010353	1	1536.19	963.374	-0.673187	172865	1477	CSTF1	cleavage stimulation factor, 3' pre-RNA, subunit 1, 50kDa	50496887	NM_001324.1	GO:0003723|GO:0005634|GO:0006378|GO:0006379|GO:0006396|	20q13.31
7722	1	106	69	PH_hs_0012909	1	1635.86	1027.06	-0.671537	169054	65985	AACS	acetoacetyl-CoA synthetase	23331083	NM_023928.2	GO:0003824|GO:0006629|GO:0006631|GO:0008152|GO:0008299|GO:0016405|	12q24.31
21193	1	25	190	PH_hs_0024296	1	786.296	493.893	-0.670874	378135	79716	NPEPL1	aminopeptidase-like 1	18916852	NM_024663.2	GO:0004178|GO:0005737|GO:0006508|GO:0016787|GO:0019538|GO:0030145|	20q13.32
25241	1	41	226	PH_hs_0019214	1	186.829	117.388	-0.670429	NA	54460	MRPS21	mitochondrial ribosomal protein S21	16950592	NM_018997.1	GO:0006412|GO:0005763|GO:0005840|GO:0003735|GO:0005622|GO:0005739|	-
27304	1	88	244	PH_hs_0016119	1	210.328	132.159	-0.670368	NA	253982	LOC253982	hypothetical protein LOC253982	38708312	NM_181718.3	GO:0004597|GO:0030176|GO:0018193|	16p11.2
28799	1	15	258	PH_hs_0023564	1	336.187	211.329	-0.669774	295137	267	AMFR	autocrine motility factor receptor	21071000	NM_001144.3	GO:0004872|GO:0000151|GO:0004842|GO:0004872|GO:0005515|GO:0005624|GO:0005887|GO:0006928|GO:0007165|GO:0008270|GO:0016567|GO:0016874|GO:0030176|GO:0030433|	16q21
27086	1	94	242	PH_hs_0027513	1	19328.2	12151.9	-0.669528	NA	NA	NA	NA	7661537	NA	NA	NA
31029	1	5	278	PH_hs_0026907	1	1771.06	1113.59	-0.669388	127092	9785	DHX38	DEAH (Asp-Glu-Ala-His) box polypeptide 38	41406095	NM_014003.3	GO:0000398|GO:0003676|GO:0004004|GO:0005524|GO:0005634|GO:0008248|GO:0016787|	16q21-q22.3
25312	1	112	226	PH_hs_0022135	1	4942.14	3108.33	-0.668995	47517	6253	RTN2	reticulon 2	46255010	NM_206900.1	GO:0004871|GO:0005783|GO:0007165|GO:0030176|	19q13.32
34786	1	66	311	PH_hs_0030978	1	1335.59	840.043	-0.66894	9774	51188	SS18L2	synovial sarcoma translocation gene on chromosome 18-like 2	20488616	NM_016305.1	NA	3p21
15089	1	81	135	PH_hs_0005726	1	6448.24	4057.6	-0.668279	NA	NA	NA	NA	31542722	NA	NA	NA
13948	1	60	125	PH_hs_0026467	1	351.68	221.337	-0.668021	479911	54797	MED18	mediator of RNA polymerase II transcription, subunit 18 homolog (yeast)	7019885	NM_017638.1	NA	1p35.3
31907	1	99	285	PH_hs_0035324	1	11686.9	7359.28	-0.667258	5120	8655	DNCL1	dynein, cytoplasmic, light polypeptide 1	12672362	NM_003746.1	GO:0003777|GO:0007017|GO:0030286|	12q24.23
264	1	40	3	PH_hs_0024815	1	306.803	193.313	-0.666372	409965	5411	PNN	pinin, desmosome associated protein	4581462	NM_002687.2	GO:0005198|GO:0005634|GO:0005634|GO:0005882|GO:0005886|GO:0005911|GO:0007155|	14q21.1
8993	1	33	81	PH_hs_0005571	1	1067.78	673.142	-0.665636	NA	NA	NA	NA	5454155	NA	NA	NA
8472	1	72	76	PH_hs_0033519	1	1046.08	659.491	-0.665571	445255	23392	KIAA0368	KIAA0368	51467588	XM_036708.13	GO:0005488|	9q31.3
33805	1	93	302	PH_hs_0014739	1	10172.1	6415.93	-0.66489	284296	6836	SURF4	surfeit 4	19593984	NM_033161.2	GO:0000004|GO:0005554|GO:0005789|GO:0016021|	9q34.2
14757	1	85	132	PH_hs_0022245	1	197.317	124.515	-0.664195	NA	7746	ZNF193	zinc finger protein 193	21359880	NM_006299.2	GO:0005634|GO:0006355|GO:0003700|GO:0005515|GO:0008270|	6p21.3
34719	1	111	310	PH_hs_0009663	1	158.367	99.9395	-0.664142	200813	79858	NEK11	NIMA (never in mitosis gene a)- related kinase 11	22094142	NM_024800.2	GO:0004674|GO:0004713|GO:0005524|GO:0006468|	3q21.3
9555	1	35	86	PH_hs_0032634	1	1341.6	846.76	-0.663925	313841	79895	ATP8B4	ATPase, Class I, type 8B, member 4	18916717	NM_024837.2	GO:0000287|GO:0004012|GO:0005524|GO:0006812|GO:0016021|GO:0016787|GO:0016887|	15q21.2
38605	1	77	345	PH_hs_0010160	1	555.078	350.44	-0.663526	NA	NA	NA	NA	4505150	NA	NA	NA
6845	1	13	62	PH_hs_0035861	1	5283.95	3335.96	-0.663514	374588	6139	RPL17	ribosomal protein L17	12338105	NM_000985.2	GO:0015934|GO:0005622|GO:0006412|GO:0043123|GO:0003735|GO:0004871|GO:0003723|	18q21
35912	1	72	321	PH_hs_0023939	1	538.693	340.191	-0.663117	351307	84498	KIAA1838	KIAA1838	16551837	NM_032448.1	GO:0005975|	6q27
4528	1	48	41	PH_hs_0002724	1	4032.69	2547.9	-0.662435	NA	55829	SELS	selenoprotein S	45439347	NM_018445.4	GO:0004872|GO:0005783|GO:0006980|GO:0008430|GO:0009749|GO:0016209|GO:0019899|GO:0030176|GO:0030433|GO:0030503|GO:0030968|GO:0030970|GO:0045184|	15q26.3
35518	1	14	318	PH_hs_0032417	1	172.858	109.229	-0.662233	273333	55277	FLJ10986	hypothetical protein FLJ10986	21748754	NM_018291.2	GO:0016740|GO:0016301|GO:0005975|	1p32.1
29826	1	34	267	PH_hs_0017380	1	373.178	235.864	-0.661907	NA	23143	LRCH1	leucine-rich repeats and calponin homology (CH) domain containing 1	33859669	NM_015116.1	NA	13q14.13-q14.2
3699	1	3	34	PH_hs_0023214	1	2144.82	1355.98	-0.661517	247186	64319	FBS1	fibrosin 1	21755790	NM_022452.1	NA	16p11.2
8971	1	11	81	PH_hs_0023807	1	223.338	141.244	-0.661036	NA	NA	NA	NA	21217556	NA	NA	NA
22086	1	22	198	PH_hs_0024633	1	596.142	377.182	-0.660396	404525	7353	UFD1L	ubiquitin fusion degradation 1-like	34367645	NM_005659.3	GO:0006511|	22q11.21
38082	1	2	341	PH_hs_0023138	1	179.864	113.816	-0.660206	534398	8509	NDST2	N-deacetylase/N-sulfotransferase (heparan glucosaminyl) 2	31127071	NM_003635.2	GO:0005794|GO:0008146|GO:0016021|GO:0016740|	10q22
38079	1	111	340	PH_hs_0040821	1	593.611	375.659	-0.660093	483205	10491	CRTAP	cartilage associated protein	34367392	NM_006371.3	GO:0005578|GO:0005488|	3p22.3
3031	1	7	28	PH_hs_0038671	1	204.802	129.615	-0.660002	169639	283768	DKFZp434P162	hypothetical protein DKFZp434P162	45219718	XM_370843.3	NA	15q13.1
33005	1	77	295	PH_hs_0039023	1	198.318	125.519	-0.65991	531446	441274	LOC441274	LOC441274	50482291	CR601484	NA	7q22.3
20929	1	97	187	PH_hs_0002295	1	435.017	275.336	-0.659878	NA	NA	NA	NA	34530068	NA	NA	NA
34512	1	16	309	PH_hs_0029213	1	375.659	237.866	-0.659279	144502	79837	PIP5K2C	phosphatidylinositol-4-phosphate 5-kinase, type II, gamma	34531652	NM_024779.3	GO:0016301|GO:0016308|	12q13.3
6812	1	92	61	PH_hs_0019917	1	274.336	173.859	-0.658023	NA	6159	RPL29	ribosomal protein L29	17105395	NM_000992.2	GO:0003723|GO:0003735|GO:0003924|GO:0005622|GO:0005840|GO:0005842|GO:0006412|GO:0007264|GO:0007566|GO:0008201|	3p21.3-p21.2
708	1	36	7	PH_hs_0000799	1	658.016	417.044	-0.657922	7753	813	CALU	calumenin	6005991	NM_001219.2	GO:0005509|GO:0005783|GO:0005794|	7q32
16517	1	53	148	PH_hs_0035501	1	226.822	143.778	-0.657719	99398	54813	BTBD5	BTB (POZ) domain containing 5	7019948	NM_017658.2	GO:0005515|	14q21.2
36794	1	58	329	PH_hs_0022038	1	376.66	238.866	-0.657062	22664	7637	ZNF84	zinc finger protein 84 (HPF2)	23331080	NM_003428.1	GO:0003677|GO:0005634|GO:0006355|GO:0008270|	12q24.33
35053	1	109	313	PH_hs_0027399	1	9119.34	5784.58	-0.656717	NA	NA	NA	NA	7661849	NA	NA	NA
21875	1	35	196	PH_hs_0029891	1	1106.8	702.078	-0.656687	367842	84365	MKI67IP	MKI67 (FHA domain) interacting nucleolar phosphoprotein	37059742	NM_032390.3	GO:0000398|GO:0000794|GO:0003723|GO:0005515|GO:0005654|GO:0005730|GO:0005737|GO:0006461|GO:0009303|GO:0016072|	2q14.3
21891	1	51	196	PH_hs_0001453	1	369.175	234.346	-0.655664	15711	23303	KIF13B	kinesin family member 13B	46852171	NM_015254.2	GO:0003777|GO:0005524|GO:0005737|GO:0005856|GO:0005875|GO:0006605|GO:0007018|GO:0007165|GO:0019901|GO:0042110|	8p12
3348	1	100	30	PH_hs_0022204	1	1811.96	1150.64	-0.65512	88977	9521	EEF1E1	eukaryotic translation elongation factor 1 epsilon 1	11063441	NM_004280.2	GO:0006412|	6p24.3-p25.1
34338	1	66	307	PH_hs_0001955	1	35441	22510.9	-0.654797	22393	8562	DENR	density-regulated protein	27501445	NM_003677.3	GO:0003743|GO:0006413|GO:0008372|	12q24.31
18722	1	18	168	PH_hs_0025924	1	182.346	115.827	-0.6547	443793	29116	MYLIP	myosin regulatory light chain interacting protein	38788242	NM_013262.3	GO:0000151|GO:0004842|GO:0005488|GO:0005737|GO:0005856|GO:0008092|GO:0008270|GO:0016020|GO:0016567|GO:0016874|	6p23-p22.3
11695	1	47	105	PH_hs_0026846	1	298.833	189.832	-0.654619	NA	NA	NA	NA	13376434	NA	NA	NA
6165	1	5	56	PH_hs_0017523	1	1985.22	1261.32	-0.654358	367854	10419	SKB1	SKB1 homolog (S. pombe)	20070219	NM_006109.2	GO:0005737|GO:0007088|GO:0008168|GO:0008283|GO:0016740|	14q11.2-q21
362	1	26	4	PH_hs_0025089	1	794.568	504.856	-0.654297	418150	5289	PIK3C3	phosphoinositide-3-kinase, class 3	21748753	NM_002647.2	GO:0004428|GO:0005942|GO:0016303|	18q12.3
27556	1	4	247	PH_hs_0004336	1	659.491	419.047	-0.654242	75514	4860	NP	nucleoside phosphorylase	34532549	NM_000270.1	GO:0004731|GO:0006139|GO:0006304|	14q13.1
29531	1	75	264	PH_hs_0010431	1	767.585	487.885	-0.653784	NA	8669	EIF3S1	eukaryotic translation initiation factor 3, subunit 1 alpha, 35kDa	4503510	NM_003758.1	GO:0006446|GO:0005852|GO:0006412|GO:0003743|	15q21.1
2095	1	79	19	PH_hs_0030381	1	264.879	168.375	-0.65366	NA	NA	NA	NA	28837937	NA	NA	NA
4736	1	32	43	PH_hs_0025355	1	8632.33	5489.92	-0.652966	434890	8924	HERC2	hect domain and RLD 2	5729867	NM_004667.2	GO:0004842|GO:0005085|GO:0005622|GO:0006512|GO:0006886|GO:0008270|	15q13
2091	1	75	19	PH_hs_0034136	1	40646.8	25857.6	-0.652551	498997	27040	LAT	linker for activation of T cells	21752752	NM_014387.2	GO:0005070|GO:0007165|GO:0006955|GO:0016021|	16p11.2
8330	1	42	75	PH_hs_0002691	1	9773.36	6217.68	-0.652477	NA	283237	MGC29649	hypothetical protein MGC29649	34222234	NM_173810.3	GO:0005488|	11q12.3
5918	1	94	53	PH_hs_0004110	1	2509.21	1596.35	-0.652458	69747	2523	FUT1	fucosyltransferase 1 (galactoside 2-alpha-L-fucosyltransferase)	4503804	NM_000148.1	GO:0005624|GO:0005794|GO:0005887|GO:0005975|GO:0006486|GO:0008107|GO:0008417|GO:0016757|GO:0042355|	19q13.3
11654	1	6	105	PH_hs_0004498	1	1079.12	686.634	-0.652249	77890	2983	GUCY1B3	guanylate cyclase 1, soluble, beta 3	28839460	NM_000857.1	GO:0004383|GO:0004872|GO:0005737|GO:0006182|GO:0007263|GO:0008015|GO:0008074|GO:0016829|	4q31.3-q33
19404	1	28	174	PH_hs_0004778	1	669.137	426.054	-0.651265	83761	10782	ZNF274	zinc finger protein 274	34365509	NM_016324.2	GO:0003700|GO:0005634|GO:0006355|GO:0008270|	19qter
14834	1	50	133	PH_hs_0028196	1	231.344	147.309	-0.651192	348478	5359	PLSCR1	phospholipid scramblase 1	3510296	NM_021105.1	GO:0005509|GO:0005886|GO:0016021|GO:0017121|GO:0017128|GO:0030168|	3q23
12570	1	26	113	PH_hs_0013701	1	3258.99	2075.27	-0.651123	266940	6993	TCTEL1	t-complex-associated-testis-expressed 1-like 1	10439570	NM_006519.1	GO:0003777|GO:0005868|	6q25.2-q25.3
17644	1	60	158	PH_hs_0004915	1	862.965	549.654	-0.650777	87465	10978	HEAB	ATP/GTP-binding protein	5803028	NM_006831.1	GO:0005524|GO:0005525|GO:0005634|GO:0006397|	11q12
3356	1	108	30	PH_hs_0002395	1	541.697	345.196	-0.650073	27021	55781	RIOK2	RIO kinase 2 (yeast)	7023117	NM_018343.1	GO:0004674|GO:0005524|GO:0016740|	5q15
36359	1	71	325	PH_hs_0004298	1	205.803	131.156	-0.649978	75254	3661	IRF3	interferon regulatory factor 3	16553325	NM_001571.2	GO:0003700|GO:0003702|GO:0003712|GO:0005634|GO:0006355|GO:0006366|	19q13.3-q13.4
14680	1	8	132	PH_hs_0030833	1	673.142	429.01	-0.649898	24725	246330	MGC35521	pellino 3 alpha	21740082	NM_145065.1	NA	11q13.2
2125	1	109	19	PH_hs_0004582	1	195.315	124.515	-0.649483	NA	NA	NA	NA	29729553	NA	NA	NA
32125	1	93	287	PH_hs_0004422	1	2597.39	1656.1	-0.64927	76591	23197	ETEA	expressed in T-cells and eosinophils in atopic dermatitis	24414113	NM_014613.1	NA	5q35.2
8835	1	99	79	PH_hs_0033424	1	317.292	202.322	-0.64916	438435	283071	ARMETL1	arginine-rich, mutated in early stage tumors-like 1	23349089	XM_497214.1	NA	10p14
32072	1	40	287	PH_hs_0016185	1	388.671	247.871	-0.64896	326391	254295	PHYHD1	phytanoyl-CoA dioxygenase domain containing 1	21754177	NM_174933.2	GO:0016702|	9q34.11
27279	1	63	244	PH_hs_0014192	1	325.741	207.805	-0.648492	275086	56980	PRDM10	PR domain containing 10	34368116	NM_020228.2	GO:0003676|GO:0003677|GO:0005215|GO:0005634|GO:0006355|GO:0006810|GO:0008270|GO:0008289|	11q25
1845	1	53	17	PH_hs_0037121	1	287.343	183.347	-0.6482	444172	7189	TRAF6	TNF receptor-associated factor 6	34535747	AK128396	GO:0043123|GO:0016567|GO:0000151|GO:0004842|GO:0008270|GO:0007165|GO:0005515|GO:0004871|	11p12
3057	1	33	28	PH_hs_0029774	1	945.873	603.679	-0.647866	5881	8178	ELL	elongation factor RNA polymerase II	47078265	NM_006532.2	GO:0005634|GO:0008159|GO:0006368|GO:0006355|	19p13.1
8798	1	62	79	PH_hs_0005022	1	1141.41	728.483	-0.647854	NA	3630	INS	insulin	4557670	NM_000207.1	GO:0005158|GO:0005179|GO:0005576|GO:0006006|GO:0006091|GO:0006629|GO:0007166|GO:0007267|GO:0007582|	11p15.5
35557	1	53	318	PH_hs_0032493	1	15939.4	10174.6	-0.647628	283961	94235	GNG8	guanine nucleotide binding protein (G protein), gamma 8	29485454	NM_033258.1	GO:0003924|GO:0004871|GO:0005576|GO:0005834|GO:0007165|GO:0007186|	19q13.2-q13.3
32939	1	11	295	PH_hs_0037792	1	5221.49	3333.72	-0.647326	535004	55845	C3orf10	chromosome 3 open reading frame 10	6884583	NM_018462.4	NA	10p11.21
13906	1	18	125	PH_hs_0001251	1	1002.91	640.387	-0.647175	NA	26286	ARFGAP3	ADP-ribosylation factor GTPase activating protein 3	28416437	NM_014570.3	GO:0005829|GO:0006886|GO:0008060|GO:0008565|GO:0009306|GO:0016192|GO:0043087|	22q13.2-q13.3
13663	1	111	122	PH_hs_0003031	1	1557.25	994.368	-0.647147	NA	11078	HRIHFB2122	Tara-like protein	30474869	NM_007032.3	GO:0003779|GO:0005634|GO:0015629|GO:0017049|GO:0030047|GO:0045159|GO:0051016|	22q13.1
7204	1	36	65	PH_hs_0011509	1	806.908	515.345	-0.646866	194703	9179	AP4M1	adaptor-related protein complex 4, mu 1 subunit	34364864	NM_004722.2	GO:0000138|GO:0005215|GO:0005905|GO:0006810|GO:0006886|GO:0006897|GO:0030119|GO:0030125|	7q22.1
31770	1	74	284	PH_hs_0030165	1	649.637	415.042	-0.646375	432741	9665	LKAP	limkain b1	34878694	NM_014647.1	GO:0000398|GO:0003676|	16p13.11
38604	1	76	345	PH_hs_0002180	1	461.476	294.83	-0.64637	24792	57103	C12orf5	chromosome 12 open reading frame 5	9966848	NM_020375.1	GO:0008152|GO:0016787|	12p13.3
13793	1	17	124	PH_hs_0000629	1	1684.93	1076.7	-0.646081	NA	57175	CORO1B	coronin, actin binding protein, 1B	14149733	NM_020441.1	GO:0003779|	11q13.2
21779	1	51	195	PH_hs_0030727	1	844.461	539.694	-0.645889	NA	NA	NA	NA	12053320	NA	NA	NA
27431	1	103	245	PH_hs_0024529	1	856.893	547.651	-0.645858	NA	NA	NA	NA	13899228	NA	NA	NA
32871	1	55	294	PH_hs_0000529	1	795.569	508.81	-0.644859	5198	8624	DSCR2	Down syndrome critical region gene 2	50505080	NM_003720.2	GO:0005624|GO:0005887|	21q22.3
13891	1	3	125	PH_hs_0023597	1	547.915	350.44	-0.644788	300263	51720	RAP80	receptor associated protein 80	31873253	NM_016290.3	GO:0004872|	5q35.2
32647	1	55	292	PH_hs_0015014	1	12317.2	7879.32	-0.644535	288940	58986	TMEM8	transmembrane protein 8 (five membrane-spanning domains)	10716071	NM_021259.1	GO:0005515|GO:0005887|GO:0007155|	16p13.3
34457	1	73	308	PH_hs_0024404	1	2611.04	1670.48	-0.644361	NA	56984	TNFSF5IP1	tumor necrosis factor superfamily, member 5-induced protein 1	39725705	NM_020232.3	NA	18p11.21
20549	1	53	184	PH_hs_0034126	1	244.385	156.365	-0.644238	528679	79446	MGC4645	pre-mRNA splicing factor-like	50502649	NM_024515.3	NA	14q32.2
497	1	49	5	PH_hs_0040487	1	238.866	152.84	-0.644182	156324	5567	PRKACB	protein kinase, cAMP-dependent, catalytic, beta	31873444	NM_182948.2	GO:0004674|GO:0004691|GO:0004713|GO:0005524|GO:0005634|GO:0006468|GO:0007165|GO:0016740|	1p36.1
14037	1	37	126	PH_hs_0001497	1	334.925	214.332	-0.643995	16218	23301	EHBP1	EH domain binding protein 1	37675078	NM_015252.2	NA	2p15
21060	1	4	189	PH_hs_0026901	1	8203.5	5249.85	-0.643963	134623	9616	RNF7	ring finger protein 7	34304330	NM_014245.2	GO:0000151|GO:0004842|GO:0005489|GO:0005506|GO:0006118|GO:0008270|GO:0016567|	3q22-q24
30396	1	44	272	PH_hs_0009624	1	733.542	469.437	-0.643949	158654	57473	KIAA1196	KIAA1196 protein	34013527	NM_020713.1	GO:0003677|GO:0005634|GO:0006355|GO:0008270|	20q13.33
16431	1	79	147	PH_hs_0030112	1	43173.4	27635.8	-0.643605	NA	NA	NA	NA	20977540	NA	NA	NA
37131	1	59	332	PH_hs_0023480	1	715.465	457.996	-0.643547	NA	51004	COQ6	coenzyme Q6 homolog (yeast)	32967306	NM_182480.1	GO:0004497|GO:0006118|GO:0006725|GO:0006744|GO:0008152|GO:0015997|GO:0050660|	14q24.3
9668	1	36	87	PH_hs_0031729	1	444.504	284.825	-0.642124	131915	22850	KIAA0863	KIAA0863 protein	47938798	NM_014913.2	GO:0003700|GO:0005634|GO:0006355|GO:0008270|	18q23
36578	1	66	327	PH_hs_0025909	1	5843.53	3745.7	-0.641604	374303	81	ACTN4	actinin, alpha 4	34452697	NM_004924.3	GO:0003779|GO:0005200|GO:0005509|GO:0005634|GO:0005737|GO:0006928|GO:0015629|GO:0051017|	19q13
21765	1	37	195	PH_hs_0018764	1	220.336	141.244	-0.641512	NA	NA	NA	NA	32699063	NA	NA	NA
14818	1	34	133	PH_hs_0004433	1	274.336	175.861	-0.641508	76873	8692	HYAL2	hyaluronoglucosaminidase 2	34535078	NM_003773.2	GO:0004415|GO:0004872|GO:0005764|GO:0005975|GO:0006027|GO:0016798|	3p21.3
18121	1	89	162	PH_hs_0035032	1	345.196	221.337	-0.64117	534919	220143	C18orf49	chromosome 18 open reading frame 49	28839456	XM_378750.2	NA	18q21.32
37698	1	66	337	PH_hs_0028158	1	143.778	92.2063	-0.640902	521419	137492	FLJ32642	hepatocellular carcinoma related protein 1	21739687	NM_152415.1	NA	8p22
8425	1	25	76	PH_hs_0012827	1	4673.91	2997.57	-0.640837	235873	79957	PAQR6	progestin and adipoQ receptor family member VI	24432010	NM_024897.2	GO:0004872|GO:0016021|	1q22
5683	1	83	51	PH_hs_0024114	1	1329.26	852.947	-0.640098	NA	NA	NA	NA	7661885	NA	NA	NA
27145	1	41	243	PH_hs_0001552	1	642.153	412.085	-0.639974	NA	NA	NA	NA	30158538	NA	NA	NA
21305	1	25	191	PH_hs_0022131	1	340.191	218.335	-0.639805	NA	NA	NA	NA	21361408	NA	NA	NA
17987	1	67	161	PH_hs_0021400	1	215.332	138.239	-0.639401	444300	NA	NA	NA	34527267	AK130460	NA	NA
13972	1	84	125	PH_hs_0002169	1	1762.1	1131.57	-0.638977	24647	60490	MDS018	hypothetical protein MDS018	21361899	NM_021823.2	NA	15q23
2563	1	99	23	PH_hs_0016268	1	3766.11	2418.88	-0.638733	331602	162	AP1B1	adaptor-related protein complex 1, beta 1 subunit	22027650	NM_001127.2	GO:0005905|GO:0005215|GO:0005488|GO:0005515|GO:0005794|GO:0006461|GO:0006886|GO:0006897|GO:0030130|	22q12|22q12.2
9636	1	4	87	PH_hs_0036399	1	2308.98	1483.62	-0.638137	442329	57720	GPR107	G protein-coupled receptor 107	10432702	AK021506	GO:0016021|GO:0004872|	9q34.11
2348	1	108	21	PH_hs_0000160	1	10723.7	6891	-0.638022	1200	239	ALOX12	arachidonate 12-lipoxygenase	177106	NM_000697.1	GO:0004052|GO:0005506|GO:0005829|GO:0006118|GO:0008284|GO:0016165|GO:0016491|GO:0019369|GO:0019370|GO:0019870|GO:0042391|GO:0045794|GO:0047977|	17p13.1
14208	1	96	127	PH_hs_0004737	1	221.337	142.246	-0.637853	NA	1069	CETN2	centrin, EF-hand protein, 2	4757901	NM_004344.1	GO:0000910|GO:0005509|GO:0005813|GO:0007067|	Xq28
8861	1	13	80	PH_hs_0035419	1	168.375	108.222	-0.637681	40719	54629	KIAA1164	hypothetical protein KIAA1164	21734257	NM_019092.1	NA	15q21.3
6976	1	32	63	PH_hs_0002781	1	659.491	424.052	-0.637112	32990	25911	DPCD	deleted in a mouse model of primary ciliary dyskinesia	18515038	NM_015448.1	NA	10q24.32
20045	1	109	179	PH_hs_0024978	1	4912.09	3159.58	-0.636604	NA	NA	NA	NA	10835188	NA	NA	NA
11275	1	75	101	PH_hs_0031063	1	2438.19	1568.88	-0.636076	22293	199953	LOC199953	similar to AV028368 protein	51458343	XM_114067.9	NA	1p36.22
4021	1	101	36	PH_hs_0032196	1	319.775	205.803	-0.635791	212670	339005	LOC339005	hypothetical protein LOC339005	29124570	XM_370838.3	NA	15q11.2
31968	1	48	286	PH_hs_0024520	1	182.346	117.388	-0.635389	390171	1302	COL11A2	collagen, type XI, alpha 2	18201916	NM_080679.1	GO:0001501|GO:0005581|GO:0005592|GO:0005737|GO:0006817|GO:0007155|GO:0007605|GO:0030020|GO:0030199|	6p21.3
34499	1	3	309	PH_hs_0036053	1	197.317	127.067	-0.634927	448948	284387	LOC284387	similar to Heterogeneous nuclear ribonucleoprotein A1 (Helix-destabilizing protein) (Single-strand binding protein) (hnRNP core protein A1) (HDP-1) (Topoisomerase-inhibitor suppressed)	51474975	XM_208200.5	NA	19p13.2
22427	1	27	201	PH_hs_0023769	1	238.866	153.841	-0.634764	NA	NA	NA	NA	34367311	NA	NA	NA
14738	1	66	132	PH_hs_0022214	1	1159.83	747.034	-0.634673	93338	4247	MGAT2	mannosyl (alpha-1,6-)-glycoprotein beta-1,2-N-acetylglucosaminyltransferase	6031183	NM_002408.2	GO:0005624|GO:0005795|GO:0006487|GO:0008455|GO:0009312|GO:0016021|GO:0016757|	14q21
2280	1	40	21	PH_hs_0013920	1	619.648	399.117	-0.63464	270555	NA	NA	NA	16552406	AK056885	NA	NA
5105	1	65	46	PH_hs_0032672	1	1007.92	649.637	-0.633672	325987	8603	C4orf8	chromosome 4 open reading frame 8	1843387	NM_003704.3	NA	4p16.3
38583	1	55	345	PH_hs_0030584	1	847.261	546.177	-0.633439	NA	NA	NA	NA	7706703	NA	NA	NA
20891	1	59	187	PH_hs_0033090	1	634.563	409.082	-0.633373	389700	4257	MGST1	microsomal glutathione S-transferase 1	34529038	NM_020300.3	GO:0004364|GO:0005739|GO:0005792|GO:0016020|GO:0016740|	12p12.3-p12.1
13025	1	33	117	PH_hs_0024745	1	445.505	287.343	-0.632669	NA	NA	NA	NA	10864054	NA	NA	NA
14418	1	82	129	PH_hs_0031992	1	228.342	147.309	-0.632348	172179	23140	ZZEF1	zinc finger, ZZ type with EF hand domain 1	38202225	NM_015113.2	GO:0008270|	17p13.2
18376	1	8	165	PH_hs_0015521	1	189.832	122.507	-0.631854	301206	9371	KIF3B	kinesin family member 3B	31742486	NM_004798.2	GO:0005524|GO:0005873|GO:0005875|GO:0007018|GO:0007368|GO:0008089|GO:0008574|	20q11.21
27554	1	2	247	PH_hs_0002206	1	18148.9	11717.8	-0.631183	25059	10270	AKAP8	A kinase (PRKA) anchor protein 8	21493046	NM_005858.2	GO:0003677|GO:0005351|GO:0005634|GO:0006810|GO:0007067|GO:0007165|GO:0008270|GO:0016020|GO:0051018|	19p13.1-q12
12249	1	41	110	PH_hs_0036123	1	124.515	80.4239	-0.630624	513742	22879	HSRG1	HSV-1 stimulation-related gene 1	4240232	NM_014940.2	GO:0005554|GO:0006810|	16q23.1
9133	1	61	82	PH_hs_0013600	1	2633.22	1700.94	-0.630491	259412	57035	NPD014	NPD014 protein	27693120	NM_207035.1	NA	1p36.13-p35.1
38802	1	50	347	PH_hs_0001948	1	251.356	162.37	-0.630449	22287	NA	NA	NA	19017856	BM704598	NA	NA
11557	1	21	104	PH_hs_0026399	1	1215.11	785.032	-0.630258	459470	55884	WSB2	WD repeat and SOCS box-containing 2	32484989	NM_018639.3	GO:0007242|	12q24.23
29006	1	110	259	PH_hs_0006037	1	2838.35	1834.1	-0.629981	109253	51126	NAT5	N-acetyltransferase 5 (ARD1 homolog, S. cerevisiae)	50488500	NM_016100.2	GO:0008080|GO:0008415|GO:0016740|	20p11.23
17046	1	22	153	PH_hs_0009662	1	43506.1	28113.6	-0.629947	159142	3955	LFNG	lunatic fringe homolog (Drosophila)	51466021	XM_499250.1	GO:0005794|GO:0007275|GO:0016021|GO:0016757|	7p22
15157	1	37	136	PH_hs_0031174	1	1725.34	1115.12	-0.629681	39925	2108	ETFA	electron-transfer-flavoprotein, alpha polypeptide (glutaric aciduria II)	50473533	NM_000126.1	GO:0005759|GO:0006118|GO:0009055|	15q23-q25
11513	1	89	103	PH_hs_0019256	1	628.608	406.362	-0.629394	NA	NA	NA	NA	34532787	NA	NA	NA
2057	1	41	19	PH_hs_0009057	1	257.36	166.373	-0.629364	150423	1025	CDK9	cyclin-dependent kinase 9 (CDC2-related kinase)	17017983	NM_001261.2	GO:0000074|GO:0004693|GO:0005515|GO:0005524|GO:0005634|GO:0006367|GO:0006368|GO:0006468|GO:0008023|GO:0008283|GO:0016740|	9q34.1
30887	1	87	276	PH_hs_0024447	1	430.536	278.338	-0.629295	388125	5976	RENT1	regulator of nonsense transcripts 1	24981037	NM_002911.2	GO:0000184|GO:0003723|GO:0004386|GO:0005515|GO:0005524|GO:0005737|GO:0006449|GO:0006449|GO:0009307|GO:0015668|GO:0016787|	19p13.2-p13.11
15255	1	23	137	PH_hs_0023452	1	1105.06	714.463	-0.629188	NA	NA	NA	NA	4506352	NA	NA	NA
5801	1	89	52	PH_hs_0031998	1	167.374	108.222	-0.62908	173202	28512	NKIRAS1	NFKB inhibitor interacting Ras-like 1	50593013	NM_020345.3	GO:0003924|GO:0005525|GO:0007249|GO:0007264|GO:0008372|	3p24.2
6105	1	57	55	PH_hs_0004565	1	12289.4	7947.49	-0.628847	NA	NA	NA	NA	4507310	NA	NA	NA
34451	1	67	308	PH_hs_0005568	1	2923.99	1890.98	-0.628809	368011	92399	MRRF	mitochondrial ribosome recycling factor	40317621	NM_138777.2	GO:0006412|	9q33.2
34135	1	87	305	PH_hs_0018433	1	328.222	212.33	-0.628366	379429	NA	NA	NA	19696224	AL712868	NA	NA
12885	1	5	116	PH_hs_0019363	1	160.368	103.75	-0.628282	NA	1745	DLX1	distal-less homeo box 1	31342420	NM_178120.2	GO:0003700|GO:0005634|GO:0005634|GO:0006355|GO:0007275|	2q32
22046	1	94	197	PH_hs_0004723	1	264.879	171.377	-0.628163	82426	9766	KIAA0247	KIAA0247	40352933	NM_014734.2	GO:0000004|GO:0005554|GO:0016021|	14q24.1
479	1	31	5	PH_hs_0033727	1	533.212	345.196	-0.627295	449501	10477	UBE2E3	ubiquitin-conjugating enzyme E2E 3 (UBC4/5 homolog, yeast)	50502580	NM_006357.2	GO:0004840|GO:0004842|GO:0006512|GO:0016874|	2q32.1
23114	1	42	207	PH_hs_0029600	1	2179.1	1411.32	-0.626691	279903	6009	RHEB	Ras homolog enriched in brain	34531543	NM_005614.2	GO:0003924|GO:0005525|GO:0007165|GO:0007264|GO:0016020|	7q36
21138	1	82	189	PH_hs_0026836	1	7159.11	4637.07	-0.626566	16179	79626	FLJ23467	hypothetical protein FLJ23467	21734008	NM_024575.1	NA	1q21.2
35458	1	66	317	PH_hs_0008928	1	278.338	180.344	-0.626085	148507	NA	NA	NA	27879700	BX114388	NA	NA
12307	1	99	110	PH_hs_0032765	1	4490.03	2909.24	-0.626083	348501	5108	PCM1	pericentriolar material 1	34878901	NM_006197.2	GO:0000242|GO:0003677|GO:0003899|GO:0005634|GO:0005737|GO:0006118|GO:0006350|	8p22-p21.3
10163	1	83	91	PH_hs_0034980	1	835.976	541.697	-0.625975	534848	390606	LOC390606	similar to MKI67 (FHA domain) interacting nucleolar phosphoprotein; nucleolar phosphoprotein Nopp34; nucleolar protein interacting with the FHA domain of pKi-67	51472510	XM_497459.1	NA	15q23
12930	1	50	116	PH_hs_0026897	1	739.55	479.449	-0.625271	253724	9330	GTF3C3	general transcription factor IIIC, polypeptide 3, 102kDa	34783386	NM_012086.1	GO:0000127|GO:0003677|GO:0003709|GO:0005488|GO:0005634|GO:0006350|GO:0006383|	2q33.1
22555	1	43	202	PH_hs_0027919	1	165.372	107.215	-0.625214	167679	6452	SH3BP2	SH3-domain binding protein 2	19923154	NM_003023.2	GO:0005070|GO:0007242|	4p16.3
13971	1	83	125	PH_hs_0038404	1	198.318	128.612	-0.624792	440643	286144	LOC286144	hypothetical protein LOC286144	11493402	AF130048	NA	8q22.1
34148	1	100	305	PH_hs_0027442	1	154.102	99.9395	-0.624757	NA	100	ADA	adenosine deaminase	47078294	NM_000022.2	GO:0016787|GO:0009117|GO:0009168|GO:0019735|GO:0004000|	20q12-q13.11
18629	1	37	167	PH_hs_0019746	1	4164.34	2702.58	-0.623752	NA	NA	NA	NA	27544938	NA	NA	NA
13843	1	67	124	PH_hs_0012740	1	1802.01	1169.49	-0.623721	232400	3181	HNRPA2B1	heterogeneous nuclear ribonucleoprotein A2/B1	31873550	NM_002137.2	GO:0000398|GO:0003676|GO:0003723|GO:0006396|GO:0030530|	7p15
25711	1	63	230	PH_hs_0026945	1	232.345	150.838	-0.623269	NA	10772	FUSIP1	FUS interacting protein (serine-arginine rich) 1	16905515	NM_006625.3	GO:0051082|GO:0048025|GO:0050733|GO:0006406|GO:0008248|GO:0016482|GO:0045449|GO:0000244|GO:0000395|GO:0000398|GO:0003723|GO:0005654|GO:0005737|GO:0005737|	1p36.11
267	1	43	3	PH_hs_0006549	1	1135.04	737.547	-0.621941	357318	2530	FUT8	fucosyltransferase 8 (alpha (1,6) fucosyltransferase)	27552401	NM_004480.3	GO:0005794|GO:0008424|GO:0016021|GO:0016757|	14q24.3
8985	1	25	81	PH_hs_0025130	1	430.536	279.821	-0.621627	NA	NA	NA	NA	34577054	NA	NA	NA
11072	1	96	99	PH_hs_0004762	1	954.77	620.65	-0.621374	NA	10549	PRDX4	peroxiredoxin 4	5453548	NM_006406.1	GO:0007252|GO:0008379|GO:0016491|	Xp22.11
29597	1	29	265	PH_hs_0004954	1	5179.78	3368.71	-0.620693	NA	NA	NA	NA	13128859	NA	NA	NA
19377	1	1	174	PH_hs_0031003	1	1943.24	1264.28	-0.620143	12956	30851	TAX1BP3	Tax1 (human T-cell leukemia virus type I) binding protein 3	7022515	NM_014604.1	GO:0007242|GO:0005737|GO:0005515|	17p13
954	1	58	9	PH_hs_0028744	1	243.384	158.367	-0.619968	8663	23503	ZFYVE26	zinc finger, FYVE domain containing 26	38202204	NM_015346.2	GO:0008270|	14q24.1
8145	1	81	73	PH_hs_0023667	1	542.699	353.16	-0.61983	306912	8760	CDS2	CDP-diacylglycerol synthase (phosphatidate cytidylyltransferase) 2	4186022	NM_003818.2	GO:0004605|GO:0005743|GO:0008654|GO:0016021|GO:0016740|	20p13
23319	1	23	209	PH_hs_0023745	1	161.629	105.2	-0.619552	NA	NA	NA	NA	19923616	NA	NA	NA
33447	1	71	299	PH_hs_0022617	1	390.672	254.358	-0.619099	146449	9972	NUP153	nucleoporin 153kDa	24430145	NM_005124.2	GO:0003677|GO:0005215|GO:0005634|GO:0005643|GO:0006810|GO:0015288|GO:0016021|GO:0019867|	6p22.3
9762	1	18	88	PH_hs_0027208	1	392.194	255.359	-0.619042	NA	4709	NDUFB3	NADH dehydrogenase (ubiquinone) 1 beta subcomplex, 3, 12kDa	4505360	NM_002491.1	GO:0003954|GO:0005739|GO:0006120|GO:0008137|GO:0016491|	2q31.3
33620	1	20	301	PH_hs_0004500	1	37718.3	24569.5	-0.618398	77929	2071	ERCC3	excision repair cross-complementing rodent repair deficiency, complementation group 3 (xeroderma pigmentosum group B complementing)	34534394	NM_000122.1	GO:0003684|GO:0004003|GO:0004386|GO:0005515|GO:0005524|GO:0005634|GO:0005675|GO:0006265|GO:0006283|GO:0006355|GO:0006366|GO:0006917|GO:0007605|GO:0016787|GO:0043138|	2q21
3787	1	91	34	PH_hs_0025493	1	305.802	199.319	-0.617521	NA	222389	C10orf30	chromosome 10 open reading frame 30	22749470	NM_152751.1	NA	10p13
23602	1	82	211	PH_hs_0004292	1	3323.03	2165.95	-0.617499	NA	6397	SEC14L1	SEC14-like 1 (S. cerevisiae)	4506866	NM_003003.1	GO:0005215|GO:0005488|GO:0005622|GO:0005794|GO:0016020|GO:0006810|	17q25.1-17q25.2
1871	1	79	17	PH_hs_0023930	1	261.362	170.376	-0.617326	350631	11214	AKAP13	A kinase (PRKA) anchor protein 13	31563329	NM_006738.4	GO:0004691|GO:0004871|GO:0004872|GO:0005089|GO:0005624|GO:0007242|GO:0016301|	15q24-q25
36543	1	31	327	PH_hs_0004464	1	759.575	495.419	-0.616543	77439	5577	PRKAR2B	protein kinase, cAMP-dependent, regulatory, type II, beta	49904153	NM_002736.2	GO:0005952|GO:0006468|GO:0007242|GO:0008603|GO:0030552|	7q22
10539	1	11	95	PH_hs_0028192	1	484.931	316.291	-0.616527	NA	NA	NA	NA	5453787	NA	NA	NA
10739	1	99	96	PH_hs_0032766	1	560.616	365.692	-0.616381	348504	116238	LOC116238	hypothetical protein BC014072	21795985	NM_138463.2	GO:0016021|	17q11.2
36697	1	73	328	PH_hs_0038234	1	172.858	112.81	-0.615701	6236	148362	FLJ32421	hypothetical protein FLJ32421	21758083	AK098136	NA	1q41
15815	1	23	142	PH_hs_0024982	1	378.182	246.87	-0.615329	414396	64599	PERQ1	PERQ amino acid rich, with GYF domain 1	33943108	NM_022574.2	NA	7q22
31894	1	86	285	PH_hs_0009944	1	372.698	243.384	-0.614771	164410	9605	C16orf7	chromosome 16 open reading frame 7	4587303	NM_004913.1	GO:0003700|GO:0005215|GO:0006355|GO:0015986|	16q24
36766	1	30	329	PH_hs_0014471	1	973.976	636.092	-0.614651	281348	54619	CCNJ	cyclin J	27693238	NM_019084.2	GO:0000074|GO:0000910|GO:0005634|	10pter-q26.12
7906	1	66	71	PH_hs_0025831	1	777.497	507.809	-0.614552	441069	9063	PIAS2	protein inhibitor of activated STAT, 2	51476853	NM_173206.1	GO:0003677|GO:0005634|GO:0006355|GO:0006512|GO:0007275|GO:0008270|	18q21.1
34313	1	41	307	PH_hs_0015358	1	771.064	503.617	-0.614523	296995	254128	LOC254128	hypothetical protein LOC254128	28703756	BC047384	NA	2q14.2
7395	1	3	67	PH_hs_0002305	1	178.863	116.833	-0.614405	NA	NA	NA	NA	19719006	NA	NA	NA
36319	1	31	325	PH_hs_0037633	1	262.362	171.377	-0.614389	438874	439983	LOC439983	similar to centaurin, gamma-like family, member 1; ARF GTPase-activating protein; Em:AC012044.1	51468501	XM_378223.2	NA	10q22.2
30230	1	102	270	PH_hs_0030166	1	202.322	132.159	-0.614375	432840	8613	PPAP2B	phosphatidic acid phosphatase type 2B	29422122	NM_003713.3	GO:0004721|GO:0006629|GO:0008195|GO:0008354|GO:0016021|GO:0016787|	1pter-p22.1
22344	1	56	200	PH_hs_0033195	1	1406.78	919.061	-0.614168	211773	1112	CHES1	checkpoint suppressor 1	51093864	NM_005197.2	GO:0000085|GO:0003700|GO:0005634|GO:0006355|GO:0000077|	14q24.3-q32.11
26788	1	20	240	PH_hs_0040644	1	1599.33	1045.32	-0.613524	535037	440202	LOC440202	LOC440202	21667274	AF469202	NA	14q32.31
28360	1	24	254	PH_hs_0002526	1	3840.12	2511.01	-0.612885	28980	84888	SPPL2A	putative intramembrane cleaving protease	21314754	NM_032802.2	GO:0006508|GO:0008233|GO:0008717|GO:0016021|	15q21.2
16384	1	32	147	PH_hs_0004880	1	3951.07	2583.74	-0.612784	86905	528	ATP6V1C1	ATPase, H+ transporting, lysosomal 42kDa, V1 subunit C, isoform 1	34367238	NM_001695.3	GO:0005215|GO:0005524|GO:0005886|GO:0015986|GO:0015992|GO:0016469|GO:0016469|GO:0016787|GO:0016820|GO:0046961|	8q22.3
32631	1	39	292	PH_hs_0019282	1	254.358	166.373	-0.612439	NA	55297	FLJ11088	GGA binding partner	32401458	NM_018318.2	NA	12p11.22
2803	1	3	26	PH_hs_0012697	1	22980.8	15031.5	-0.612438	231840	23558	WBP2	WW domain binding protein 2	34535762	NM_012478.2	NA	17q25
38778	1	26	347	PH_hs_0014796	1	1744.25	1141.15	-0.612118	286013	60592	SCOC	short coiled-coil protein	21751478	NM_032547.1	NA	4q31.1
27775	1	111	248	PH_hs_0015596	1	257.36	168.375	-0.612112	436055	60529	ALX4	aristaless-like homeobox 4	14017792	NM_021926.2	GO:0001501|GO:0001501|GO:0003700|GO:0005634|GO:0006355|GO:0007275|	11p11.2
15383	1	39	138	PH_hs_0024149	1	214.332	140.243	-0.611919	370491	23144	ZC3HDC3	zinc finger CCCH type domain containing 3	30794493	NM_015117.1	GO:0003676|	8q24.3
31204	1	68	279	PH_hs_0036785	1	23490.3	15377.4	-0.611256	66048	55201	BPY2IP1	BPY2 interacting protein 1	45595640	NM_018174.4	NA	19p13.11
19952	1	16	179	PH_hs_0027076	1	139.241	91.1921	-0.610601	12393	23483	TGDS	TDP-glucose 4,6-dehydratase	21708080	NM_014305.1	GO:0008460|GO:0009225|GO:0016829|	13q32.1
36426	1	26	326	PH_hs_0028962	1	3345.53	2191.87	-0.610071	NA	NA	NA	NA	34098945	NA	NA	NA
7174	1	6	65	PH_hs_0000511	1	1829.39	1198.78	-0.60979	4997	55147	RBM23	RNA binding motif protein 23	21739701	NM_018107.3	GO:0003723|GO:0005634|GO:0006397|	14q11.2
6759	1	39	61	PH_hs_0030343	1	582.33	381.665	-0.60953	NA	NA	NA	NA	23463288	NA	NA	NA
20857	1	25	187	PH_hs_0008671	1	466.433	305.802	-0.609072	NA	NA	NA	NA	29791890	NA	NA	NA
27368	1	40	245	PH_hs_0006553	1	189.832	124.515	-0.608399	NA	440971	LOC440971	similar to Zinc finger protein Rlf (Rearranged L-myc fusion gene protein) (Zn-15 related protein)	51463881	XM_496651.1	NA	3p11.1
5318	1	54	48	PH_hs_0024601	1	184.347	120.955	-0.607963	399984	84128	FLJ12519	hypothetical protein FLJ12519	51476590	NM_032168.1	NA	2q32.2
9848	1	104	88	PH_hs_0001180	1	3895.33	2555.96	-0.607877	12439	54850	FBXL12	F-box and leucine-rich repeat protein 12	10440007	NM_017703.1	GO:0006512|	19p13.2
9528	1	8	86	PH_hs_0005694	1	379.183	248.871	-0.607495	NA	25852	ARMC8	armadillo repeat containing 8	47458044	NM_014154.2	GO:0005198|GO:0005515|GO:0007155|GO:0005856|	3q22.3
18422	1	54	165	PH_hs_0022320	1	267.849	175.861	-0.606986	116992	3081	HGD	homogentisate 1,2-dioxygenase (homogentisate oxidase)	34530051	NM_000187.1	GO:0004411|GO:0006559|GO:0006572|GO:0016491|	3q21-q23
6480	1	96	58	PH_hs_0028432	1	469.437	308.286	-0.606664	436439	11344	PTK9L	PTK9L protein tyrosine kinase 9-like (A6-related protein)	40068460	NM_007284.3	GO:0003779|GO:0003779|GO:0005524|GO:0005622|	3p21.1
22639	1	15	203	PH_hs_0007538	1	197.317	129.615	-0.606285	NA	NA	NA	NA	4503896	NA	NA	NA
24728	1	88	221	PH_hs_0023911	1	354.9	233.345	-0.604949	348446	5601	MAPK9	mitogen-activated protein kinase 9	21618469	NM_002752.3	GO:0004674|GO:0004705|GO:0004707|GO:0005515|GO:0005524|GO:0006468|GO:0006950|GO:0007254|GO:0016020|GO:0016740|	5q35
30388	1	36	272	PH_hs_0003847	1	485.932	319.534	-0.604786	128272	22873	DZIP1	DAZ interacting protein 1	39725956	NM_014934.2	GO:0003676|GO:0005634|GO:0007283|GO:0008270|	13q32.1
25773	1	13	231	PH_hs_0036962	1	251.356	165.372	-0.604016	406224	439993	LOC439993	LOC439993	34532787	AK126329	NA	10q23.2
14796	1	12	133	PH_hs_0023830	1	202.322	133.162	-0.603472	330767	11231	SEC63	SEC63-like (S. cerevisiae)	47458818	NM_007214.3	GO:0005634|GO:0005783|GO:0005792|GO:0006457|GO:0015031|GO:0016021|GO:0031072|GO:0051082|	6q21
14844	1	60	133	PH_hs_0015916	1	829.613	546.177	-0.60307	313247	54949	FLJ20487	hypothetical protein FLJ20487	19014492	NM_017841.1	NA	11q12.2
28223	1	111	252	PH_hs_0024406	1	3705.92	2440.46	-0.602678	386939	7874	USP7	ubiquitin specific protease 7 (herpes virus-associated)	4507856	NM_003470.1	GO:0004197|GO:0016787|GO:0004221|GO:0005634|GO:0006511|GO:0006512|	16p13.3
30286	1	46	271	PH_hs_0033907	1	1467.3	966.436	-0.602421	458320	56941	DC12	DC12 protein	29792298	NM_020187.2	NA	3q21.3
36693	1	69	328	PH_hs_0012498	1	1337.59	881.172	-0.60214	223014	51582	OAZIN	ornithine decarboxylase antizyme inhibitor	27469401	NM_015878.3	GO:0003824|GO:0004857|GO:0006596|	8q22.3
1041	1	33	10	PH_hs_0031137	1	19274.5	12708.5	-0.600901	31500	51287	E2IG2	E2IG2 protein	21757004	NM_016565.2	NA	11q13.4
17729	1	33	159	PH_hs_0027055	1	7921.08	5222.96	-0.600829	NA	NA	NA	NA	21361426	NA	NA	NA
33136	1	96	296	PH_hs_0022365	1	360.688	237.866	-0.600606	123295	54925	ZNF434	zinc finger protein 434	34148755	NM_017810.2	GO:0003676|GO:0003677|GO:0003700|GO:0005634|GO:0006355|GO:0008270|	16p13.3
22478	1	78	201	PH_hs_0025822	1	1296.04	854.889	-0.600302	440968	7158	TP53BP1	tumor protein p53 binding protein, 1	3511274	NM_005657.1	GO:0005515|GO:0005654|GO:0005737|GO:0016563|GO:0045893|	15q15-q21
30663	1	87	274	PH_hs_0009144	1	2088.49	1377.85	-0.600041	151761	9703	KIAA0100	KIAA0100 gene product	51474366	XM_371036.2	NA	17q11.2
16791	1	103	150	PH_hs_0018569	1	18820.1	12416.6	-0.600006	381072	10105	PPIF	peptidylprolyl isomerase F (cyclophilin F)	45439321	NM_005729.3	GO:0003755|GO:0005624|GO:0005739|GO:0006457|GO:0016853|	10q22-q23
35837	1	109	320	PH_hs_0032832	1	3990.32	2633.22	-0.599677	302768	4841	NONO	non-POU domain containing, octamer-binding	51593430	NM_007363.3	NA	7q11.23
327	1	103	3	PH_hs_0030638	1	5619.17	3709.45	-0.599151	NA	1974	EIF4A2	eukaryotic translation initiation factor 4A, isoform 2	9945313	NM_001967.2	GO:0003676|GO:0003677|GO:0003723|GO:0003743|GO:0005524|GO:0006412|GO:0016787|GO:0016281|GO:0006446|GO:0008026|	3q28
12059	1	75	108	PH_hs_0031157	1	1463.3	966.436	-0.598475	36927	10808	HSPH1	heat shock 105kDa/110kDa protein 1	34367785	NM_006644.2	GO:0005524|GO:0006457|GO:0005737|GO:0006986|	13q12.3
34687	1	79	310	PH_hs_0033210	1	1709.64	1129.61	-0.59786	410970	4636	MYL5	myosin, light polypeptide 5, regulatory	34529644	NM_002477.1	GO:0005509|GO:0005859|GO:0006937|GO:0007517|GO:0008307|GO:0016459|	4p16.3
20453	1	69	183	PH_hs_0039154	1	9002.86	5948.63	-0.597826	511973	9789	SPCS2	signal peptidase complex subunit 2 homolog (S. cerevisiae)	13454858	NM_014752.1	NA	15q15.2
3574	1	102	32	PH_hs_0030167	1	319.775	211.329	-0.597565	NA	98	ACYP2	acylphosphatase 2, muscle type	20336764	NM_138448.2	GO:0003676|GO:0003998|GO:0005634|GO:0006355|GO:0006796|GO:0016787|	2p16.2
27843	1	67	249	PH_hs_0023715	1	1519.69	1004.44	-0.597383	NA	NA	NA	NA	7662505	NA	NA	NA
13204	1	100	118	PH_hs_0010158	1	4497.04	2972.69	-0.597206	170160	5863	RGL2	ral guanine nucleotide dissociation stimulator-like 2	27155057	NM_004761.2	GO:0005085|GO:0005085|GO:0005088|GO:0007264|GO:0007265|GO:0008372|	6p21.3
12458	1	26	112	PH_hs_0002397	1	325.741	215.332	-0.597159	27048	NA	NA	NA	16551677	AK056312	NA	NA
9935	1	79	89	PH_hs_0024084	1	1092.67	722.421	-0.596941	NA	NA	NA	NA	20070275	NA	NA	NA
33233	1	81	297	PH_hs_0013718	1	189.832	125.519	-0.596815	267871	535	ATP6V0A1	ATPase, H+ transporting, lysosomal V0 subunit a isoform 1	34532205	NM_005177.2	GO:0015078|GO:0015992|GO:0016021|	17q21
14292	1	68	128	PH_hs_0014794	1	1328.26	878.403	-0.596584	285976	29956	LASS2	LAG1 longevity assurance homolog 2 (S. cerevisiae)	32455255	NM_022075.2	GO:0003700|GO:0005634|GO:0006355|GO:0016021|	1q21.2
24373	1	69	218	PH_hs_0027290	1	2121.08	1403.31	-0.59597	182885	347734	SLC35B2	solute carrier family 35, member B2	30026033	NM_178148.1	GO:0004871|GO:0004871|GO:0043123|GO:0043123|	6p12.1-p11.2
10624	1	96	95	PH_hs_0022328	1	10700.2	7080.65	-0.595684	NA	51660	BRP44L	brain protein 44-like	7706368	NM_016098.1	GO:0005554|	6q27
24432	1	16	219	PH_hs_0005058	1	7943.53	5257.27	-0.595466	90786	8714	ABCC3	ATP-binding cassette, sub-family C (CFTR/MRP), member 3	9955973	NM_003786.2	GO:0005524|GO:0005624|GO:0005887|GO:0006810|GO:0008514|GO:0016887|GO:0042626|	17q22
37091	1	19	332	PH_hs_0025361	1	254.358	168.375	-0.595186	434937	5479	PPIB	peptidylprolyl isomerase B (cyclophilin B)	13043835	NM_000942.4	GO:0003755|GO:0005788|GO:0006457|GO:0016853|GO:0051082|	15q21-q22
30014	1	110	268	PH_hs_0027124	1	1136.05	752.041	-0.595139	NA	9404	LPXN	leupaxin	4758669	NM_004811.1	GO:0006461|GO:0007155|GO:0007165|GO:0008270|GO:0005737|	11q12.1
5569	1	81	50	PH_hs_0031456	1	985.939	653.59	-0.593113	98631	4276	MICA	MHC class I polypeptide-related sequence A	21753259	NM_000247.1	GO:0004872|GO:0005515|GO:0006950|GO:0006968|GO:0008037|GO:0019882|GO:0030106|GO:0030106|GO:0042612|	6p21.3
2115	1	99	19	PH_hs_0026721	1	32802.3	21745.2	-0.593104	512094	2872	MKNK2	MAP kinase interacting serine/threonine kinase 2	40018626	NM_017572.2	GO:0004674|GO:0004674|GO:0004713|GO:0005524|GO:0005524|GO:0006445|GO:0006468|GO:0006468|GO:0006950|GO:0007243|GO:0016740|	19p13.3
11227	1	27	101	PH_hs_0031912	1	235.864	156.365	-0.59304	159118	262	AMD1	adenosylmethionine decarboxylase 1	27552877	NM_001634.3	GO:0004014|GO:0006597|GO:0008295|GO:0008372|GO:0016829|	6q21-q22
6007	1	71	54	PH_hs_0024897	1	329.223	218.335	-0.592526	412286	84909	C9orf3	chromosome 9 open reading frame 3	4105182	NM_032823.3	GO:0004177|GO:0004179|GO:0006508|GO:0008237|	9q22.32
5912	1	88	53	PH_hs_0003513	1	2349.36	1558.52	-0.592097	50868	5002	SLC22A18	solute carrier family 22 (organic cation transporter), member 18	3158348	NM_002555.3	GO:0005215|GO:0005886|GO:0006810|GO:0007588|GO:0015101|GO:0015520|GO:0015904|GO:0016021|GO:0042493|	11p15.5
34261	1	101	306	PH_hs_0024942	1	203.801	135.233	-0.591715	NA	79890	RIN3	Ras and Rab interactor 3	40353728	NM_024832.3	GO:0008372|GO:0006897|GO:0007242|GO:0017016|GO:0005096|	14q32.12
6798	1	78	61	PH_hs_0031103	1	1643.52	1090.66	-0.591583	26136	84992	MGC14156	hypothetical protein MGC14156	33871800	NM_032906.2	NA	4q22.1
15601	1	33	140	PH_hs_0003194	1	159.367	105.764	-0.59151	105103	57161	PELI2	pellino homolog 2 (Drosophila)	10242352	NM_021255.1	NA	14q21
7172	1	4	65	PH_hs_0002225	1	380.184	252.357	-0.591233	25300	55361	PI4KII	phosphatidylinositol 4-kinase type II	19923532	NM_018425.2	GO:0000287|GO:0004430|GO:0005515|GO:0005887|GO:0006661|GO:0016301|GO:0016773|GO:0045121|	10q24
17300	1	52	155	PH_hs_0025623	1	671.139	445.505	-0.59117	437606	26959	HBP1	HMG-box transcription factor 1	47834345	NM_012257.3	GO:0003677|GO:0006355|	7q22-q31
22470	1	70	201	PH_hs_0026899	1	146.308	97.1339	-0.59096	151435	9508	ADAMTS3	a disintegrin-like and metalloprotease (reprolysin type) with thrombospondin type 1 motif, 3	21265036	NM_014243.1	GO:0004222|GO:0005578|GO:0008201|GO:0008270|GO:0030199|GO:0030574|	4q13.3
24811	1	59	222	PH_hs_0002634	1	267.849	177.862	-0.590658	30882	27106	ARRDC2	arrestin domain containing 2	34536033	NM_015683.1	NA	19p13.11
22529	1	17	202	PH_hs_0002446	1	1633.06	1084.61	-0.590408	27669	57679	ALS2	amyotrophic lateral sclerosis 2 (juvenile)	40316934	NM_020919.2	GO:0005087|GO:0005089|GO:0005769|GO:0005829|GO:0007032|GO:0017112|GO:0042598|	2q33.1
16997	1	85	152	PH_hs_0025796	1	288.827	191.833	-0.590352	440599	1653	DDX1	DEAD (Asp-Glu-Ala-Asp) box polypeptide 1	4826685	NM_004939.1	GO:0000245|GO:0003723|GO:0003724|GO:0004618|GO:0005524|GO:0006096|GO:0006446|GO:0007046|GO:0007275|GO:0008026|GO:0008372|GO:0016787|	2p24
36549	1	37	327	PH_hs_0026090	1	1309.34	869.682	-0.590277	NA	NA	NA	NA	34366117	NA	NA	NA
27146	1	42	243	PH_hs_0036558	1	314.29	208.806	-0.589931	73133	4504	MT3	metallothionein 3 (growth inhibitory factor (neurotrophic))	19896099	BQ067053	GO:0001666|GO:0005507|GO:0006875|GO:0008021|GO:0008270|GO:0008283|GO:0016209|GO:0019430|GO:0030308|GO:0046872|GO:0050774|	16q13
14067	1	67	126	PH_hs_0022875	1	253.357	168.375	-0.5895	NA	124540	MSI2	musashi homolog 2 (Drosophila)	25121992	NM_170721.1	GO:0003723|	17q23.2
21786	1	58	195	PH_hs_0009285	1	2191.61	1456.7	-0.589286	154230	10241	NDP52	nuclear domain 10 protein	33519473	NM_005831.3	GO:0005634|GO:0016032|	17q21.32
13890	1	2	125	PH_hs_0011390	1	222.338	147.834	-0.58877	193170	79917	FLJ21687	PDZ domain containing, X chromosome	10437836	NM_024859.1	GO:0005515|	Xp11.23
1509	1	53	14	PH_hs_0005560	1	204.802	136.235	-0.588134	99601	79753	SNIP1	Smad nuclear interacting protein	21314719	NM_024700.2	GO:0005634|	1p34.3
38362	1	58	343	PH_hs_0012070	1	207.805	138.239	-0.588068	207465	219995	MGC35295	hypothetical protein MGC35295	21750314	NM_152717.1	GO:0004872|GO:0007165|GO:0016021|	11q12.2
36451	1	51	326	PH_hs_0030134	1	218.335	145.307	-0.587441	NA	120379	LOC120379	hypothetical protein BC019238	37059737	NM_138789.2	NA	11q23.1
9869	1	13	89	PH_hs_0023901	1	385.188	256.359	-0.587398	NA	NA	NA	NA	21735603	NA	NA	NA
32996	1	68	295	PH_hs_0026682	1	1686.94	1122.89	-0.587189	325530	23265	EXOC7	exocyst complex component 7	5689470	NM_015219.1	GO:0000145|GO:0006887|GO:0015031|	17q25.1
7309	1	29	66	PH_hs_0036070	1	177.862	118.393	-0.587172	467614	93624	MGC21874	transcriptional adaptor 2 (ADA2 homolog, yeast)-beta	34533665	XM_291105.1	GO:0003677|GO:0005634|GO:0008270|GO:0045449|	4p16.1
11147	1	59	100	PH_hs_0009903	1	659.491	439.022	-0.58706	163734	NA	NA	NA	12417557	BG028463	NA	NA
908	1	12	9	PH_hs_0033379	1	2033.85	1354.22	-0.586755	436034	340318	LOC340318	nuclear envelope pore membrane LOC340318	51466659	XM_379877.2	NA	7q11.23
32461	1	93	290	PH_hs_0025978	1	2116.75	1409.79	-0.58637	499302	283849	LOC283849	hypothetical protein LOC283849	31341844	NM_178516.2	NA	16q22.1
33105	1	65	296	PH_hs_0024860	1	397.637	264.879	-0.586117	NA	51451	LCMT1	leucine carboxyl methyltransferase 1	46852168	NM_016015.3	GO:0006464|GO:0008168|GO:0008757|GO:0003880|GO:0016740|	16p12.3-16p12.1
4027	1	107	36	PH_hs_0000841	1	1670.48	1113.07	-0.585722	7987	25988	MIZF	MBD2 (methyl-CpG-binding protein)-interacting zinc finger protein	39725947	NM_015517.3	GO:0003700|GO:0005634|GO:0006355|GO:0008270|	11q23.3
5447	1	71	49	PH_hs_0022492	1	393.675	262.362	-0.585444	NA	NA	NA	NA	11496238	NA	NA	NA
11741	1	93	105	PH_hs_0009107	1	2454.65	1636.13	-0.585234	151134	5018	OXA1L	oxidase (cytochrome c) assembly 1-like	28193181	NM_005015.1	GO:0005739|GO:0005746|GO:0006118|GO:0006461|GO:0009060|GO:0016021|GO:0019866|GO:0051205|	14q11.2
9319	1	23	84	PH_hs_0022456	1	133.697	89.1628	-0.584458	131059	26057	ANKRD17	ankyrin repeat domain 17	38683806	NM_032217.3	GO:0003676|GO:0003684|GO:0005524|GO:0006298|GO:0007126|	4q13.3
25407	1	95	227	PH_hs_0008774	1	292.829	195.315	-0.584256	123294	10010	TANK	TRAF family member-associated NFKB activator	19743568	NM_004180.2	GO:0005515|GO:0007165|	2q24-q31
3687	1	103	33	PH_hs_0025364	1	452.513	301.834	-0.584202	NA	NA	NA	NA	34532173	NA	NA	NA
30228	1	100	270	PH_hs_0000566	1	5118.68	3415.84	-0.583531	5476	114789	SLC25A25	solute carrier family 25 (mitochondrial carrier; phosphate carrier), member 25	15620850	NM_052901.1	GO:0003774|GO:0005215|GO:0005488|GO:0005509|GO:0005739|GO:0005743|GO:0006810|GO:0007517|GO:0016020|GO:0016021|GO:0016459|	9q34.11
31592	1	8	283	PH_hs_0026111	1	928.431	619.648	-0.583345	446568	10342	TFG	TRK-fused gene	34529172	NM_001007565.1	GO:0004713|GO:0004871|GO:0005524|GO:0005737|GO:0006468|GO:0043123|	3q12.2
23908	1	52	214	PH_hs_0012317	1	207.805	138.77	-0.58254	NA	NA	NA	NA	6698099	NA	NA	NA
31001	1	89	277	PH_hs_0025616	1	357.686	238.866	-0.58249	437508	10758	C6orf4	chromosome 6 open reading frame 4	7688611	NM_147200.1	GO:0004871|GO:0007242|GO:0008372|GO:0043123|	6q21
36808	1	72	329	PH_hs_0030716	1	196.316	131.156	-0.58189	444182	83607	MGC4268	hypothetical protein MGC4268	18921445	NM_031445.2	NA	2q21
6035	1	99	54	PH_hs_0015815	1	1870.69	1249.88	-0.581782	307033	55041	PLEKHB2	pleckstrin homology domain containing, family B (evectins) member 2	21752657	NM_017958.1	GO:0016020|	2q21.1
13611	1	59	122	PH_hs_0027764	1	409.082	273.335	-0.58172	475792	23585	SMP1	small membrane protein 1	27461089	NM_014313.2	GO:0016021|	1p36.11
19159	1	7	172	PH_hs_0006759	1	1407.26	940.393	-0.58155	121494	6677	SPAM1	sperm adhesion molecule 1 (PH-20 hyaluronidase, zona pellucida binding)	23510416	NM_003117.3	GO:0004415|GO:0005515|GO:0005886|GO:0005975|GO:0005975|GO:0007155|GO:0007339|GO:0007342|GO:0016798|	7q31.3
13494	1	54	121	PH_hs_0009346	1	258.618	172.858	-0.581234	155182	22846	KIAA1036	KIAA1036	40254856	NM_014909.2	NA	14q24.3
2484	1	20	23	PH_hs_0000519	1	899.38	601.149	-0.581209	5057	1362	CPD	carboxypeptidase D	22202610	NM_001304.3	GO:0004180|GO:0004182|GO:0004187|GO:0005624|GO:0006508|GO:0008472|GO:0016021|GO:0016787|	17p11.1-q11.2
20622	1	14	185	PH_hs_0011894	1	192.312	128.612	-0.580427	202276	22832	C6orf84	chromosome 6 open reading frame 84	4589661	NM_014895.1	NA	6q14.3
27575	1	23	247	PH_hs_0006911	1	506.333	338.668	-0.580215	123191	NA	NA	NA	28277133	BC045730	NA	NA
38738	1	98	346	PH_hs_0018787	1	270.333	180.865	-0.579828	386567	2634	GBP2	guanylate binding protein 2, interferon-inducible	38327557	NM_004120.3	GO:0003924|GO:0005525|GO:0006955|	1p22.2
707	1	35	7	PH_hs_0030611	1	321.776	215.332	-0.579493	NA	NA	NA	NA	5174736	NA	NA	NA
7982	1	30	72	PH_hs_0024763	1	10289	6885.81	-0.579402	408723	7415	VCP	valosin-containing protein	7669552	NM_007126.2	GO:0000166|GO:0005515|GO:0005524|GO:0005634|GO:0005783|GO:0005794|GO:0005829|GO:0006810|GO:0008289|GO:0016567|GO:0016787|GO:0016887|GO:0030433|GO:0030968|GO:0030970|GO:0045184|	9p13-p12
6093	1	45	55	PH_hs_0001593	1	176.862	118.393	-0.579031	17666	NA	NA	NA	27822803	BX092271	NA	NA
33870	1	46	303	PH_hs_0004859	1	2347.89	1571.89	-0.578868	86337	84172	POLR1B	polymerase (RNA) I polypeptide B, 128kDa	34366840	NM_019014.3	GO:0003677|GO:0003899|GO:0005634|GO:0006350|GO:0016740|	2q13
20532	1	36	184	PH_hs_0004621	1	37283.8	24965.6	-0.578609	80206	2539	G6PD	glucose-6-phosphate dehydrogenase	21614519	NM_000402.2	GO:0004345|GO:0005975|GO:0006006|GO:0006010|GO:0006098|GO:0008372|GO:0016491|	Xq28
7231	1	63	65	PH_hs_0016291	1	254.358	170.376	-0.578138	NA	NA	NA	NA	14150030	NA	NA	NA
27999	1	111	250	PH_hs_0015006	1	168.375	112.81	-0.577785	288880	57665	RDH14	retinol dehydrogenase 14 (all-trans and 9-cis)	10435607	NM_020905.1	GO:0008152|GO:0016491|	2p24.2
12508	1	76	112	PH_hs_0022162	1	2534.72	1699	-0.57714	61430	51304	ZDHHC3	zinc finger, DHHC domain containing 3	7542722	NM_016598.1	GO:0005794|GO:0016021|GO:0046872|	3p21.31
12931	1	51	116	PH_hs_0035294	1	788.036	528.258	-0.577017	535729	3805	KIR2DL4	killer cell immunoglobulin-like receptor, two domains, long cytoplasmic tail, 4	20381379	NM_002255.3	GO:0005887|GO:0004888|GO:0006968|GO:0004872|GO:0007165|	19q13.4
21314	1	34	191	PH_hs_0000550	1	2563.71	1718.98	-0.576682	5353	843	CASP10	caspase 10, apoptosis-related cysteine protease	27503644	NM_001230.3	GO:0005515|GO:0006508|GO:0006917|GO:0008234|GO:0016787|GO:0030693|GO:0030693|GO:0042981|	2q33-q34
12666	1	10	114	PH_hs_0029789	1	2672.03	1791.78	-0.576542	NA	29880	ALG5	asparagine-linked glycosylation 5 homolog (yeast, dolichyl-phosphate beta-glucosyltransferase)	38176301	NM_013338.3	GO:0004581|GO:0004576|GO:0016757|GO:0005783|GO:0006486|GO:0016021|GO:0016740|	13q13.3
33949	1	13	304	PH_hs_0032960	1	1000.85	671.139	-0.576541	227823	408050	NOMO3	NODAL modulator 3	39645204	NM_001004067.1	GO:0003824|GO:0006725|GO:0008199|	16p13
76	1	76	1	PH_hs_0037858	1	2277.4	1527.23	-0.576469	323562	84061	DKFZp564K142	implantation-associated protein	38511974	XM_497184.1	GO:0006118|GO:0005489|	Xq21.1
38269	1	77	342	PH_hs_0027195	1	5668.81	3803	-0.575908	98493	7515	XRCC1	X-ray repair complementing defective repair in Chinese hamster cells 1	50472558	NM_006297.1	GO:0000012|GO:0003684|GO:0005634|	19q13.2
32227	1	83	288	PH_hs_0031286	1	223.338	149.837	-0.575841	65377	92979	MARCH-IX	membrane-associated RING-CH protein IX	29791834	NM_138396.4	GO:0000151|GO:0004842|GO:0008270|GO:0016567|	12q14.1
2113	1	97	19	PH_hs_0001102	1	95.551	64.1283	-0.575311	11449	25978	DKFZP564O123	DKFZP564O123 protein	7023876	NM_014043.2	GO:0005554|	3p12.1
2773	1	85	25	PH_hs_0027483	1	1167.97	783.98	-0.575117	NA	NA	NA	NA	31341340	NA	NA	NA
2093	1	77	19	PH_hs_0009244	1	1133.57	761.052	-0.574804	153692	84059	MASS1	monogenic, audiogenic seizure susceptibility 1 homolog (mouse)	16904207	NM_032119.1	GO:0004872|GO:0004930|GO:0005509|GO:0007154|GO:0007218|GO:0007399|GO:0016021|GO:0016337|	5q13
7690	1	74	69	PH_hs_0015570	1	22690	15241.3	-0.574068	301853	83871	RAB34	RAB34, member RAS oncogene family	31543536	NM_031934.3	GO:0005525|GO:0005794|GO:0007264|GO:0015031|	17q11.2
20792	1	72	186	PH_hs_0015651	1	38077.8	25582.4	-0.573799	303116	23753	SDF2L1	stromal cell-derived factor 2-like 1	23240309	NM_022044.2	GO:0016020|GO:0016787|	22q11.21
12977	1	97	116	PH_hs_0036024	1	735.069	493.893	-0.573683	442335	379025	FLJ31306	hypothetical protein FLJ31306	21961473	XM_495990.1	NA	-
26648	1	104	238	PH_hs_0010699	1	6966.86	4681.31	-0.573597	NA	NA	NA	NA	7020240	NA	NA	NA
3224	1	88	29	PH_hs_0034877	1	172.377	115.827	-0.573594	534525	55120	FANCL	Fanconi anemia, complementation group L	23336961	NM_018062.2	GO:0005634|GO:0006281|GO:0006512|GO:0016874|	2p16.1
4415	1	47	40	PH_hs_0005190	1	9548.37	6417.88	-0.573157	60339	10557	RPP38	ribonuclease P/MRP 38kDa subunit	50481548	NM_183005.1	GO:0004526|GO:0005634|GO:0005655|GO:0008033|GO:0016787|	10p13
37454	1	46	335	PH_hs_0001117	1	7379.84	4960.35	-0.573147	11806	1717	DHCR7	7-dehydrocholesterol reductase	33875155	NM_001360.1	GO:0005640|GO:0005783|GO:0006695|GO:0016021|GO:0016491|GO:0047598|	11q13.2-q13.5
37962	1	106	339	PH_hs_0014488	1	788.036	529.734	-0.572993	282050	131870	FLJ31265	hypothetical protein FLJ31265	16550653	NM_152395.1	NA	3q21.3
6009	1	73	54	PH_hs_0030479	1	224.339	150.838	-0.572684	460317	23064	ALS4	amyotrophic lateral sclerosis 4	34327965	NM_015046.4	GO:0004386|GO:0005524|GO:0005634|GO:0008219|GO:0016787|	9q34.13
25848	1	88	231	PH_hs_0006118	1	2002.12	1346.2	-0.572632	111518	54538	ROBO4	roundabout homolog 4, magic roundabout (Drosophila)	18676673	NM_019055.4	GO:0001525|GO:0004872|	11q24.2
13087	1	95	117	PH_hs_0019986	1	866.38	582.594	-0.572509	NA	NA	NA	NA	13128997	NA	NA	NA
15020	1	12	135	PH_hs_0009273	1	1253.88	843.224	-0.572412	NA	10611	LIM	LIM protein (similar to rat protein kinase C-binding enigma)	5453713	NM_006457.1	GO:0042805|GO:0005624|GO:0005829|GO:0007507|GO:0030159|GO:0003779|GO:0005080|GO:0005515|	4q22
38935	1	71	348	PH_hs_0023346	1	3771.79	2536.62	-0.572345	270920	7818	DAP3	death associated protein 3	50496267	NM_004632.2	GO:0003735|GO:0005739|GO:0005761|GO:0006915|GO:0008624|GO:0015935|	1q21-q22
21420	1	28	192	PH_hs_0025574	1	774.493	521.301	-0.571136	437084	55922	NKRF	NF-kappa B repressing factor	7406601	NM_017544.1	GO:0003677|GO:0003725|GO:0005622|GO:0005634|GO:0006355|	Xq24
36482	1	82	326	PH_hs_0029319	1	186.349	125.519	-0.570103	NA	NA	NA	NA	5031634	NA	NA	NA
14514	1	66	130	PH_hs_0010477	1	1665.06	1122.13	-0.569336	175515	440111	LOC440111	LOC440111	51471329	XM_498547.1	NA	12q24.12
5296	1	32	48	PH_hs_0026606	1	424.052	285.825	-0.569108	404335	10475	TRIM38	tripartite motif-containing 38	34365284	NM_006355.2	GO:0000151|GO:0004842|GO:0004871|GO:0008270|GO:0016567|GO:0043123|	6p21.3
7476	1	84	67	PH_hs_0033462	1	594.876	401.118	-0.568562	440748	84084	RAB6C	RAB6C, member RAS oncogene family	16550243	NM_032144.1	GO:0015031|GO:0007264|GO:0005794|GO:0005525|GO:0003924|	11q13.3
27233	1	17	244	PH_hs_0032443	1	7508.67	5063.12	-0.56853	278441	9647	PPM1F	protein phosphatase 1F (PP2C domain containing)	34532847	NM_014634.2	GO:0000287|GO:0004722|GO:0006470|GO:0006915|GO:0008287|GO:0016787|GO:0030145|	22q11.22
13495	1	55	121	PH_hs_0011450	1	642.891	433.539	-0.568412	NA	NA	NA	NA	29741265	NA	NA	NA
27084	1	92	242	PH_hs_0009433	1	116.833	78.7909	-0.56835	156326	346171	LOC346171	similar to bA145L22.2 (novel KRAB box containing C2H2 type zinc finger protein)	51465538	XM_294093.4	NA	6p22.1
4877	1	61	44	PH_hs_0010637	1	316.291	213.331	-0.568161	NA	55064	C9orf68	chromosome 9 open reading frame 68	42538977	NM_017985.2	NA	9p24.2-p24.1
10344	1	40	93	PH_hs_0027327	1	17501.6	11807.3	-0.567806	251871	1503	CTPS	CTP synthase	14495608	NM_001905.1	GO:0003883|GO:0006139|GO:0006221|GO:0006541|GO:0016874|GO:0042493|	1p34.1
36273	1	97	324	PH_hs_0014153	1	4156.75	2805.2	-0.567351	274398	84617	TUBB6	tubulin, beta 6	21751326	NM_032525.1	GO:0003924|GO:0005198|GO:0005525|GO:0007018|GO:0045298|GO:0046785|	18p11.21
32281	1	25	289	PH_hs_0029886	1	293.83	198.318	-0.567166	NA	NA	NA	NA	21614527	NA	NA	NA
17629	1	45	158	PH_hs_0022916	1	2795.92	1887.78	-0.56663	NA	79877	FLJ22955	hypothetical protein FLJ22955	34147506	NM_024819.3	GO:0004849|GO:0005524|	17q21.31
38136	1	56	341	PH_hs_0001403	1	496.42	335.187	-0.566598	14912	23306	KIAA0286	KIAA0286 protein	51471079	XM_043118.8	GO:0000004|GO:0005554|GO:0016021|	12q13.3
29398	1	54	263	PH_hs_0003438	1	1550.83	1047.61	-0.565938	49346	6729	SRP54	signal recognition particle 54kDa	33875689	NM_003136.2	GO:0000166|GO:0003723|GO:0005525|GO:0005786|GO:0006605|GO:0006614|GO:0017111|	14q13.2
22534	1	22	202	PH_hs_0024373	1	143.778	97.1339	-0.565792	385862	64965	MRPS9	mitochondrial ribosomal protein S9	33188462	NM_182640.1	NA	2q12.1
29214	1	94	261	PH_hs_0023109	1	1299.47	878.403	-0.564973	NA	9554	SEC22L1	SEC22 vesicle trafficking protein-like 1 (S. cerevisiae)	34335289	NM_004892.3	GO:0016192|GO:0016021|GO:0006888|GO:0015031|GO:0005789|GO:0005794|	1q21.2-q21.3
14300	1	76	128	PH_hs_0005741	1	3621.84	2449.53	-0.564219	NA	83641	C10orf45	chromosome 10 open reading frame 45	40254981	NM_031453.2	NA	10p13
32488	1	8	291	PH_hs_0025084	1	1873.96	1267.48	-0.564127	418057	9815	GIT2	G protein-coupled receptor kinase interactor 2	21237789	NM_014776.2	GO:0005096|GO:0008277|GO:0043087|	12q24.1
3428	1	68	31	PH_hs_0032757	1	11520	7795.2	-0.563483	348024	5899	RALB	v-ral simian leukemia viral oncogene homolog B (ras related; GTP binding protein)	34534686	NM_002881.2	GO:0005525|GO:0005525|GO:0006886|GO:0007165|GO:0007264|GO:0015031|	2cen-q13
38239	1	47	342	PH_hs_0005371	1	1072.74	726.006	-0.563247	98026	84464	BTBD12	BTB (POZ) domain containing 12	14017784	NM_032444.1	GO:0005515|	16p13.3
33127	1	87	296	PH_hs_0001618	1	897.847	607.684	-0.563149	18016	NA	NA	NA	34191398	BC037740	NA	NA
7964	1	12	72	PH_hs_0029480	1	224.339	151.839	-0.563141	246344	11064	CEP1	centrosomal protein 1	38158017	NM_007018.3	GO:0003702|GO:0005634|	9q33-q34
33543	1	55	300	PH_hs_0037139	1	272.334	184.347	-0.562951	9100	90120	LOC90120	hypothetical gene supported by AK023162	21749699	AK091349	NA	9q34.3
651	1	91	6	PH_hs_0028612	1	1201.35	813.338	-0.562734	NA	2029	ENSA	endosulfine alpha	46389548	NM_004436.2	GO:0005102|GO:0006810|GO:0007584|GO:0008200|	1q21.2
16676	1	100	149	PH_hs_0006974	1	1390.02	941.395	-0.562235	124085	9379	NRXN2	neurexin 2	21166378	NM_015080.2	GO:0005198|GO:0005515|GO:0007155|GO:0016021|	11q13
13067	1	75	117	PH_hs_0024674	1	493.417	334.186	-0.562157	NA	NA	NA	NA	24432014	NA	NA	NA
17550	1	78	157	PH_hs_0025798	1	3954.13	2678.9	-0.561723	440606	11190	CEP2	centrosomal protein 2	21735547	NM_007186.2	GO:0000278|GO:0005813|GO:0019901|GO:0030997|	20q11.22-q12
34573	1	77	309	PH_hs_0039007	1	5961.18	4040.37	-0.561113	181156	440731	LOC440731	LOC440731	18522557	BM473515	NA	1q42.2
21119	1	63	189	PH_hs_0016785	1	169.375	114.822	-0.56083	NA	NA	NA	NA	34366748	NA	NA	NA
22702	1	78	203	PH_hs_0000080	1	58534.3	39682.2	-0.560791	695	1476	CSTB	cystatin B (stefin B)	50472178	NM_000100.2	GO:0004869|GO:0005634|	21q22.3
9979	1	11	90	PH_hs_0004043	1	228.342	154.842	-0.5604	66170	56950	SMYD2	SET and MYND domain containing 2	29387398	NM_020197.1	NA	1q41
36213	1	37	324	PH_hs_0039088	1	228.342	154.842	-0.5604	444635	55749	CCAR1	cell division cycle and apoptosis regulator 1	34535306	AK128100	GO:0005509|GO:0003677|	10q21.3
7466	1	74	67	PH_hs_0027453	1	206.804	140.243	-0.560341	423348	4221	MEN1	multiple endocrine neoplasia I	18860854	NM_000244.2	GO:0000122|GO:0005515|GO:0005634|GO:0006355|	11q13
4079	1	47	37	PH_hs_0030769	1	33797	22922.3	-0.560142	101150	170954	KIAA1949	KIAA1949	34530789	AK124880	NA	6p21.3
13561	1	9	122	PH_hs_0039684	1	225.34	152.84	-0.560082	101850	5947	RBP1	retinol binding protein 1, cellular	11591319	BF508021	GO:0005215|GO:0006776|GO:0006810|GO:0008289|GO:0019841|	3q23
20865	1	33	187	PH_hs_0029065	1	530.208	359.687	-0.559814	NA	NA	NA	NA	24308270	NA	NA	NA
31129	1	105	278	PH_hs_0023594	1	237.866	161.369	-0.559781	299878	8560	DEGS1	degenerative spermatocyte homolog 1, lipid desaturase (Drosophila)	21614503	NM_144780.1	GO:0005489|GO:0005624|GO:0005783|GO:0005887|GO:0006633|GO:0006636|GO:0016020|GO:0016491|GO:0016717|	1q42.12
22438	1	38	201	PH_hs_0006901	1	219.335	148.835	-0.55942	123094	6299	SALL1	sal-like 1 (Drosophila)	4688924	NM_002968.1	GO:0003677|GO:0005634|GO:0006355|GO:0008270|	16q12.1
20055	1	7	180	PH_hs_0005377	1	467.434	317.292	-0.558955	98104	165100	MGC35154	hypothetical protein MGC35154	39645740	NM_152614.1	NA	2q37.1
24450	1	34	219	PH_hs_0006966	1	404.121	274.336	-0.558847	124011	NA	NA	NA	27847892	BX108494	NA	NA
28741	1	69	257	PH_hs_0001971	1	162.37	110.236	-0.558688	NA	NA	NA	NA	27485773	NA	NA	NA
23740	1	108	212	PH_hs_0026824	1	873.453	593.083	-0.558498	439442	7145	TNS	tensin	17978513	NM_022648.2	GO:0003779|GO:0004725|GO:0005856|GO:0007242|	2q35-q36
32788	1	84	293	PH_hs_0002167	1	438.544	297.832	-0.558223	24641	26586	CKAP2	cytoskeleton associated protein 2	19923520	NM_018204.2	NA	13q14
35452	1	60	317	PH_hs_0002052	1	727.008	493.893	-0.557773	476972	84864	MINA	MYC induced nuclear antigen	23307411	NM_032778.3	GO:0005634|	3q11.2
7581	1	77	68	PH_hs_0023658	1	11030.3	7493.54	-0.557747	306769	80230	RUFY1	RUN and FYVE domain containing 1	33340132	NM_025158.2	GO:0000151|GO:0004842|GO:0008270|GO:0016567|	5q35.3
4754	1	50	43	PH_hs_0028163	1	633.561	430.536	-0.557351	314326	26224	FBXL3	F-box and leucine-rich repeat protein 3	21733816	NM_012158.1	GO:0000151|GO:0004842|GO:0005634|GO:0016567|	13q22
10528	1	112	94	PH_hs_0010780	1	2481.91	1686.67	-0.557272	182625	9217	VAPB	VAMP (vesicle-associated membrane protein)-associated protein B and C	40806212	NM_004738.3	GO:0005198|GO:0005887|GO:0006461|GO:0016021|	20q13
23408	1	112	209	PH_hs_0019741	1	241.868	164.372	-0.557258	NA	1933	EEF1B2	eukaryotic translation elongation factor 1 beta 2	16519564	NM_001959.2	GO:0006414|GO:0003746|GO:0005853|GO:0006412|	2q33-q34
6279	1	7	57	PH_hs_0034251	1	207.805	141.244	-0.557037	511957	245718	FAM10A3	similar to heat shock 70kD protein binding protein; progesterone receptor-associated p48 protein; putative tumor suppressor ST13; Hsp70-interacting protein; suppression of tumorigenicity 13 (colon carcinoma) (Hsp70-interacting protein) ...	51471004	XM_165401.6	NA	12q23.3
13937	1	49	125	PH_hs_0017404	1	276.337	187.83	-0.557002	363526	NA	NA	NA	10436610	AK024272	NA	NA
17124	1	100	153	PH_hs_0009350	1	707.453	480.926	-0.556819	155212	4594	MUT	methylmalonyl Coenzyme A mutase	34366946	NM_000255.1	GO:0004494|GO:0005739|GO:0008152|GO:0016853|GO:0050897|	6p21
29469	1	13	264	PH_hs_0033188	1	1305.38	887.536	-0.556595	408128	284273	ZADH2	zinc binding alcohol dehydrogenase, domain containing 2	51036599	NM_175907.3	GO:0004024|GO:0008270|	18q22.3
31481	1	9	282	PH_hs_0025370	1	380.664	258.876	-0.556254	434993	51277	RBJ	Ras-associated protein Rap1	21706511	NM_016544.1	GO:0005525|GO:0006457|GO:0007264|GO:0031072|GO:0051082|	2p23.3
17740	1	44	159	PH_hs_0004594	1	1610.29	1095.38	-0.555882	79358	7016	TESK1	testis-specific kinase 1	23512306	NM_006285.1	GO:0000287|GO:0004674|GO:0004713|GO:0005524|GO:0006468|GO:0007283|GO:0016301|GO:0016740|GO:0030145|	9p13
7468	1	76	67	PH_hs_0024993	1	23141.6	15746	-0.555506	414754	1666	DECR1	2,4-dienoyl CoA reductase 1, mitochondrial	19371014	NM_001359.1	GO:0005739|GO:0008152|GO:0008670|GO:0016491|	8q21.3
9632	1	112	86	PH_hs_0030091	1	847.261	576.528	-0.555417	410745	8935	SCAP2	src family associated phosphoprotein 2	38202227	NM_003930.3	GO:0005070|GO:0006461|GO:0007165|GO:0016301|	7p21-p15
34005	1	69	304	PH_hs_0032271	1	16414	11171.8	-0.555066	241579	871	SERPINH1	serine (or cysteine) proteinase inhibitor, clade H (heat shock protein 47), member 1, (collagen binding protein 1)	34528381	NM_001235.2	GO:0004867|GO:0004867|GO:0005518|GO:0005783|GO:0005783|GO:0006457|GO:0006986|GO:0051082|	11q13.5
18339	1	83	164	PH_hs_0028782	1	319.293	217.334	-0.554968	16695	7318	UBE1L	ubiquitin-activating enzyme E1-like	38045947	NM_003335.2	GO:0004839|GO:0004840|GO:0005524|GO:0006512|GO:0008047|GO:0016874|	3p21
26189	1	93	234	PH_hs_0020121	1	1455.46	990.891	-0.554679	461903	5306	PITPNA	phosphatidylinositol transfer protein, alpha	28175607	NM_006224.2	GO:0005622|GO:0006629|GO:0006810|GO:0007601|GO:0008289|GO:0008525|GO:0008526|	17p13.3
3860	1	52	35	PH_hs_0004384	1	203.801	138.77	-0.554472	75890	8720	MBTPS1	membrane-bound transcription factor protease, site 1	41350325	NM_003791.2	GO:0004289|GO:0005783|GO:0005788|GO:0005794|GO:0006508|GO:0006508|GO:0006629|GO:0008202|GO:0008203|GO:0008233|GO:0016021|	16|16q24
8043	1	91	72	PH_hs_0006542	1	2964.46	2018.82	-0.554256	118651	3087	HHEX	hematopoietically expressed homeobox	15929354	NM_002729.2	GO:0003700|GO:0003700|GO:0005634|GO:0005634|GO:0006355|GO:0007275|GO:0019735|	10q23.33
8807	1	71	79	PH_hs_0001604	1	5047.56	3437.55	-0.554205	17872	400027	LOC400027	hypothetical gene supported by BC047417	28703758	XM_378350.2	NA	12q12
22214	1	38	199	PH_hs_0031950	1	1522.69	1037.07	-0.554113	165598	5445	PON2	paraoxonase 2	16549283	NM_000305.1	GO:0004063|GO:0004064|GO:0005576|GO:0016020|GO:0016787|	7q21.3
7848	1	8	71	PH_hs_0031486	1	3771.79	2569.13	-0.553969	103147	64847	SSP411	sperm protein SSP411	34532040	NM_022827.2	GO:0005975|GO:0016798|	17q21.33
35783	1	55	320	PH_hs_0032355	1	236.865	161.369	-0.5537	257697	27250	PDCD4	programmed cell death 4 (neoplastic transformation inhibitor)	31873556	NM_014456.3	GO:0006915|	10q24
12761	1	105	114	PH_hs_0033021	1	236.865	161.369	-0.5537	380773	374918	IGFL1	insulin growth factor-like family member 1	14045376	NM_198541.1	NA	19q13.32
26062	1	78	233	PH_hs_0022215	1	17453.9	11891.1	-0.553676	93534	134957	STXBP5	syntaxin binding protein 5 (tomosyn)	27693153	NM_139244.2	GO:0016021|GO:0016192|GO:0019717|GO:0045202|	6q24.3
36844	1	108	329	PH_hs_0004323	1	913.55	622.652	-0.553057	75372	4668	NAGA	N-acetylgalactosaminidase, alpha-	4557780	NM_000262.1	GO:0004553|GO:0005764|GO:0005975|GO:0008456|	22q13-qter|22q11
9724	1	92	87	PH_hs_0025729	1	171.377	116.833	-0.552721	439144	9969	THRAP1	thyroid hormone receptor associated protein 1	34327961	NM_005121.1	GO:0000119|GO:0003712|GO:0004872|GO:0005634|GO:0006355|GO:0006367|GO:0016455|GO:0016563|GO:0030374|GO:0030521|GO:0042809|GO:0046966|	17q22-q23
8214	1	38	74	PH_hs_0010402	1	767.585	523.304	-0.552677	NA	NA	NA	NA	4507842	NA	NA	NA
18458	1	90	165	PH_hs_0033214	1	10185.7	6944.22	-0.552667	411157	3073	HEXA	hexosaminidase A (alpha polypeptide)	31874065	BX537989	GO:0016798|GO:0006687|GO:0005975|GO:0005764|GO:0004563|	15q23-q24
4457	1	89	40	PH_hs_0001368	1	229.343	156.365	-0.552587	14449	57707	KIAA1609	KIAA1609 protein	38327643	NM_020947.2	NA	16q24.1
16820	1	20	151	PH_hs_0031034	1	426.054	290.586	-0.55207	17681	114609	TIRAP	toll-interleukin 1 receptor (TIR) domain containing adaptor protein	34530058	NM_052887.2	GO:0016020|GO:0006954|GO:0004888|	11q24.2
19751	1	39	177	PH_hs_0007254	1	10174.6	6940.13	-0.551933	NA	NA	NA	NA	27485260	NA	NA	NA
7709	1	93	69	PH_hs_0013685	1	165.372	112.81	-0.551828	377087	80339	ADPN	adiponutrin	17059635	NM_025225.2	GO:0004623|GO:0004806|GO:0008415|GO:0016021|GO:0016042|GO:0016740|GO:0016787|GO:0019432|GO:0019433|GO:0045735|GO:0051264|GO:0051265|	22q13.31
38142	1	62	341	PH_hs_0018203	1	132.159	90.1776	-0.551434	375059	170393	C10orf91	chromosome 10 open reading frame 91	27734914	NM_173541.1	NA	10q26.3
926	1	30	9	PH_hs_0014944	1	397.637	271.334	-0.551383	NA	80146	UXS1	UDP-glucuronate decarboxylase 1	42516562	NM_025076.2	GO:0009225|GO:0003824|	2q12.2
6445	1	61	58	PH_hs_0024348	1	603.679	412.085	-0.550839	NA	132141	IQCF1	IQ motif containing F1	22748846	NM_152397.1	NA	3p21.2
334	1	110	3	PH_hs_0025939	1	1699	1159.83	-0.550767	444058	6734	SRPR	signal recognition particle receptor ('docking protein')	15488907	NM_003139.2	GO:0000166|GO:0003723|GO:0003924|GO:0004872|GO:0005047|GO:0005525|GO:0005783|GO:0005785|GO:0005786|GO:0006614|GO:0006886|GO:0016021|	11q24.3
38151	1	71	341	PH_hs_0030824	1	154.102	105.2	-0.550752	76753	2022	ENG	endoglin (Osler-Rendu-Weber syndrome 1)	4557554	NM_000118.1	GO:0005515|GO:0005887|GO:0007155|GO:0008015|GO:0009887|	9q33-q34.1
13677	1	13	123	PH_hs_0012892	1	567.098	387.19	-0.550557	239154	57763	ANKRA2	ankyrin repeat, family A (RFXANK-like), 2	21362082	NM_023039.2	GO:0000004|GO:0005829|GO:0005856|GO:0016020|GO:0030169|	5q12-q13
35062	1	6	314	PH_hs_0025721	1	567.098	387.19	-0.550557	527839	25977	NECAP1	adaptin-ear-binding coat-associated protein 1	21753939	NM_015509.2	NA	12p13.31
2233	1	105	20	PH_hs_0024133	1	1784.89	1218.65	-0.550553	NA	51322	WAC	WW domain containing adaptor with coiled-coil	18379327	NM_016628.2	NA	-
28009	1	9	251	PH_hs_0025008	1	422.05	288.344	-0.549624	NA	NA	NA	NA	7657300	NA	NA	NA
31913	1	105	285	PH_hs_0025043	1	963.109	658.016	-0.549576	416108	51755	CRK7	CDC2-related protein kinase 7	20521689	NM_016507.1	GO:0004674|GO:0005524|GO:0005634|GO:0006468|GO:0016740|	17q12
11948	1	76	107	PH_hs_0005052	1	16746.7	11441.8	-0.549561	NA	9403	NA	15 kDa selenoprotein	42741647	NM_004261.3	GO:0008430|	1p31
37275	1	91	333	PH_hs_0008362	1	359.687	245.87	-0.548848	141003	NA	NA	NA	10437842	AK025344	NA	NA
14055	1	55	126	PH_hs_0016757	1	325.26	222.338	-0.548841	348012	116840	LIP8	LYST-interacting protein LIP8	29789292	NM_053051.1	NA	17p13.1
13307	1	91	119	PH_hs_0018726	1	651.639	445.505	-0.548631	540403	NA	NA	NA	23025756	BC034927	NA	NA
35015	1	71	313	PH_hs_0003736	1	493.893	337.667	-0.548596	58103	10142	AKAP9	A kinase (PRKA) anchor protein (yotiao) 9	22538390	NM_005751.3	GO:0005102|GO:0005515|GO:0005813|GO:0005856|GO:0006810|GO:0007165|GO:0007268|	7q21-q22
29864	1	72	267	PH_hs_0009132	1	65462	44764.8	-0.548292	151536	5872	RAB13	RAB13, member RAS oncogene family	34536171	NM_002870.2	GO:0003924|GO:0005525|GO:0005923|GO:0007155|GO:0007264|GO:0015031|GO:0016192|	1q21.2
12556	1	12	113	PH_hs_0024327	1	383.667	262.362	-0.548292	380763	115294	LOC115294	similar to hypothetical protein FLJ10883	21619173	NM_052937.1	GO:0004719|GO:0006464|	8q11.23
32169	1	25	288	PH_hs_0020138	1	415.042	283.824	-0.548262	433622	11167	FSTL1	follistatin-like 1	34366578	NM_007085.3	GO:0005509|GO:0005615|GO:0008201|	3q13.33
16277	1	37	146	PH_hs_0011765	1	176.862	120.955	-0.548155	200596	9836	LCMT2	leucine carboxyl methyltransferase 2	32455233	NM_014793.3	GO:0008168|GO:0016740|	15q15.3
26757	1	101	239	PH_hs_0031607	1	238.866	163.371	-0.548052	123547	440274	LOC440274	LOC440274	51472368	XM_498608.1	NA	15q14
1113	1	105	10	PH_hs_0024349	1	2643.38	1808.49	-0.547597	381928	1857	DVL3	dishevelled, dsh homolog 3 (Drosophila)	1503999	NM_004423.3	GO:0004871|GO:0005515|GO:0005622|GO:0007222|GO:0007242|GO:0007275|GO:0007399|GO:0007507|GO:0016301|	3q27
38847	1	95	347	PH_hs_0005156	1	563.62	385.708	-0.547213	NA	3779	KCNMB1	potassium large conductance calcium-activated channel, subfamily M, beta member 1	25777641	NM_004137.2	GO:0005216|GO:0006813|GO:0006939|GO:0007268|GO:0015269|GO:0015459|GO:0016021|	5q34
9673	1	41	87	PH_hs_0001719	1	622.389	426.054	-0.54678	19575	51606	ATP6V1H	ATPase, H+ transporting, lysosomal 50/57kDa, V1 subunit H	47717103	NM_213619.1	GO:0000221|GO:0000300|GO:0001671|GO:0005488|GO:0005524|GO:0015986|GO:0015992|GO:0016787|GO:0046933|GO:0046961|	8p22-q22.3
23832	1	88	213	PH_hs_0024207	1	19523.6	13365.9	-0.546661	372129	57699	CPNE5	copine V	10047272	NM_020939.1	NA	6p21.1
8974	1	14	81	PH_hs_0024155	1	187.83	128.612	-0.546402	370771	1026	CDKN1A	cyclin-dependent kinase inhibitor 1A (p21, Cip1)	17978494	NM_000389.2	GO:0000079|GO:0004672|GO:0004861|GO:0004861|GO:0005634|GO:0005634|GO:0007050|GO:0007050|GO:0008285|GO:0008629|GO:0016301|	6p21.2
31404	1	44	281	PH_hs_0000942	1	697.122	477.397	-0.546221	8929	63035	BCORL1	BCL6 co-repressor-like 1	33286441	NM_021946.2	NA	Xq25-q26.1
33004	1	76	295	PH_hs_0026534	1	217.334	148.835	-0.546194	500245	9231	DLG5	discs, large homolog 5 (Drosophila)	28466996	NM_004747.2	GO:0000074|GO:0005515|GO:0005886|GO:0007242|GO:0016337|GO:0030159|	10q23
37043	1	83	331	PH_hs_0028938	1	2451.06	1679.08	-0.545737	NA	NA	NA	NA	21361772	NA	NA	NA
9285	1	101	83	PH_hs_0007246	1	599.146	410.561	-0.545313	126889	NA	NA	NA	21754809	AK095534	NA	NA
36049	1	97	322	PH_hs_0024508	1	12704.1	8708.7	-0.544765	389649	9775	DDX48	DEAD (Asp-Glu-Ala-Asp) box polypeptide 48	51476618	NM_014740.2	GO:0003677|GO:0003723|GO:0005524|GO:0005634|GO:0006364|GO:0008026|	17q25.3
28264	1	40	253	PH_hs_0010644	1	16828.7	11537.5	-0.544597	179735	389	RHOC	ras homolog gene family, member C	21753543	NM_175744.3	GO:0003824|GO:0003924|GO:0004871|GO:0005525|GO:0007264|GO:0015031|GO:0043123|	1p13.1
24469	1	53	219	PH_hs_0014224	1	65462	44882.6	-0.544501	NA	NA	NA	NA	4502760	NA	NA	NA
35417	1	25	317	PH_hs_0028977	1	5091.69	3491.1	-0.544463	NA	NA	NA	NA	10834975	NA	NA	NA
5941	1	5	54	PH_hs_0023449	1	177.862	121.959	-0.544364	282386	95681	TSGA14	testis specific, 14	21218150	NM_018718.1	NA	7q32
28332	1	108	253	PH_hs_0004584	1	4666.23	3199.87	-0.544244	79305	9777	TM9SF4	transmembrane 9 superfamily protein member 4	1665776	NM_014742.2	GO:0005215|GO:0006810|GO:0016021|	20q11.21
16435	1	83	147	PH_hs_0035010	1	10559.2	7241.74	-0.544088	534887	391717	LOC391717	similar to Ras-related nuclear protein	51464316	XM_496725.1	NA	4q34.1
36334	1	46	325	PH_hs_0001917	1	700.864	480.926	-0.543319	21992	23283	CSTF2T	cleavage stimulation factor, 3' pre-RNA, subunit 2, 64kDa, tau variant	46094083	NM_015235.2	GO:0000398|GO:0003676|	10q11
3885	1	77	35	PH_hs_0016357	1	443.288	304.319	-0.542659	NA	NA	NA	NA	12676910	NA	NA	NA
14361	1	25	129	PH_hs_0029254	1	1816.31	1247.4	-0.542089	NA	10476	ATP5H	ATP synthase, H+ transporting, mitochondrial F0 complex, subunit d	51479150	NM_006356.2	GO:0005739|GO:0015986|GO:0015992|GO:0016469|GO:0046933|GO:0046961|	17q25
14759	1	87	132	PH_hs_0019578	1	5080.15	3489.05	-0.542039	NA	221908	MGC22793	hypothetical protein MGC22793	21450760	NM_145030.1	NA	7q22.1
4085	1	53	37	PH_hs_0030230	1	951.618	653.59	-0.541997	511399	123169	LOC123169	senescence downregulated leo1-like	31979170	NM_138792.2	NA	15q21.2
25182	1	94	225	PH_hs_0025173	1	189.832	130.386	-0.541935	424619	11235	PDCD10	programmed cell death 10	12803370	NM_007217.3	NA	3q26.1
38854	1	102	347	PH_hs_0004088	1	260.361	178.863	-0.541659	68864	200879	LIPH	lipase, member H	40675373	NM_139248.1	GO:0016042|GO:0016787|	3q27
8279	1	103	74	PH_hs_0036045	1	739.074	507.809	-0.541434	446645	11014	KDELR2	KDEL (Lys-Asp-Glu-Leu) endoplasmic reticulum protein retention receptor 2	21752873	NM_006854.2	GO:0016021|GO:0005783|GO:0005046|GO:0004872|GO:0006886|GO:0005794|	7p22.1
38054	1	86	340	PH_hs_0020278	1	427.532	293.83	-0.541053	434388	124221	MGC52282	hypothetical protein MGC52282	27769349	NM_178453.2	GO:0004295|GO:0006508|	16p13.3
30346	1	106	271	PH_hs_0025810	1	1115.6	767.059	-0.540404	440890	64407	RGS18	regulator of G-protein signalling 18	18088322	NM_130782.1	GO:0004871|GO:0007165|	1q31.2
5495	1	7	50	PH_hs_0035469	1	4197.26	2886.1	-0.540323	78871	23184	MESDC2	mesoderm development candidate 2	20521875	XM_370880.3	GO:0008372|GO:0005554|GO:0007498|	15q13
17786	1	90	159	PH_hs_0011673	1	251.356	172.858	-0.540144	197955	26031	OSBPL3	oxysterol binding protein-like 3	21735585	NM_015550.2	GO:0003676|GO:0006869|GO:0008202|	7p15
9681	1	49	87	PH_hs_0035028	1	206.804	142.246	-0.539875	534913	400388	LOC400388	hypothetical LOC400388	51472423	XM_378523.2	NA	15q23
32113	1	81	287	PH_hs_0035271	1	13775.6	9475.97	-0.539767	535323	442341	LOC442341	similar to hypothetical protein LOC51255	2841743	XM_499465.1	NA	7q22.3
33299	1	35	298	PH_hs_0030561	1	10988.7	7560.27	-0.539511	437060	54205	CYCS	cytochrome c, somatic	34328939	NM_018947.4	GO:0020037|GO:0008635|GO:0006915|GO:0006309|GO:0045333|GO:0045155|GO:0006118|GO:0005829|GO:0005758|GO:0005746|GO:0005515|	7p15.3
26137	1	41	234	PH_hs_0033706	1	590.606	406.362	-0.53943	449098	9701	KIAA0685	KIAA0685	3327183	NM_014678.3	NA	22q13.33
2855	1	55	26	PH_hs_0014988	1	1227.33	844.461	-0.539425	534577	80185	FLJ23263	hypothetical protein FLJ23263	10439887	NM_025115.1	NA	8p12
12025	1	41	108	PH_hs_0032192	1	283.824	195.315	-0.539192	212088	2053	EPHX2	epoxide hydrolase 2, cytoplasmic	21753445	NM_001979.3	GO:0004301|GO:0005625|GO:0005829|GO:0006725|GO:0006800|GO:0006805|GO:0006874|GO:0006954|GO:0008152|GO:0008217|GO:0009636|GO:0016787|GO:0017144|GO:0042803|GO:0045909|	8p21-p12
12884	1	4	116	PH_hs_0000572	1	15746	10837.3	-0.53897	NA	4706	NDUFAB1	NADH dehydrogenase (ubiquinone) 1, alpha/beta subcomplex, 1, 8kDa	39753951	NM_005003.2	GO:0000036|GO:0005624|GO:0005739|GO:0006633|GO:0008137|GO:0016491|GO:0048037|	16p12.1
6197	1	37	56	PH_hs_0022475	1	7235.45	4980.51	-0.53879	131736	4735	NEDD5	neural precursor cell expressed, developmentally down-regulated 5	961447	NM_004404.2	GO:0000910|GO:0003924|GO:0005525|GO:0005826|GO:0007049|	2q37
16408	1	56	147	PH_hs_0004637	1	9170.31	6312.8	-0.53869	80642	6775	STAT4	signal transducer and activator of transcription 4	21618332	NM_003151.2	GO:0003700|GO:0004871|GO:0005509|GO:0005634|GO:0006357|GO:0007242|GO:0007259|	2q32.2-q32.3
26603	1	59	238	PH_hs_0031350	1	301.834	207.805	-0.538525	79077	9780	FAM38A	family with sequence similarity 38, member A	7662013	NM_014745.1	NA	16q24.3
1787	1	107	16	PH_hs_0033156	1	234.346	161.369	-0.538275	406339	80232	WDR26	WD repeat domain 26	39794195	NM_025160.4	NA	1q42.12
38409	1	105	343	PH_hs_0028363	1	557.082	383.667	-0.538036	NA	NA	NA	NA	22749442	NA	NA	NA
11312	1	112	101	PH_hs_0033231	1	1916.9	1320.59	-0.537595	413678	91603	MGC20398	hypothetical protein MGC20398	49472813	NM_052857.2	GO:0003676|GO:0005634|GO:0008270|	17q12
31839	1	31	285	PH_hs_0003086	1	191.833	132.159	-0.537578	303719	5593	PRKG2	protein kinase, cGMP-dependent, type II	5453977	NM_006259.1	GO:0000074|GO:0004674|GO:0004692|GO:0005524|GO:0006468|GO:0007165|GO:0016740|GO:0030553|	4q13.1-q21.1
38029	1	61	340	PH_hs_0022653	1	1240.83	854.889	-0.53749	NA	79893	ZNF403	zinc finger protein 403	13376244	NM_024835.1	NA	17q12
24143	1	63	216	PH_hs_0027061	1	406.123	279.821	-0.537411	6900	11342	RNF13	ring finger protein 13	34577085	NM_007282.3	GO:0000151|GO:0004842|GO:0005634|GO:0006508|GO:0008233|GO:0008270|GO:0016567|	3q25.1
22904	1	56	205	PH_hs_0029753	1	226.822	156.365	-0.53664	328109	54832	VPS13C	vacuolar protein sorting 13C (yeast)	42406426	NM_017684.3	NA	15q22.2
23704	1	72	212	PH_hs_0029975	1	890.011	613.64	-0.536431	381219	6138	RPL15	ribosomal protein L15	50497442	NM_002948.2	GO:0003735|GO:0005622|GO:0005840|GO:0006412|	3p24.2
9723	1	91	87	PH_hs_0035427	1	176.862	121.959	-0.536224	47111	145783	LOC145783	hypothetical protein LOC145783	21756197	XM_498612.1	NA	15q21.2
31295	1	47	280	PH_hs_0038751	1	373.178	257.36	-0.536079	449809	339047	LOC339047	hypothetical protein LOC339047	25123238	XM_352159.4	GO:0007218|GO:0016021|	16p12.3
35468	1	76	317	PH_hs_0006918	1	310.768	214.332	-0.535996	123253	79801	SHCBP1	SHC SH2-domain binding protein 1	24850112	NM_024745.2	NA	16q11.2
3154	1	18	29	PH_hs_0025145	1	310.768	214.332	-0.535996	421576	4116	MAGOH	mago-nashi homolog, proliferation-associated (Drosophila)	19365245	NM_002370.2	GO:0000398|GO:0003723|GO:0005634|GO:0006406|GO:0006810|GO:0007292|GO:0007530|	1p34-p33
1148	1	28	11	PH_hs_0029718	1	3367.5	2322.54	-0.535974	NA	6741	SSB	Sjogren syndrome antigen B (autoantigen La)	31543654	NM_003142.2	GO:0000049|GO:0003729|GO:0005634|GO:0005737|GO:0008334|GO:0030529|GO:0006383|GO:0006396|GO:0006400|GO:0006405|	2q31.1
1637	1	69	15	PH_hs_0000866	1	518.56	357.686	-0.53582	NA	115209	OMA1	OMA1 homolog, zinc metallopeptidase (S. cerevisiae)	52851455	NM_145243.3	GO:0016020|GO:0004222|GO:0006508|	1p32.2-p32.1
2706	1	18	25	PH_hs_0009232	1	484.454	334.186	-0.535711	534403	8697	CDC23	CDC23 (cell division cycle 23, yeast, homolog)	16554575	NM_004661.2	GO:0000080|GO:0000910|GO:0004842|GO:0005488|GO:0005680|GO:0006512|GO:0007049|GO:0007067|GO:0007080|GO:0030071|	5q31
16116	1	100	144	PH_hs_0008775	1	939.391	648.109	-0.53549	NA	147949	ZNF583	zinc finger protein 583	22749006	NM_152478.1	GO:0005634|GO:0006355|GO:0008270|GO:0003676|	19q13.43
4550	1	70	41	PH_hs_0005443	1	17545.3	12105.2	-0.535462	98564	283234	FLJ37970	hypothetical protein FLJ37970	40795670	NM_032251.3	GO:0003700|GO:0006355|	11q12.3
5627	1	27	51	PH_hs_0028995	1	40814.6	28160.2	-0.535426	NA	NA	NA	NA	31542946	NA	NA	NA
36935	1	87	330	PH_hs_0005222	1	468.436	323.258	-0.535163	95972	6490	SILV	silver homolog (mouse)	21751583	NM_006928.3	GO:0005615|GO:0005886|GO:0006583|GO:0016021|	12q13-q14
6626	1	18	60	PH_hs_0030096	1	60017	41417.3	-0.535138	NA	3134	HLA-F	major histocompatibility complex, class I, F	9665231	NM_018950.1	GO:0016021|GO:0042612|GO:0019883|GO:0019885|GO:0030106|	6p21.3
33229	1	77	297	PH_hs_0034505	1	394.634	272.334	-0.535136	521720	441374	LOC441374	hypothetical gene supported by AK124959	34530896	XM_499125.1	NA	8q22.3
12881	1	1	116	PH_hs_0037318	1	246.87	170.376	-0.535031	103305	876	CBX2	chromobox homolog 2 (Pc class homolog, Drosophila)	13198777	BG354579	GO:0003677|GO:0005634|GO:0006355|GO:0016481|GO:0016564|GO:0016568|	17q25.3
30035	1	19	269	PH_hs_0033623	1	181.865	125.519	-0.534966	447915	196266	LOC196266	similar to Proprotein convertase subtilisin/kexin type 7 precursor (Proprotein convertase PC7) (Subtilisin/kexin-like protease PC7) (Prohormone convertase PC7) (PC8) (hPC8) (Lymphoma proprotein conver	51468627	XM_113228.4	NA	11q23.3
24107	1	27	216	PH_hs_0035886	1	534.741	369.175	-0.534537	388087	285381	ZCSL2	zinc finger, CSL domain containing 2	21750543	NM_206831.1	GO:0005515|GO:0005634|GO:0005737|GO:0017183|GO:0050709|GO:0051099|	3p25.1
12652	1	108	113	PH_hs_0004130	1	2240.85	1547.56	-0.534052	71040	8907	AP1M1	adaptor-related protein complex 1, mu 1 subunit	34189408	NM_032493.2	GO:0005794|GO:0005905|GO:0006886|GO:0006897|GO:0030125|	19p13.12
5923	1	99	53	PH_hs_0029663	1	679.723	469.437	-0.534017	NA	NA	NA	NA	32307170	NA	NA	NA
36315	1	27	325	PH_hs_0005134	1	831.086	574.052	-0.533816	93213	578	BAK1	BCL2-antagonist/killer 1	50949706	NM_001188.2	GO:0006917|GO:0008637|GO:0016021|GO:0042981|	6p21.3
14269	1	45	128	PH_hs_0019920	1	503.38	347.718	-0.533728	430300	NA	NA	NA	34530205	AK124423	NA	NA
306	1	82	3	PH_hs_0000442	1	321.776	222.338	-0.533306	3989	23654	PLXNB2	plexin B2	51476105	XM_371474.2	GO:0004872|GO:0007275|GO:0016021|	22q13.33
16044	1	28	144	PH_hs_0032451	1	215.332	148.835	-0.532846	278902	23591	39174	apoptosis related protein	4868434	XM_498424.1	GO:0005489|GO:0005507|GO:0006118|GO:0006915|	17q21.31
34666	1	58	310	PH_hs_0005953	1	288.344	199.319	-0.532711	94229	22859	LPHN1	latrophilin 1	4240127	NM_014921.2	GO:0004930|GO:0005529|GO:0007218|GO:0016021|GO:0016524|	19p13.2
22989	1	29	206	PH_hs_0040104	1	458.997	317.292	-0.532674	333303	2705	GJB1	gap junction protein, beta 1, 32kDa (connexin 32, Charcot-Marie-Tooth neuropathy, X-linked)	11644673	NM_000166.2	GO:0005922|GO:0016021|GO:0015285|GO:0006810|GO:0007399|GO:0007267|	Xq13.1
20566	1	70	184	PH_hs_0022118	1	11477.7	7935.95	-0.53236	43233	7105	TM4SF6	transmembrane 4 superfamily member 6	21265115	NM_003270.2	GO:0004871|GO:0006928|GO:0016021|GO:0043123|	Xq22
30750	1	62	275	PH_hs_0005064	1	193.313	133.697	-0.531969	90875	5877	RABIF	RAB interacting factor	31543539	NM_002871.3	GO:0005085|GO:0006944|GO:0007264|GO:0008270|GO:0015031|	1q32-q41
37109	1	37	332	PH_hs_0033245	1	193.313	133.697	-0.531969	415236	23588	KLHDC2	kelch domain containing 2	16551659	NM_014315.2	NA	14q21.3
16102	1	86	144	PH_hs_0026253	1	1175.94	813.338	-0.531885	NA	27161	EIF2C2	eukaryotic translation initiation factor 2C, 2	29171733	NM_012154.2	GO:0003743|GO:0006412|GO:0008372|	8q24
5135	1	95	46	PH_hs_0004141	1	1257.36	869.682	-0.531841	71574	84948	TIGD5	tigger transposable element derived 5	23238250	NM_032862.2	GO:0003676|GO:0005634|	8q24.3
25217	1	17	226	PH_hs_0011713	1	283.824	196.316	-0.531818	199475	NA	NA	NA	27839869	BX116264	NA	NA
31994	1	74	286	PH_hs_0006318	1	243.384	168.375	-0.531563	115284	7760	ZNF213	zinc finger protein 213	16550044	NM_004220.1	GO:0003700|GO:0005634|GO:0006355|GO:0008270|	16p13.3
27113	1	9	243	PH_hs_0010399	1	363.169	251.356	-0.530909	NA	NA	NA	NA	18986375	NA	NA	NA
34009	1	73	304	PH_hs_0017223	1	7271.67	5036.24	-0.52994	355584	84268	RIP	RPA interacting protein	38566216	NM_032308.1	NA	17p13.2
33410	1	34	299	PH_hs_0002461	1	936.709	649.11	-0.529138	28029	79174	MGC11256	hypothetical protein MGC11256	19584543	NM_024324.2	GO:0005198|GO:0005509|	22p13
37752	1	8	338	PH_hs_0004367	1	1260.84	873.924	-0.528809	75760	6342	SCP2	sterol carrier protein 2	31874469	NM_001007099.1	GO:0005498|GO:0005498|GO:0005739|GO:0005777|GO:0006694|GO:0006869|GO:0008289|	1p32
30255	1	15	271	PH_hs_0029350	1	443.288	307.285	-0.528666	181046	1845	DUSP3	dual specificity phosphatase 3 (vaccinia virus phosphatase VH1-related)	37655179	NM_004090.2	GO:0004725|GO:0006470|GO:0008138|GO:0016787|	17q21
4874	1	58	44	PH_hs_0029967	1	8398.95	5822.47	-0.528578	380990	29058	C20orf30	chromosome 20 open reading frame 30	16550491	NM_014145.3	NA	20p12.3
30500	1	36	273	PH_hs_0020406	1	56850.8	39432.2	-0.527807	435290	11188	NISCH	nischarin	7022800	NM_007184.1	GO:0007242|	3p21.1
33201	1	49	297	PH_hs_0034507	1	732.014	507.809	-0.527586	522046	401606	LOC401606	similar to MYST histone acetyltransferase 2; histone acetyltransferase	42662584	XM_377028.1	NA	Xq21.33
34857	1	25	312	PH_hs_0025421	1	872.186	605.155	-0.527333	435639	378	ARF4	ADP-ribosylation factor 4	16740933	NM_001660.2	GO:0003924|GO:0005525|GO:0005794|GO:0007264|GO:0008047|GO:0015031|	3p21.2-p21.1
9454	1	46	85	PH_hs_0018478	1	10684.4	7413.89	-0.527206	380228	219902	MGC17839	hypothetical protein MGC17839	34535215	NM_174926.1	GO:0016021|	11q23.3
16915	1	3	152	PH_hs_0032466	1	180.865	125.519	-0.527005	280604	5534	PPP3R1	protein phosphatase 3 (formerly 2B), regulatory subunit B, 19kDa, alpha isoform (calcineurin B, type I)	20381256	NM_000945.3	GO:0004723|GO:0005509|GO:0005517|GO:0005955|	2p15
23279	1	95	208	PH_hs_0013040	1	689.687	478.924	-0.526145	NA	128338	MGC54289	hypothetical protein MGC54289	30425377	NM_178454.1	NA	1p13.3
38391	1	87	343	PH_hs_0011215	1	214.332	148.835	-0.526126	191031	400890	LOC400890	hypothetical LOC400890	51475915	XM_379036.2	NA	22q11.21
34954	1	10	313	PH_hs_0038863	1	177.862	123.511	-0.52612	444460	55593	DKFZp761A052	hypothetical protein DKFZp761A052	38014721	BC060510	NA	Xp11.23
30392	1	40	272	PH_hs_0039308	1	9330.08	6480.12	-0.52587	245188	7078	TIMP3	tissue inhibitor of metalloproteinase 3 (Sorsby fundus dystrophy, pseudoinflammatory)	13359186	AB051444	GO:0005578|GO:0008624|GO:0008191|GO:0007601|GO:0005578|	22q12.1-q13.2|22q12.3
27013	1	21	242	PH_hs_0013253	1	519.299	360.688	-0.525812	250456	56919	DHX33	DEAH (Asp-Glu-Ala-His) box polypeptide 33	20336301	NM_020162.2	GO:0003676|GO:0005524|GO:0005634|GO:0008026|GO:0016787|	17p13.2
33030	1	102	295	PH_hs_0003617	1	3623.26	2517.17	-0.525486	NA	152137	C3orf6	chromosome 3 open reading frame 6	41281910	NM_178335.1	NA	-
14931	1	35	134	PH_hs_0038119	1	240.867	167.374	-0.525164	37482	51226	COPZ2	coatomer protein complex, subunit zeta 2	24528920	CA310822	GO:0005801|GO:0006886|GO:0016020|GO:0030125|GO:0030126|	17q21.32
29583	1	15	265	PH_hs_0001432	1	550.656	382.666	-0.525067	NA	NA	NA	NA	27499090	NA	NA	NA
15313	1	81	137	PH_hs_0014960	1	1192.87	829.141	-0.524745	NA	NA	NA	NA	34147406	NA	NA	NA
34080	1	32	305	PH_hs_0000639	1	804.957	559.614	-0.524478	6314	26470	SEZ6L2	seizure related 6 homolog (mouse)-like 2	37181932	NM_201575.1	GO:0004872|GO:0016021|	16p11.2
21947	1	107	196	PH_hs_0013705	1	1325.78	921.831	-0.524271	267194	79003	MIS12	MIS12 homolog (yeast)	12053306	NM_024039.1	GO:0000775|GO:0005634|GO:0007049|GO:0007067|	17p13.2
19655	1	55	176	PH_hs_0021078	1	868.179	603.679	-0.524212	441503	51096	CGI-48	CGI-48 protein	33876333	NM_016001.1	GO:0005634|	17q21.33
8445	1	45	76	PH_hs_0035710	1	8759.09	6092.72	-0.523693	232004	4900	NRGN	neurogranin (protein kinase C substrate, RC3)	19014624	NM_006176.1	GO:0005516|GO:0007165|GO:0007399|	11q24
34773	1	53	311	PH_hs_0025066	1	880.672	612.639	-0.523568	NA	9146	HGS	hepatocyte growth factor-regulated tyrosine kinase substrate	24496766	NM_004712.3	GO:0005768|GO:0006886|GO:0007165|GO:0008270|GO:0008285|GO:0016197|GO:0016301|	17q25
13679	1	15	123	PH_hs_0005678	1	1072.26	746.033	-0.523349	NA	NA	NA	NA	6139989	NA	NA	NA
35902	1	62	321	PH_hs_0003311	1	6590.52	4585.86	-0.523199	46680	51001	CGI-12	CGI-12 protein	34147675	NM_015942.3	NA	8q22.1
18179	1	35	163	PH_hs_0001277	1	208.806	145.307	-0.523064	13281	NA	NA	NA	21756108	AK096580	NA	NA
22726	1	102	203	PH_hs_0031074	1	1236.08	860.43	-0.522644	22982	23275	POFUT2	protein O-fucosyltransferase 2	49574585	NM_015227.3	GO:0006004|GO:0016757|GO:0046922|	21q22.3
2182	1	54	20	PH_hs_0004385	1	14999.1	10440.9	-0.522631	75914	10959	RNP24	coated vesicle membrane protein	21314646	NM_006815.2	GO:0005792|GO:0005794|GO:0005886|GO:0006886|GO:0008320|GO:0016021|	12q24.31
6278	1	6	57	PH_hs_0016479	1	533.212	371.177	-0.522604	NA	84933	FLJ14825	hypothetical protein FLJ14825	14249567	NM_032847.1	GO:0005488|	8q24.13
32879	1	63	294	PH_hs_0025449	1	3489.05	2429.56	-0.522139	435832	55020	FLJ20699	hypothetical protein FLJ20699	34535054	NM_017931.1	GO:0005488|	22q13
22215	1	39	199	PH_hs_0023175	1	419.047	291.829	-0.521989	234521	7867	MAPKAPK3	mitogen-activated protein kinase-activated protein kinase 3	46329920	NM_004635.3	GO:0004674|GO:0004708|GO:0005524|GO:0005634|GO:0006468|GO:0006950|GO:0007165|GO:0016740|	3p21.3
952	1	56	9	PH_hs_0036961	1	888.273	618.647	-0.521886	288912	80213	BLP2	BBP-like protein 2	34365407	BX641093	NA	15q26.3
24149	1	69	216	PH_hs_0033316	1	1774	1235.58	-0.521815	432996	65117	FLJ11021	similar to splicing factor, arginine/serine-rich 4	46397365	NM_198261.2	NA	12q24.31
30603	1	27	274	PH_hs_0023579	1	330.704	230.343	-0.521754	298198	123920	CKLFSF3	chemokine-like factor super family 3	16551693	NM_181555.1	GO:0005125|GO:0006935|GO:0016021|	16q22.1
38344	1	40	343	PH_hs_0032842	1	2576.73	1795.26	-0.52135	356225	23015	GOLGIN-67	golgin-67	34366830	XM_496064.1	GO:0005794|	15q11.2
17095	1	71	153	PH_hs_0027816	1	742.078	517.296	-0.520582	NA	NA	NA	NA	20143934	NA	NA	NA
199	1	87	2	PH_hs_0012310	1	244.385	170.376	-0.520433	535858	NA	NA	NA	50484207	CR603400	NA	NA
27893	1	5	250	PH_hs_0026898	1	3240.6	2261.03	-0.519279	126115	9488	PIGB	phosphatidylinositol glycan, class B	50472676	NM_004855.3	GO:0003824|GO:0005789|GO:0006486|GO:0006506|	15q21-q22
27298	1	82	244	PH_hs_0034335	1	5703.42	3981.07	-0.518671	512569	7334	UBE2N	ubiquitin-conjugating enzyme E2N (UBC13 homolog, yeast)	51477495	XM_372257.3	GO:0004840|GO:0016874|GO:0006512|GO:0004842|	12q22
16251	1	11	146	PH_hs_0011747	1	1967.7	1373.66	-0.518485	200242	84674	CARD6	caspase recruitment domain family, member 6	13605448	NM_032587.2	GO:0005515|GO:0005622|GO:0042981|	5p13.1
2533	1	69	23	PH_hs_0030649	1	3758.33	2623.73	-0.51847	NA	NA	NA	NA	4503934	NA	NA	NA
17386	1	26	156	PH_hs_0009841	1	2527.24	1764.75	-0.518099	162189	11139	TRAD	serine/threonine kinase with Dbl- and pleckstrin homology domains	4521277	NM_007064.1	GO:0004674|GO:0005524|GO:0006468|GO:0015629|GO:0016740|	3q21.2
6772	1	52	61	PH_hs_0026537	1	440.023	307.285	-0.518001	501125	54808	FLJ20071	dymeclin	39963582	NM_017653.2	NA	18q12-q21.1
436	1	100	4	PH_hs_0005429	1	225.34	157.366	-0.51798	98445	NA	NA	NA	10437794	AK025305	NA	NA
34937	1	105	312	PH_hs_0005155	1	3574.01	2496.09	-0.517872	93837	9600	PITPNM1	phosphatidylinositol transfer protein, membrane-associated 1	18490105	NM_004910.1	GO:0005622|GO:0005624|GO:0006629|GO:0006810|GO:0007420|GO:0007602|GO:0008526|GO:0046872|	11q13
20474	1	90	183	PH_hs_0015015	1	1981.34	1383.8	-0.517836	NA	80219	FLJ13448	hypothetical protein FLJ13448	31542687	NM_025147.2	GO:0016218|GO:0017000|	2q33.1
19252	1	100	172	PH_hs_0005427	1	21832.9	15253.2	-0.517388	98428	3216	HOXB6	homeo box B6	24797134	NM_018952.3	GO:0003700|GO:0005634|GO:0006355|GO:0007275|GO:0008595|	17q21.3
13635	1	83	122	PH_hs_0028376	1	406.123	283.824	-0.516921	416385	3638	INSIG1	insulin induced gene 1	38327528	NM_005542.3	GO:0008152|GO:0008283|	7q36
36132	1	68	323	PH_hs_0034689	1	9986.56	6981.31	-0.51649	530381	415116	PIM3	serine/threonine-protein kinase pim-3	51870676	NM_001001852.2	GO:0004672|GO:0004674|GO:0005524|GO:0006468|GO:0016740|	22q13
25983	1	111	232	PH_hs_0033428	1	2373.88	1660.05	-0.516017	438767	57178	RAI17	retinoic acid induced 17	50234887	NM_020338.2	GO:0005634|GO:0006355|GO:0008270|	10q22.3
26871	1	103	240	PH_hs_0021871	1	158.367	110.797	-0.515348	NA	114327	EFHC1	EF-hand domain (C-terminal) containing 1	8922435	NM_018100.1	GO:0005509|GO:0007517|	6p12.3
11468	1	44	103	PH_hs_0031878	1	489.625	342.714	-0.514671	154163	3275	HRMT1L1	HMT1 hnRNP methyltransferase-like 1 (S. cerevisiae)	34528874	NM_001535.2	GO:0004871|GO:0005634|GO:0006479|GO:0007165|GO:0008757|GO:0016740|	21q22.3
22087	1	23	198	PH_hs_0035352	1	309.026	216.333	-0.514476	12520	257407	LOC257407	hypothetical protein LOC257407	2852627	XM_376179.2	NA	2q37.1
11435	1	11	103	PH_hs_0020056	1	670.401	469.437	-0.514093	NA	NA	NA	NA	5262727	NA	NA	NA
126	1	14	2	PH_hs_0041144	1	215.332	150.838	-0.513568	506366	2272	FHIT	fragile histidine triad gene	34365386	BX641016	GO:0047710|GO:0045786|GO:0030145|GO:0016787|GO:0009117|GO:0007049|GO:0005737|GO:0000287|	3p14.2
5854	1	30	53	PH_hs_0026909	1	483.453	338.668	-0.513505	82042	9962	SLC23A2	solute carrier family 23 (nucleobase transporters), member 2	44680147	NM_005116.5	GO:0006810|GO:0005215|GO:0016021|GO:0015293|GO:0006814|	20p13
2647	1	71	24	PH_hs_0022104	1	735.545	515.345	-0.513276	NA	29952	DPP7	dipeptidylpeptidase 7	7019510	NM_013379.1	GO:0004252|GO:0005764|GO:0006508|GO:0016787|GO:0004177|	9q34.3
30078	1	62	269	PH_hs_0013031	1	1626.52	1139.62	-0.51323	277026	84904	C9orf100	chromosome 9 open reading frame 100	37702811	NM_032818.1	NA	9p13.3
33523	1	35	300	PH_hs_0034050	1	1570.88	1100.86	-0.512939	482391	56617	SERF1B	small EDRK-rich factor 1B (centromeric)	3641543	NM_022978.1	GO:0000004|GO:0005554|GO:0008372|	5q12.2-q13.3
14896	1	112	133	PH_hs_0001925	1	637.093	446.506	-0.512824	22109	22893	BAHD1	bromo adjacent homology domain containing 1	4589533	NM_014952.2	GO:0003677|GO:0005634|	15q15.1
4969	1	41	45	PH_hs_0002682	1	18153.8	12725.6	-0.512537	NA	4702	NDUFA8	NADH dehydrogenase (ubiquinone) 1 alpha subcomplex, 8, 19kDa	33519464	NM_014222.2	GO:0003954|GO:0005739|GO:0008137|GO:0016491|	9q33.2-q34.11
29422	1	78	263	PH_hs_0022805	1	8189.81	5742.51	-0.512149	170184	57092	PCNP	PEST-containing nuclear protein	34367043	NM_020357.1	GO:0005634|	3q12.3
15336	1	104	137	PH_hs_0024951	1	1982.61	1390.52	-0.511772	413513	3551	IKBKB	inhibitor of kappa light polypeptide gene enhancer in B-cells, kinase beta	41352711	NM_001556.1	GO:0004674|GO:0005524|GO:0005737|GO:0006468|GO:0016563|GO:0016740|	8p11.2
19408	1	32	174	PH_hs_0000604	1	189.832	133.162	-0.511542	5978	4008	LMO7	LIM domain 7	33598967	NM_005358.3	GO:0005515|GO:0008270|	13q22.2
10500	1	84	94	PH_hs_0000440	1	34856.9	24453.6	-0.511398	3972	27090	SIAT7D	sialyltransferase 7D ((alpha-N-acetylneuraminyl-2,3-beta-galactosyl-1,3)-N-acetyl galactosaminide alpha-2,6-sialyltransferase)	7020804	NM_014403.3	GO:0005794|GO:0006486|GO:0008373|GO:0016020|GO:0016021|GO:0047290|	9q34
8533	1	21	77	PH_hs_0016759	1	159.367	111.803	-0.511393	NA	NA	NA	NA	12151530	NA	NA	NA
4289	1	33	39	PH_hs_0014985	1	503.38	353.16	-0.511325	NA	NA	NA	NA	21758526	NA	NA	NA
36361	1	73	325	PH_hs_0041195	1	409.56	287.343	-0.511299	496389	286495	LOC286495	similar to Tetratricopeptide repeat protein 3 (TPR repeat protein D)	42662633	XM_208438.4	NA	Xq13.3
10575	1	47	95	PH_hs_0027470	1	949.35	666.081	-0.511242	NA	NA	NA	NA	29791408	NA	NA	NA
35307	1	27	316	PH_hs_0023617	1	326.741	229.343	-0.510646	NA	4781	NFIB	nuclear factor I/B	5031940	NM_005596.1	GO:0006350|GO:0006355|GO:0003700|GO:0005634|GO:0005634|GO:0006260|GO:0003700|	9p24.1
33316	1	52	298	PH_hs_0030145	1	253.357	177.862	-0.510413	NA	NA	NA	NA	11641403	NA	NA	NA
38232	1	40	342	PH_hs_0005887	1	1144.37	803.48	-0.510218	105806	10578	GNLY	granulysin	38969672	NM_006433.2	GO:0005615|GO:0006805|GO:0006968|GO:0042742|GO:0050832|	2p12-q11
14623	1	63	131	PH_hs_0033465	1	191.833	134.7	-0.510107	440899	80727	TTYH3	tweety homolog 3 (Drosophila)	51100977	NM_025250.2	NA	7p22
3507	1	35	32	PH_hs_0002567	1	146.308	102.742	-0.509976	29679	9439	CRSP3	cofactor required for Sp1 transcriptional activation, subunit 3, 130kDa	28558970	NM_004830.2	GO:0004872|GO:0006355|	6q22.33-q24.1
34593	1	97	309	PH_hs_0033723	1	5990.48	4207.92	-0.509566	449371	441253	LOC441253	nuclear envelope pore membrane LOC441253	51466313	XM_496895.1	NA	7q11.23
23735	1	103	212	PH_hs_0005202	1	486.408	341.713	-0.509381	NA	9338	TCEAL1	transcription elongation factor A (SII)-like 1	55749405	NM_001006639.1	GO:0003700|GO:0003702|GO:0003746|GO:0005634|GO:0000122|	Xq22.1
9568	1	48	86	PH_hs_0009027	1	13316.1	9354.93	-0.509368	149957	6195	RPS6KA1	ribosomal protein S6 kinase, 90kDa, polypeptide 1	20149546	NM_001006665.1	GO:0004674|GO:0004674|GO:0004713|GO:0005524|GO:0006468|GO:0007165|GO:0016740|	1p
10971	1	107	98	PH_hs_0021989	1	195.315	137.237	-0.509134	11759	54978	C2orf18	chromosome 2 open reading frame 18	34366964	NM_017877.2	NA	2p23.3
26339	1	19	236	PH_hs_0005270	1	184.347	129.615	-0.508197	97244	29998	GLTSCR1	glioma tumor suppressor candidate region gene 1	7453546	NM_015711.1	NA	19q13.3
35408	1	16	317	PH_hs_0021537	1	254.358	178.863	-0.508005	444908	NA	NA	NA	6140528	AW136468	NA	NA
4801	1	97	43	PH_hs_0032432	1	197.317	138.77	-0.507824	277359	389353	LOC389353	hypothetical LOC389353	51464603	XM_374152.2	NA	5q35.3
36643	1	19	328	PH_hs_0009502	1	5095.64	3583.78	-0.50778	NA	10227	TETRAN	tetracycline transporter-like protein	20127439	NM_001120.2	GO:0008493|GO:0016021|GO:0005215|GO:0006810|	4p16.3
35278	1	110	315	PH_hs_0008696	1	284.825	200.32	-0.507769	146059	286753	TUSC5	tumor suppressor candidate 5	26453364	NM_172367.1	GO:0009607|GO:0016021|	17p13.3
35801	1	73	320	PH_hs_0010728	1	251.356	176.862	-0.507114	181301	1520	CTSS	cathepsin S	23110961	NM_004079.3	GO:0004218|GO:0005576|GO:0005764|GO:0006508|GO:0006955|GO:0016787|	1q21
39076	1	100	349	PH_hs_0009330	1	237.866	167.374	-0.507072	NA	152189	CKLFSF8	chemokine-like factor super family 8	32130535	NM_178868.3	GO:0016021|GO:0005125|GO:0006935|	3p23
33344	1	80	298	PH_hs_0027288	1	4669.44	3287.35	-0.506326	NA	NA	NA	NA	34147356	NA	NA	NA
19012	1	84	170	PH_hs_0002126	1	226.34	159.367	-0.506137	24088	54826	FLJ20125	hypothetical protein FLJ20125	50949933	NM_017676.1	GO:0003677|GO:0006310|	5q21.1
30534	1	70	273	PH_hs_0025606	1	12454.6	8769.89	-0.50605	NA	4057	LTF	lactotransferrin	54607119	NM_002343.2	GO:0006879|GO:0006959|GO:0008199|GO:0042742|GO:0004252|GO:0005615|GO:0006810|GO:0006826|	3q21-q23
33371	1	107	298	PH_hs_0010025	1	161.629	113.816	-0.505985	166556	8463	TEAD2	TEA domain family member 2	21752046	NM_003598.1	GO:0003700|GO:0003700|GO:0005634|GO:0005634|GO:0006355|GO:0006355|	19q13.3
23152	1	80	207	PH_hs_0004083	1	4939.02	3478.4	-0.505803	68257	2962	GTF2F1	general transcription factor IIF, polypeptide 1, 74kDa	4504196	NM_002096.1	GO:0000287|GO:0003677|GO:0003713|GO:0004674|GO:0005515|GO:0005524|GO:0005634|GO:0005674|GO:0006355|GO:0006367|GO:0016251|GO:0016563|GO:0016740|GO:0045941|	19p13.3
27102	1	110	242	PH_hs_0014636	1	522.303	368.174	-0.504499	283402	NA	NA	NA	34194422	BC037864	NA	NA
14375	1	39	129	PH_hs_0025580	1	348.719	245.87	-0.50417	437162	3064	HD	huntingtin (Huntington disease)	38788404	NM_002111.4	GO:0003714|GO:0005215|GO:0005515|GO:0005625|GO:0005634|GO:0005737|GO:0006915|GO:0006917|GO:0007610|GO:0008017|GO:0009405|GO:0009887|	4p16.3
32932	1	4	295	PH_hs_0008645	1	215.332	151.839	-0.504025	145519	83953	FCA/MR	FKSG87 protein	14042948	NM_032029.1	GO:0004872|	1q32.1
32496	1	16	291	PH_hs_0025439	1	4775.03	3367.24	-0.503945	435788	23054	NCOA6	nuclear receptor coactivator 6	6540579	NM_014071.2	GO:0001701|GO:0003682|GO:0005634|GO:0005667|GO:0006260|GO:0006281|GO:0006310|GO:0006355|GO:0006367|GO:0007420|GO:0007507|GO:0009725|GO:0016563|GO:0030099|GO:0030331|GO:0030374|GO:0030520|GO:0042921|GO:0045944|GO:0046965|GO:0046966|	20q11
31919	1	111	285	PH_hs_0014253	1	461.476	325.5	-0.503597	278024	NA	NA	NA	19094363	BM764748	NA	NA
5453	1	77	49	PH_hs_0026418	1	235.864	166.373	-0.503536	NA	NA	NA	NA	18791077	NA	NA	NA
19349	1	85	173	PH_hs_0012267	1	288.827	203.801	-0.503042	211576	3702	ITK	IL2-inducible T-cell kinase	399657	NM_005546.3	GO:0004715|GO:0005524|GO:0006468|GO:0006968|GO:0007242|GO:0016740|	5q31-q32
21826	1	98	195	PH_hs_0014934	1	1669.01	1177.7	-0.503018	288013	27095	TRAPPC3	trafficking protein particle complex 3	21753876	NM_014408.3	GO:0005783|GO:0005794|GO:0006810|	1p34.3
14711	1	39	132	PH_hs_0026322	1	54625.6	38546.6	-0.502972	455285	26012	NELF	nasal embryonic LHRH factor	47939230	NM_015537.3	NA	9q34.3
19738	1	26	177	PH_hs_0005841	1	574.052	405.122	-0.502825	105099	NA	NA	NA	10356465	BE894269	NA	NA
10338	1	34	93	PH_hs_0000521	1	8448.29	5962.72	-0.502689	5070	23379	KIAA0947	KIAA0947 protein	51464776	XM_029101.9	GO:0005489|GO:0005506|GO:0006118|	5p15.32
19389	1	13	174	PH_hs_0024116	1	300.834	212.33	-0.502659	369815	4820	NKTR	natural killer-tumor recognition sequence	42627290	NM_005385.2	GO:0003755|GO:0005886|GO:0006457|GO:0016018|GO:0016853|	3p23-p21
2498	1	34	23	PH_hs_0005024	1	1008.39	711.987	-0.502132	89862	8717	TRADD	TNFRSF1A-associated via death domain	24234725	NM_003789.2	GO:0004871|GO:0005515|GO:0006915|GO:0006917|GO:0007165|GO:0043123|	16q22
17972	1	52	161	PH_hs_0021146	1	6204.83	4382.14	-0.501756	442733	306	ANXA3	annexin A3	50482508	NM_005139.1	GO:0005544|GO:0005509|GO:0005737|GO:0008486|GO:0019834|	4q13-q22
37636	1	4	337	PH_hs_0033057	1	194.314	137.237	-0.501721	383018	55840	EAF2	ELL associated factor 2	12332368	NM_018456.4	NA	3q13.33
2357	1	5	22	PH_hs_0011512	1	1105.06	780.501	-0.501648	194714	9342	SNAP29	synaptosomal-associated protein, 29kDa	18765736	NM_004782.2	NA	22q11.21
12613	1	69	113	PH_hs_0040502	1	2581.68	1823.72	-0.501427	459740	2483	FRG1	FSHD region gene 1	16552684	NM_004477.1	NA	9q12
16073	1	57	144	PH_hs_0039746	1	248.871	175.861	-0.500967	248290	285498	LOC285498	hypothetical protein LOC285498	34530399	AK124578	GO:0000151|GO:0004842|GO:0008270|GO:0016567|	4p16.3
36234	1	58	324	PH_hs_0004836	1	1925.33	1360.52	-0.500949	NA	30836	ERBP	estrogen receptor binding protein	54633314	NM_014597.3	GO:0004872|	1p22.1
10430	1	14	94	PH_hs_0027894	1	21544.5	15228.5	-0.500544	157307	2778	GNAS	GNAS complex locus	18426897	NM_016592.1	GO:0003924|GO:0004871|GO:0005525|GO:0005525|GO:0005576|GO:0005834|GO:0005886|GO:0007165|GO:0007165|GO:0007186|GO:0007189|GO:0007565|GO:0009306|	20q13.2-q13.3
9776	1	32	88	PH_hs_0030054	1	30135.5	21301.2	-0.500532	406186	10262	SF3B4	splicing factor 3b, subunit 4, 49kDa	21757019	NM_005850.3	GO:0000398|GO:0003723|GO:0005681|GO:0008248|GO:0008380|	1q12-q21
15864	1	72	142	PH_hs_0022151	1	397.157	280.822	-0.500055	55977	84856	MGC16291	hypothetical protein MGC16291	31377653	NM_032770.2	NA	10q11.21
13177	1	73	118	PH_hs_0036434	1	763.267	539.694	-0.500045	253790	333929	SNAI3	snail homolog 3 (Drosophila)	37782409	AY203928	GO:0003676|GO:0005634|GO:0008270|	16q24.3
26532	1	100	237	PH_hs_0002324	1	1973.26	1395.29	-0.500009	26367	64422	APG3L	APG3 autophagy 3-like (S. cerevisiae)	45708792	NM_022488.3	NA	3q13.2
2086	1	70	19	PH_hs_0015498	1	3712.56	2625.31	-0.499929	300980	65249	ZSWIM4	zinc finger, SWIM domain containing 4	10440417	XM_031342.1	NA	19p13.13-p13.12
2110	1	94	19	PH_hs_0007062	1	979.457	692.641	-0.499874	17255	57466	SFRS15	splicing factor, arginine/serine-rich 15	27695920	NM_020706.1	GO:0003723|GO:0005634|	21q22.1
19716	1	4	177	PH_hs_0025527	1	178.863	126.523	-0.499459	NA	150372	NFAM1	NFAT activation molecule 1	51317371	NM_145912.4	GO:0030183|GO:0050861|GO:0051091|GO:0001819|GO:0004888|GO:0006954|GO:0007242|GO:0016021|	22q13.2
1707	1	27	16	PH_hs_0009952	1	141.244	99.9395	-0.499068	164595	284040	FLJ36674	hypothetical protein FLJ36674	27734737	NM_173622.2	NA	17p12
12201	1	105	109	PH_hs_0002651	1	185.348	131.156	-0.498951	31040	NA	NA	NA	34529524	AK123879	NA	NA
11712	1	64	105	PH_hs_0015583	1	582.33	412.085	-0.498894	NA	89885	FATE1	fetal and adult testis expressed 1	41350196	NM_033085.2	GO:0016021|	Xq28
15968	1	64	143	PH_hs_0012930	1	13378.7	9468.53	-0.498722	368256	4052	LTBP1	latent transforming growth factor beta binding protein 1	46249413	NM_000627.2	GO:0000004|GO:0005024|GO:0005509|GO:0005578|GO:0019838|	2p22-p21
24250	1	58	217	PH_hs_0031408	1	428.534	303.318	-0.498576	92260	10042	HMG2L1	high-mobility group protein 2-like 1	51173869	NM_005487.3	GO:0003677|GO:0003677|GO:0005509|GO:0005634|GO:0006355|GO:0008333|	22q13.1
2973	1	61	27	PH_hs_0035654	1	8055.57	5703.42	-0.49816	181551	79016	PCIA1	cross-immune reaction antigen PCIA1	21733509	NM_024050.3	NA	19p13.11
36582	1	70	327	PH_hs_0010854	1	180.865	128.07	-0.497974	184216	26120	DKFZP564C152	DKFZP564C152 protein	4884230	AL049980	NA	-
13724	1	60	123	PH_hs_0022757	1	1049.82	743.555	-0.497635	162086	6599	SMARCC1	SWI/SNF related, matrix associated, actin dependent regulator of chromatin, subfamily c, member 1	21237801	NM_003074.2	GO:0000785|GO:0003682|GO:0003713|GO:0005654|GO:0006333|GO:0006338|GO:0006357|GO:0016568|	3p23-p21
6470	1	86	58	PH_hs_0005956	1	976.035	691.402	-0.497408	107125	83483	PLVAP	plasmalemma vesicle associated protein	33991639	NM_031310.1	NA	19p13.2
5642	1	42	51	PH_hs_0000498	1	3879.71	2749.28	-0.496892	NA	90550	C10orf42	chromosome 10 open reading frame 42	24308399	NM_138357.1	NA	10q22.1
8591	1	79	77	PH_hs_0032431	1	1603.07	1136.05	-0.496815	277255	55207	ARL10C	ADP-ribosylation factor-like 10C	38649080	NM_018184.2	GO:0005525|GO:0006886|GO:0007264|	3p26.1
10703	1	63	96	PH_hs_0025756	1	710.458	503.617	-0.496421	439551	201514	ZNF584	zinc finger protein 584	21756902	NM_173548.1	GO:0003676|GO:0003677|GO:0005622|GO:0005634|GO:0006355|GO:0008270|	19q13.43
34670	1	62	310	PH_hs_0005747	1	187.83	133.162	-0.496248	103521	58506	SR-A1	serine arginine-rich pre-mRNA splicing factor SR-A1	10440401	NM_021228.1	NA	19q13.3-q13.4
32758	1	54	293	PH_hs_0005912	1	1157.79	820.821	-0.49623	106210	55745	C14orf108	chromosome 14 open reading frame 108	21361775	NM_018229.2	GO:0006886|GO:0030125|	14q22.3
20039	1	103	179	PH_hs_0005876	1	4578.51	3246.08	-0.496179	105640	93109	LOC93109	hypothetical protein BC007772	38679901	NM_138399.2	NA	3q29
38173	1	93	341	PH_hs_0005706	1	547.915	388.671	-0.495405	NA	NA	NA	NA	34222289	NA	NA	NA
23610	1	90	211	PH_hs_0016776	1	220.336	156.365	-0.494789	348350	115817	DHRS1	dehydrogenase/reductase (SDR family) member 1	34532854	NM_138452.1	GO:0008152|GO:0016491|	14q11.2
9323	1	27	84	PH_hs_0030709	1	5629.99	3995.62	-0.494714	506556	6996	TDG	thymine-DNA glycosylase	32189389	NM_003211.2	GO:0003684|GO:0005654|GO:0005975|GO:0006281|GO:0006284|GO:0008263|GO:0016798|	12q24.1
36627	1	3	328	PH_hs_0037891	1	799.049	567.098	-0.494686	526646	54075	C21orf39	chromosome 21 open reading frame 39	816046	R54144	NA	21q21.1
31622	1	38	283	PH_hs_0030967	1	234.346	166.373	-0.494218	8360	28970	PTD012	PTD012 protein	28461363	NM_014039.2	NA	11q21
10415	1	111	93	PH_hs_0003499	1	705.978	501.377	-0.493727	NA	NA	NA	NA	21361251	NA	NA	NA
28742	1	70	257	PH_hs_0014474	1	582.33	413.564	-0.493726	281564	6094	ROM1	retinal outer segment membrane protein 1	19743809	NM_000327.2	GO:0005515|GO:0005887|GO:0007155|GO:0007601|GO:0008020|	11q13
437	1	101	4	PH_hs_0022507	1	325.741	231.344	-0.493685	133523	79595	SAP130	mSin3A-associated protein 130	12053172	NM_024545.2	NA	2q14.3
3484	1	12	32	PH_hs_0003753	1	2103.17	1494.05	-0.49334	58373	283951	LOC283951	hypothetical protein LOC283951	18995906	XM_370925.2	NA	16p13.3
33209	1	57	297	PH_hs_0036647	1	178.863	127.067	-0.493267	535006	439964	LOC439964	LOC439964	14250167	BC008503	NA	10q11.22
32081	1	49	287	PH_hs_0011639	1	2302.31	1635.6	-0.493266	NA	NA	NA	NA	19923789	NA	NA	NA
23102	1	30	207	PH_hs_0022563	1	580.062	412.085	-0.493266	141125	836	CASP3	caspase 3, apoptosis-related cysteine protease	14790118	NM_004346.2	GO:0006508|GO:0006915|GO:0006917|GO:0008234|GO:0016787|GO:0030693|	4q34
25418	1	106	227	PH_hs_0012222	1	4517.89	3209.69	-0.493218	283622	25831	HECTD1	HECT domain containing 1	30060231	NM_015382.1	GO:0004842|GO:0004872|GO:0005622|GO:0006512|GO:0016874|	14q12
35709	1	93	319	PH_hs_0021641	1	684.631	486.408	-0.493159	NA	NA	NA	NA	14506555	NA	NA	NA
17492	1	20	157	PH_hs_0023730	1	22618.6	16076.7	-0.492536	NA	8751	ADAM15	a disintegrin and metalloproteinase domain 15 (metargidin)	46909589	NM_003815.3	GO:0004222|GO:0005515|GO:0006508|GO:0007160|GO:0008270|GO:0016021|GO:0016787|GO:0017124|	1q21.3
6906	1	74	62	PH_hs_0010689	1	498.899	354.639	-0.492395	180638	79892	C10orf119	chromosome 10 open reading frame 119	10434930	NM_024834.1	NA	10q26.12
37847	1	103	338	PH_hs_0000876	1	3803.79	2704.58	-0.492032	NA	55352	HSA272196	hypothetical protein, clone 2746033	24475639	NM_018405.2	GO:0000004|GO:0005554|GO:0008372|	17q11.2
3018	1	106	27	PH_hs_0030257	1	529.734	376.66	-0.492004	438833	889	CCM1	cerebral cavernous malformations 1	20339622	NM_004912.3	GO:0005083|GO:0005488|GO:0005856|GO:0007264|	7q21-q22
14448	1	112	129	PH_hs_0026790	1	357.686	254.358	-0.491832	94011	56160	NDNL2	necdin-like 2	18676623	NM_138704.2	GO:0001558|GO:0005634|	15q13.1
12507	1	75	112	PH_hs_0030930	1	486.408	345.956	-0.491577	6189	57613	KIAA1467	KIAA1467 protein	51471200	XM_370682.3	GO:0007160|GO:0008305|	12p13.1
6617	1	9	60	PH_hs_0023399	1	129.615	92.2063	-0.491294	278005	7006	TEC	tec protein tyrosine kinase	4507428	NM_003215.1	GO:0004715|GO:0005524|GO:0006468|GO:0007243|GO:0016740|	4p12
28397	1	61	254	PH_hs_0023759	1	194.314	138.239	-0.491227	NA	10289	GC20	translation factor sui1 homolog	49574539	NM_005875.2	GO:0003743|GO:0006446|	3p22.1
2507	1	43	23	PH_hs_0032844	1	4965.83	3532.84	-0.491207	356262	388654	LOC388654	similar to 40S ribosomal protein SA (p40) (34/67 kDa laminin receptor) (Colon carcinoma laminin-binding protein) (NEM/1CHD4) (Multidrug resistance-associated protein MGr1-Ag)	34368164	XM_371273.2	NA	1p21.1
1203	1	83	11	PH_hs_0009925	1	240.867	171.377	-0.491066	164139	NA	NA	NA	13747126	BG221105	NA	NA
6936	1	104	62	PH_hs_0030756	1	394.634	280.822	-0.490859	284281	114932	PP784	PP784 protein	10834727	NM_152301.3	NA	4p16.1
801	1	17	8	PH_hs_0025513	1	1315.44	936.208	-0.490648	480763	25819	CCRN4L	CCR4 carbon catabolite repression 4-like (S. cerevisiae)	31083027	NM_012118.2	GO:0003700|GO:0005634|GO:0006366|GO:0048511|	4q31.1
7260	1	92	65	PH_hs_0004388	1	2628.36	1870.92	-0.490414	76057	2582	GALE	UDP-galactose-4-epimerase	16552937	NM_001008216.1	GO:0003978|GO:0005975|GO:0006012|GO:0009225|GO:0016853|	1p36-p35
14854	1	70	133	PH_hs_0001778	1	2297.58	1635.6	-0.490296	20529	127262	LOC127262	hypothetical protein LOC127262	38679906	NM_182752.2	NA	1p36.32
4907	1	91	44	PH_hs_0023500	1	3625.26	2581.68	-0.489776	NA	55069	FLJ10099	hypothetical protein FLJ10099	34222332	NM_017994.3	NA	7q11.21
35621	1	5	319	PH_hs_0004544	1	4502.24	3206.21	-0.489775	NA	NA	NA	NA	5803073	NA	NA	NA
17692	1	108	158	PH_hs_0016845	1	8087.26	5759.28	-0.489764	349092	388789	LOC388789	hypothetical gene supported by AF147354	20487363	XM_373908.3	NA	20p11.23
1196	1	76	11	PH_hs_0025396	1	378.182	269.333	-0.489694	435326	86	ACTL6A	actin-like 6A	30089998	NM_004301.2	GO:0007165|GO:0001558|GO:0003682|GO:0003774|GO:0005200|GO:0005634|GO:0005884|GO:0006338|GO:0006355|GO:0009613|GO:0016568|GO:0035267|	3q26.33
19118	1	78	171	PH_hs_0024974	1	302.318	215.332	-0.489501	414241	94005	PIGS	phosphatidylinositol glycan, class S	34365115	NM_033198.2	GO:0005783|GO:0016021|	17p13.2
19297	1	33	173	PH_hs_0027049	1	1440.08	1026.05	-0.489044	NA	NA	NA	NA	20149591	NA	NA	NA
16612	1	36	149	PH_hs_0022225	1	1802.74	1284.6	-0.488876	97128	7756	ZNF207	zinc finger protein 207	21740298	NM_003457.1	GO:0003700|GO:0005634|GO:0006355|GO:0008270|	17q11.2
31482	1	10	282	PH_hs_0002584	1	555.078	395.635	-0.488522	30002	56904	SH3GLB2	SH3-domain GRB2-like endophilin B2	21733167	NM_020145.2	GO:0005515|GO:0005737|	9q34
37188	1	4	333	PH_hs_0027441	1	379.183	270.333	-0.488157	406631	996	CDC27	cell division cycle 27	998471	NM_001256.2	GO:0005488|GO:0005634|GO:0005680|GO:0005813|GO:0005819|GO:0007091|GO:0008283|	17q12-17q23.2
33891	1	67	303	PH_hs_0019224	1	185.348	132.159	-0.487964	NA	NA	NA	NA	14627286	NA	NA	NA
1693	1	13	16	PH_hs_0040768	1	188.831	134.7	-0.487346	517218	400860	FLJ42200	FLJ42200 protein	34529925	NM_207471.1	NA	21q21.2
28064	1	64	251	PH_hs_0004342	1	463.43	330.704	-0.486811	NA	53	ACP2	acid phosphatase 2, lysosomal	4557009	NM_001610.1	GO:0005765|GO:0016021|GO:0016787|GO:0003993|	11p11.2-p11.11|11p12-p11
3283	1	35	30	PH_hs_0032656	1	2333.29	1665.06	-0.486795	321653	84134	FLJ12770	hypothetical protein FLJ12770	31873996	NM_032174.3	GO:0004872|GO:0005741|GO:0006820|GO:0008308|	1q23.3
17785	1	89	159	PH_hs_0027082	1	406.123	289.828	-0.486723	NA	NA	NA	NA	19923809	NA	NA	NA
7474	1	82	67	PH_hs_0022290	1	944.871	674.718	-0.485834	111407	158960	LOC158960	hypothetical protein BC009467	50494556	CR613749	NA	Xq28
31872	1	64	285	PH_hs_0031058	1	244.869	174.86	-0.485812	21595	8227	DXYS155E	DNA segment on chromosome X and Y (unique) 155 expressed sequence	340386	NM_005088.2	GO:0006412|GO:0005184|GO:0016740|GO:0017096|GO:0030187|GO:0048511|	Xp22.3 or Yp11.3
35622	1	6	319	PH_hs_0035460	1	3491.1	2492.98	-0.48581	76686	2876	GPX1	glutathione peroxidase 1	18527724	XM_497092.1	GO:0004602|GO:0004602|GO:0006979|GO:0016491|	3p21.3
35714	1	98	319	PH_hs_0029682	1	426.054	304.319	-0.485452	NA	53343	NUDT9	nudix (nucleoside diphosphate linked moiety X)-type motif 9	37594462	NM_024047.3	GO:0019144|GO:0030145|GO:0005622|GO:0005739|GO:0006812|GO:0016787|GO:0047631|GO:0000287|GO:0005227|	4q22.1
19206	1	54	172	PH_hs_0030999	1	196.316	140.243	-0.485253	12677	51651	Bit1	Bcl-2 inhibitor of transcription	34366205	NM_016077.1	GO:0000775|GO:0003677|GO:0004045|GO:0005634|GO:0005739|GO:0006915|GO:0016787|GO:0045449|	17q23.2
31655	1	71	283	PH_hs_0036677	1	688.423	491.89	-0.484959	522431	401553	LOC401553	hypothetical gene supported by BC019073; BC036842; BC044229	28277403	BC044229	NA	9q34.11
33967	1	31	304	PH_hs_0001134	1	9290.65	6639.08	-0.484796	NA	114915	TIGA1	TIGA1	16506300	NM_053000.1	NA	5q21-q22
14171	1	59	127	PH_hs_0003173	1	315.29	225.34	-0.484579	43687	NA	NA	NA	27839616	BX115738	NA	NA
1851	1	59	17	PH_hs_0022623	1	385.188	275.336	-0.48437	147111	479	ATP12A	ATPase, H+/K+ transporting, nongastric, alpha polypeptide	10280617	NM_001676.3	GO:0016787|GO:0000287|GO:0005524|GO:0005889|GO:0006813|GO:0008152|GO:0008900|GO:0015992|GO:0016021|GO:0016820|	13q12.12|13q12.1-q12.3
37819	1	75	338	PH_hs_0006151	1	610.688	436.542	-0.484315	NA	54542	MNAB	membrane associated DNA binding protein	9256536	NM_018835.1	GO:0016567|GO:0000151|GO:0003676|GO:0003677|GO:0004842|GO:0005624|GO:0008270|GO:0009986|	9q34
38519	1	103	344	PH_hs_0016285	1	224.339	160.368	-0.484291	332382	84280	GMRP-1	K+ channel tetramerization protein	38606968	NM_032320.4	GO:0005216|GO:0005515|	11p15.2
14609	1	49	131	PH_hs_0000926	1	626.605	448.031	-0.483957	496554	115201	APG4A	APG4 autophagy 4 homolog A (S. cerevisiae)	30795249	NM_052936.2	NA	Xq22.1-q22.3
6879	1	47	62	PH_hs_0006148	1	2750.76	1967.44	-0.483512	112158	168544	ZNF467	zinc finger protein 467	47077397	NM_207336.1	GO:0003676|GO:0005634|GO:0008270|	7q36.1
37768	1	24	338	PH_hs_0023092	1	228.342	163.371	-0.483046	422341	79648	MCPH1	microcephaly, primary autosomal recessive 1	33525180	NM_024596.1	NA	8p23.1
22684	1	60	203	PH_hs_0026868	1	464.956	332.706	-0.482848	NA	84524	ZC3HDC8	zinc finger CCCH type domain containing 8	14210505	NM_032494.1	GO:0005634|GO:0003676|	2q13
1517	1	61	14	PH_hs_0010285	1	760.051	543.937	-0.482656	171835	55760	DHX32	DEAH (Asp-Glu-Ala-His) box polypeptide 32	16566552	NM_018180.2	GO:0004386|GO:0005524|GO:0008026|	10q26.2
13157	1	53	118	PH_hs_0033328	1	12155.8	8699.74	-0.482599	433753	9144	SYNGR2	synaptogyrin 2	38197476	NM_004710.3	GO:0005887|	17q25.3
15243	1	11	137	PH_hs_0010717	1	18531.6	13263.2	-0.48256	NA	NA	NA	NA	18522557	NA	NA	NA
10792	1	40	97	PH_hs_0009348	1	3066.14	2194.47	-0.48255	155204	7727	ZNF174	zinc finger protein 174	4508006	NM_003450.1	GO:0000122|GO:0003700|GO:0005515|GO:0005634|GO:0006355|GO:0008270|	16p13.3
32078	1	46	287	PH_hs_0031897	1	205.803	147.309	-0.482419	156845	245932	DEFB119	defensin, beta 119	18803404	NM_153289.2	GO:0042742|	20q11.1
7031	1	87	63	PH_hs_0035074	1	197.317	141.244	-0.482321	534982	402146	LOC402146	hypothetical gene supported by BC019832; NM_012200	51492755	XM_497943.1	NA	3q25.33
8003	1	51	72	PH_hs_0036538	1	758.048	542.699	-0.482138	77266	5768	QSCN6	quiescin Q6	51873065	NM_002826	GO:0006118|GO:0005489|GO:0001558|GO:0008372|GO:0008285|GO:0000074|	1q24
13595	1	43	122	PH_hs_0032892	1	425.053	304.319	-0.482059	368451	163742	FLJ40434	hypothetical protein FLJ40434	51458638	XM_497676.1	GO:0005488|GO:0005739|GO:0006810|GO:0019866|	1p32.3
26550	1	6	238	PH_hs_0022975	1	17048.2	12206.5	-0.481974	NA	9270	ITGB1BP1	integrin beta 1 binding protein 1	20143950	NM_004763.2	GO:0007160|GO:0007243|GO:0008022|GO:0016020|	2p25.2
28620	1	60	256	PH_hs_0023786	1	41734.4	29881.9	-0.481967	NA	92667	C20orf72	chromosome 20 open reading frame 72	19923657	NM_052865.2	NA	20p11.23
17302	1	54	155	PH_hs_0033171	1	178.863	128.07	-0.48192	407477	5194	PEX13	peroxisome biogenesis factor 13	21752810	NM_002618.2	GO:0005624|GO:0005779|GO:0005777|GO:0016560|GO:0015031|	2p14-p16
13102	1	110	117	PH_hs_0020653	1	25857.6	18515.9	-0.481829	437178	37	ACADVL	acyl-Coenzyme A dehydrogenase, very long chain	21756933	NM_000018.1	GO:0004466|GO:0005739|GO:0006118|GO:0006631|GO:0006635|GO:0015980|GO:0016491|	17p13-p11
9991	1	23	90	PH_hs_0010058	1	1435.6	1028.06	-0.481737	167641	56927	GPR108	G protein-coupled receptor 108	50474414	XM_290854.3	GO:0016021|	19p13.3
1898	1	106	17	PH_hs_0012274	1	2348.89	1682.73	-0.481178	211594	5704	PSMC4	proteasome (prosome, macropain) 26S subunit, ATPase, 4	50492607	NM_006503.2	GO:0000166|GO:0000502|GO:0005524|GO:0006508|GO:0016787|GO:0016887|GO:0030163|	19q13.11-q13.13
14777	1	105	132	PH_hs_0019836	1	246.87	176.862	-0.481134	NA	5281	PIGF	phosphatidylinositol glycan, class F	27894290	NM_173074.1	GO:0016021|GO:0004307|GO:0005789|GO:0006506|	2p21-p16
10126	1	46	91	PH_hs_0002737	1	10224.2	7327.43	-0.480604	NA	196403	DTX3	deltex 3 homolog (Drosophila)	31341899	NM_178502.2	GO:0016567|GO:0000151|GO:0004842|GO:0008270|	12q13.3
31717	1	21	284	PH_hs_0013329	1	294.83	211.329	-0.480394	252682	27348	TOR1B	torsin family 1, member B (torsin B)	14149652	NM_014506.1	GO:0005524|GO:0005783|GO:0006457|GO:0006986|GO:0051082|GO:0051085|	9q34
37877	1	21	339	PH_hs_0000892	1	280.822	201.321	-0.480161	NA	10975	UQCR	ubiquinol-cytochrome c reductase (6.4kD) subunit	19923785	NM_006830.2	GO:0005489|GO:0005739|GO:0005746|GO:0006118|GO:0008121|GO:0015008|GO:0016021|GO:0016491|GO:0019866|	19p13.3
[truncated: 28,971 more rows]
